# Supplementary material for: Synthesis, crystal structure and Hirshfeld surface analysis of 5,5-diphenyl-3-(prop-2-yn-1-yl)imidazolidine-2,4-dione
Source: Acta Crystallogr E Crystallogr Commun. 2025 Apr 24;81(Pt 5):412–6. doi: 10.1107/S2056989025003391 (PMC12054758; doi:10.1107/S2056989025003391)
Supplement: Supplementary file 1 [file e-81-00412-sup1.cif]

##############################################################################
#                                                                            #
# This CIF contains the data in a paper accepted for publication in          #
# Acta Crystallographica Section E. It conforms to the requirements of       #
# Notes for Authors for Acta Crystallographica Section E, and has been       #
# peer reviewed under the auspices of the IUCr Commission on Journals.       #
#                                                                            #
# Full details of the Crystallographic Information File format               #
# are given in the paper "The Crystallographic Information File (CIF):       #
# a New Standard Archive File for Crystallography" by S. R. Hall, F. H.      #
# Allen and I. D. Brown [Acta Cryst. (1991), A47, 655-685].                  #
#                                                                            #
# The current version of the core CIF dictionary is obtainable from          #
# ftp://ftp.iucr.org/pub/cif_core.dic.                                       #
#                                                                            #
# Software is freely available for graphical display of the structure(s)     #
# in this CIF. For information consult the CIF software page                 #
# http://www.iucr.org/resources/cif/software.                                #
#                                                                            #
# This file may be used for bona fide research purposes within the           #
# scientific community so long as proper attribution is given to the journal # 
# article from which it was obtained.                                        #
#                                                                            #
##############################################################################
data_I
_audit_creation_method     'SHELXL-2019/3'
_journal_date_recd_electronic     2025-03-17
_journal_date_accepted     2025-04-15
_journal_name_full     'Acta Crystallographica, Section E'
_journal_year     2025
_journal_volume     81
_journal_issue      5
_journal_page_first     0
_journal_page_last     0
_journal_paper_category     GO
_journal_paper_doi     10.1107/S2056989025003391
_journal_coeditor_code     VM2311
_publ_contact_author_name     'Abdulsalam Alsubari'
_publ_contact_author_address
;
Laboratory of Medicinal Chemistry
Faculty of Clinical Pharmacy
21 September University,
Yemen
;
_publ_contact_author_email
                            'alsubaripharmaco@21umas.edu.ye, y.ramli@um5r.ac.ma'
_publ_contact_author_fax     ?
_publ_contact_author_phone     ?
_publ_section_title
;
Synthesis, crystal structure and Hirshfeld surface analysis of
5,5-diphenyl-3-(prop-2-yn-1-yl)imidazolidine-2,4-dione
;
_publ_section_title_footnote     .
loop_
    _publ_author_name
    _publ_author_footnote
    _publ_author_address
    'El Moutaouakil Ala Allah, Abderrazzak' .
;
Laboratory of Medicinal Chemistry
Drug Sciences Research Center
Faculty of Medicine and Pharmacy
Mohammed V University in Rabat
Morocco
;
    'Massera, Chiara' .
;
Dipartimento di Scienze Chimiche
della Vita e della Sostenibilit\`a Ambientale
Universit\`a di Parma, Parco Area delle Scienze 17/A 43124 Parma,
Italy
;
    'Guerrab, Walid' .
;
Laboratory of Medicinal Chemistry
Drug Sciences Research Center
Faculty of Medicine and Pharmacy
Mohammed V University in Rabat
Morocco
;
    'Alsubari, Abdulsalam' .
;
Laboratory of Medicinal Chemistry
Faculty of Clinical Pharmacy
21 September University,
Yemen
;
    'Mague, Joel T.' .
;
Department of Chemistry
Tulane University, New Orleans, LA 70118
USA
;
    'Ramli, Youssef' .
;
Laboratory of Medicinal Chemistry
Drug Sciences Research Center
Faculty of Medicine and Pharmacy
Mohammed V University in Rabat
Morocco
;
_publ_section_synopsis
;
The molecular structure and crystal packing of
5,5-diphenyl-3-(2-propyn-1-yl)imidazolidine-2,4-dione were studied using
single-crystal X-ray diffraction and Hirshfeld surface analysis.
.
;
_chemical_name_systematic
;
5,5-Diphenyl-3-(2-propyn-1-yl)imidazolidine-2,4-dione
;
_chemical_name_common     ?
_chemical_formula_moiety     'C18 H14 N2 O2'
_chemical_formula_sum     'C18 H14 N2 O2'
_chemical_formula_iupac     'C18 H14 N2 O2'
_chemical_formula_weight     290.31
_chemical_melting_point     ?
_space_group_crystal_system     triclinic
_space_group_name_H-M_alt     'P -1'
_space_group_name_Hall     '-P 1'
loop_
    _space_group_symop_operation_xyz
    'x, y, z'
    '-x, -y, -z'
_cell_length_a     11.3526(3)
_cell_length_b     12.0162(3)
_cell_length_c     13.3087(3)
_cell_angle_alpha     97.0800(10)
_cell_angle_beta     114.4060(10)
_cell_angle_gamma     107.3350(10)
_cell_volume     1513.47(7)
_cell_formula_units_Z     4
_cell_measurement_reflns_used     1278
_cell_measurement_theta_min     3.803
_cell_measurement_theta_max     72.261
_cell_measurement_temperature     200(2)
_exptl_crystal_description     'prismatic'
_exptl_crystal_colour     'colourless'
_exptl_crystal_size_max     0.17
_exptl_crystal_size_mid     0.15
_exptl_crystal_size_min     0.10
_exptl_crystal_density_diffrn     1.274
_exptl_crystal_density_meas     ?
_exptl_crystal_density_method     'not measured'
_exptl_crystal_F_000     608
_exptl_absorpt_coefficient_mu     0.682
_exptl_absorpt_correction_type     multi-scan
_exptl_absorpt_process_details
;
(SADABS; Krause et al., 2015)
;
_exptl_absorpt_correction_T_min     0.6386
_exptl_absorpt_correction_T_max     0.7536
_diffrn_ambient_temperature     200(2)
_diffrn_source     'fine-focus sealed tube'
_diffrn_radiation_type     CuK\a
_diffrn_radiation_wavelength     1.54178
_diffrn_radiation_monochromator     'graphite'
_diffrn_measurement_device_type     'Bruker D8 Venture PhotonII'
_diffrn_measurement_method     'phi & omega scan'
_diffrn_detector_area_resol_mean     ?
_diffrn_reflns_number     17923
_diffrn_reflns_av_R_equivalents     0.0398
_diffrn_reflns_av_unetI/netI     0.0380
_diffrn_reflns_theta_min     3.803
_diffrn_reflns_theta_max     72.261
_diffrn_reflns_theta_full     67.679
_diffrn_measured_fraction_theta_max     0.982
_diffrn_measured_fraction_theta_full     0.996
_diffrn_reflns_limit_h_min     -13
_diffrn_reflns_limit_h_max     13
_diffrn_reflns_limit_k_min     -14
_diffrn_reflns_limit_k_max     14
_diffrn_reflns_limit_l_min     -16
_diffrn_reflns_limit_l_max     16
_refine_special_details     ?
_reflns_number_total     5879
_reflns_number_gt     5126
_reflns_threshold_expression     'I > 2\s(I)'
_refine_ls_structure_factor_coef     Fsqd
_refine_ls_matrix_type     full
_refine_ls_R_factor_all     0.0460
_refine_ls_R_factor_gt     0.0400
_refine_ls_wR_factor_gt     0.1115
_refine_ls_wR_factor_ref     0.1173
_refine_ls_goodness_of_fit_ref     1.024
_refine_ls_restrained_S_all     1.024
_refine_ls_number_reflns     5879
_refine_ls_number_parameters     406
_refine_ls_number_restraints     0
_refine_ls_hydrogen_treatment     mixed
_refine_ls_weighting_scheme     calc
_refine_ls_weighting_details
              'w=1/[\s^2^(Fo^2^)+(0.0647P)^2^+0.2418P] where P=(Fo^2^+2Fc^2^)/3'
_atom_sites_solution_hydrogens     mixed
_atom_sites_solution_primary     ?
_atom_sites_solution_secondary     ?
_refine_ls_shift/su_max     0.000
_refine_ls_shift/su_mean     0.000
_refine_diff_density_max     0.234
_refine_diff_density_min     -0.233
_refine_ls_extinction_method
;
SHELXL-2019/2 (Sheldrick  2015<i>b</i>)
;
_refine_ls_extinction_coef     0.0056(5)
_refine_ls_extinction_expression
                                  'Fc^*^=kFc[1+0.001xFc^2^\l^3^/sin(2\q)]^-1/4^'
loop_
    _atom_type_symbol
    _atom_type_description
    _atom_type_scat_dispersion_real
    _atom_type_scat_dispersion_imag
    _atom_type_scat_source
    'C' 'C' 0.0181 0.0091
                         'International Tables Vol C Tables 4.2.6.8 and 6.1.1.4'
    'H' 'H' 0.0000 0.0000
                         'International Tables Vol C Tables 4.2.6.8 and 6.1.1.4'
    'N' 'N' 0.0311 0.0180
                         'International Tables Vol C Tables 4.2.6.8 and 6.1.1.4'
    'O' 'O' 0.0492 0.0322
                         'International Tables Vol C Tables 4.2.6.8 and 6.1.1.4'
_computing_data_collection
;
Apex3 (Bruker, 2016)
;
_computing_cell_refinement
;
SAINT V8.38A (Bruker, 2016)
;
_computing_data_reduction
;
SAINT V8.38A (Bruker, 2016)
;
_computing_structure_solution
;
<i>SHELXT2018/2</i> (Sheldrick, 2015<i>a</i>)
;
_computing_structure_refinement
;
<i>SHELXL2019/2</i> (Sheldrick, 2015<i>b</i>)
;
_computing_molecular_graphics
;
Mercury (Macrae <i>et al.</i>, 2020)
DIAMOND (Brandenburg & Putz, 2012)
;
_computing_publication_material
;
WinGX (Farrugia, 2012), publCIF (Westrip, 2010) and
enCIFer (Allen <i>et al.</i>, 2004)
;
loop_
    _atom_site_type_symbol
    _atom_site_label
    _atom_site_fract_x
    _atom_site_fract_y
    _atom_site_fract_z
    _atom_site_U_iso_or_equiv
    _atom_site_adp_type
    _atom_site_calc_flag
    _atom_site_occupancy
    _atom_site_disorder_assembly
    _atom_site_disorder_group
    O O1A 0.59193(10) 0.95473(8) 0.14741(8) 0.0443(2) Uani d 1 . .
    O O2A 0.38335(12) 0.56618(9) -0.08410(9) 0.0588(3) Uani d 1 . .
    N N1A 0.46487(12) 0.76899(9) 0.01292(9) 0.0390(2) Uani d 1 . .
    N N2A 0.59068(12) 0.66309(10) 0.08644(10) 0.0436(3) Uani d 1 . .
    C C1A 0.47235(15) 0.65472(11) -0.00263(12) 0.0426(3) Uani d 1 . .
    C C2A 0.57528(13) 0.85052(10) 0.11236(11) 0.0361(3) Uani d 1 . .
    C C3A 0.67094(13) 0.78384(10) 0.16927(10) 0.0360(3) Uani d 1 . .
    C C4A 0.35230(15) 0.79744(12) -0.06815(11) 0.0424(3) Uani d 1 . .
    H H4AA 0.392791 0.878766 -0.076517 0.051 Uiso calc 1 . .
    H H4AB 0.306232 0.737385 -0.144406 0.051 Uiso calc 1 . .
    C C41A 0.24764(17) 0.79629(13) -0.03154(13) 0.0513(4) Uani d 1 . .
    C C42A 0.1633(2) 0.7962(2) -0.0025(2) 0.0825(6) Uani d 1 . .
    H H42A 0.094924 0.796197 0.021040 0.099 Uiso calc 1 . .
    C C5A 0.81762(14) 0.84068(12) 0.18064(10) 0.0391(3) Uani d 1 . .
    C C6A 0.87396(15) 0.95894(13) 0.17795(12) 0.0481(3) Uani d 1 . .
    H H6A 0.819765 1.007611 0.166135 0.058 Uiso calc 1 . .
    C C7A 1.00935(18) 1.00670(17) 0.19244(15) 0.0630(4) Uani d 1 . .
    H H7A 1.046191 1.087114 0.188360 0.076 Uiso calc 1 . .
    C C8A 1.09019(18) 0.9387(2) 0.21258(15) 0.0672(5) Uani d 1 . .
    H H8A 1.183203 0.972144 0.223631 0.081 Uiso calc 1 . .
    C C9A 1.03585(19) 0.8221(2) 0.21666(16) 0.0667(5) Uani d 1 . .
    H H9A 1.091751 0.774849 0.230654 0.080 Uiso calc 1 . .
    C C10A 0.90012(17) 0.77223(16) 0.20059(14) 0.0543(4) Uani d 1 . .
    H H10A 0.863499 0.691147 0.203234 0.065 Uiso calc 1 . .
    C C11A 0.68600(13) 0.78422(11) 0.28908(11) 0.0366(3) Uani d 1 . .
    C C12A 0.74629(18) 0.89481(13) 0.37237(12) 0.0505(3) Uani d 1 . .
    H H12A 0.773528 0.968502 0.353196 0.061 Uiso calc 1 . .
    C C13A 0.7670(2) 0.89859(15) 0.48275(13) 0.0564(4) Uani d 1 . .
    H H13A 0.807925 0.974694 0.538940 0.068 Uiso calc 1 . .
    C C14A 0.72841(16) 0.79222(15) 0.51154(13) 0.0516(4) Uani d 1 . .
    H H14A 0.742334 0.794838 0.587398 0.062 Uiso calc 1 . .
    C C15A 0.66983(16) 0.68256(15) 0.43028(14) 0.0528(4) Uani d 1 . .
    H H15A 0.643701 0.609288 0.450356 0.063 Uiso calc 1 . .
    C C16A 0.64825(14) 0.67748(12) 0.31873(13) 0.0443(3) Uani d 1 . .
    H H16A 0.607769 0.601082 0.263057 0.053 Uiso calc 1 . .
    O O1B 0.67935(10) 0.46416(8) 0.56167(8) 0.0430(2) Uani d 1 . .
    O O2B 0.58550(10) 0.10049(8) 0.64236(8) 0.0450(2) Uani d 1 . .
    N N1B 0.65081(11) 0.29799(9) 0.63038(9) 0.0367(2) Uani d 1 . .
    N N2B 0.58273(12) 0.14933(9) 0.47865(9) 0.0370(2) Uani d 1 . .
    C C1B 0.60271(12) 0.17176(11) 0.58711(10) 0.0357(3) Uani d 1 . .
    C C2B 0.65096(13) 0.35657(10) 0.54846(10) 0.0342(3) Uani d 1 . .
    C C3B 0.61432(13) 0.25927(10) 0.44140(10) 0.0335(3) Uani d 1 . .
    C C4B 0.69356(16) 0.35873(13) 0.74856(11) 0.0461(3) Uani d 1 . .
    H H4BA 0.641547 0.411788 0.748697 0.055 Uiso calc 1 . .
    H H4BB 0.669560 0.297129 0.787415 0.055 Uiso calc 1 . .
    C C41B 0.84330(18) 0.43143(14) 0.81171(12) 0.0557(4) Uani d 1 . .
    C C42B 0.9646(2) 0.4894(2) 0.86070(17) 0.0882(7) Uani d 1 . .
    H H42B 1.062699 0.536214 0.900302 0.106 Uiso calc 1 . .
    C C5B 0.48929(12) 0.24919(10) 0.33036(10) 0.0330(3) Uani d 1 . .
    C C6B 0.41792(14) 0.32636(11) 0.32142(11) 0.0393(3) Uani d 1 . .
    H H6B 0.446357 0.390018 0.386763 0.047 Uiso calc 1 . .
    C C7B 0.30456(15) 0.31056(13) 0.21666(13) 0.0473(3) Uani d 1 . .
    H H7B 0.255485 0.363157 0.211075 0.057 Uiso calc 1 . .
    C C8B 0.26317(15) 0.21903(14) 0.12106(12) 0.0488(3) Uani d 1 . .
    H H8B 0.186476 0.209149 0.049625 0.059 Uiso calc 1 . .
    C C9B 0.33373(16) 0.14167(13) 0.12955(12) 0.0477(3) Uani d 1 . .
    H H9B 0.305049 0.078260 0.063919 0.057 Uiso calc 1 . .
    C C10B 0.44609(14) 0.15641(12) 0.23347(11) 0.0405(3) Uani d 1 . .
    H H10B 0.494054 0.102919 0.238765 0.049 Uiso calc 1 . .
    C C11B 0.74665(13) 0.28834(11) 0.42686(10) 0.0369(3) Uani d 1 . .
    C C12B 0.77757(15) 0.37651(13) 0.37318(12) 0.0454(3) Uani d 1 . .
    H H12B 0.716546 0.417811 0.345115 0.054 Uiso calc 1 . .
    C C13B 0.89756(17) 0.40443(15) 0.36044(14) 0.0567(4) Uani d 1 . .
    H H13B 0.918590 0.465199 0.324107 0.068 Uiso calc 1 . .
    C C14B 0.98625(18) 0.34451(17) 0.40019(17) 0.0660(5) Uani d 1 . .
    H H14B 1.066874 0.362105 0.389500 0.079 Uiso calc 1 . .
    C C15B 0.9570(2) 0.25872(19) 0.4557(2) 0.0767(6) Uani d 1 . .
    H H15B 1.018882 0.218367 0.484605 0.092 Uiso calc 1 . .
    C C16B 0.83838(17) 0.23106(15) 0.46947(17) 0.0584(4) Uani d 1 . .
    H H16B 0.819719 0.172392 0.508422 0.070 Uiso calc 1 . .
    H H2A 0.613(2) 0.5994(18) 0.0919(16) 0.062(5) Uiso d 1 . .
    H H2B 0.5382(19) 0.0745(17) 0.4319(15) 0.052(4) Uiso d 1 . .
loop_
    _atom_site_aniso_label
    _atom_site_aniso_U_11
    _atom_site_aniso_U_22
    _atom_site_aniso_U_33
    _atom_site_aniso_U_12
    _atom_site_aniso_U_13
    _atom_site_aniso_U_23
    O1A 0.0576(6) 0.0257(4) 0.0468(5) 0.0196(4) 0.0199(4) 0.0109(4)
    O2A 0.0652(7) 0.0305(5) 0.0486(6) 0.0210(5) -0.0007(5) 0.0020(4)
    N1A 0.0456(6) 0.0270(5) 0.0393(5) 0.0178(4) 0.0128(5) 0.0107(4)
    N2A 0.0508(6) 0.0253(5) 0.0426(6) 0.0194(5) 0.0092(5) 0.0058(4)
    C1A 0.0514(7) 0.0281(6) 0.0403(7) 0.0183(5) 0.0128(6) 0.0088(5)
    C2A 0.0445(7) 0.0270(6) 0.0387(6) 0.0158(5) 0.0193(5) 0.0125(5)
    C3A 0.0430(6) 0.0248(5) 0.0367(6) 0.0148(5) 0.0146(5) 0.0089(4)
    C4A 0.0497(7) 0.0347(6) 0.0410(7) 0.0221(6) 0.0147(6) 0.0155(5)
    C41A 0.0560(8) 0.0432(7) 0.0516(8) 0.0255(7) 0.0188(7) 0.0121(6)
    C42A 0.0821(14) 0.0934(15) 0.0926(15) 0.0474(12) 0.0511(12) 0.0238(12)
    C5A 0.0444(7) 0.0429(7) 0.0286(6) 0.0176(5) 0.0155(5) 0.0101(5)
    C6A 0.0473(7) 0.0449(7) 0.0413(7) 0.0109(6) 0.0165(6) 0.0115(6)
    C7A 0.0527(9) 0.0662(10) 0.0514(9) 0.0051(8) 0.0209(7) 0.0149(7)
    C8A 0.0474(9) 0.0962(14) 0.0509(9) 0.0189(9) 0.0241(7) 0.0170(9)
    C9A 0.0580(10) 0.0944(14) 0.0610(10) 0.0422(10) 0.0305(8) 0.0248(9)
    C10A 0.0572(9) 0.0604(9) 0.0570(9) 0.0320(7) 0.0294(7) 0.0228(7)
    C11A 0.0398(6) 0.0322(6) 0.0412(6) 0.0167(5) 0.0188(5) 0.0158(5)
    C12A 0.0766(10) 0.0347(7) 0.0447(7) 0.0206(7) 0.0322(7) 0.0162(6)
    C13A 0.0808(11) 0.0509(8) 0.0451(8) 0.0290(8) 0.0331(8) 0.0176(6)
    C14A 0.0557(8) 0.0652(9) 0.0489(8) 0.0288(7) 0.0307(7) 0.0302(7)
    C15A 0.0506(8) 0.0533(8) 0.0632(9) 0.0196(7) 0.0296(7) 0.0367(7)
    C16A 0.0434(7) 0.0346(6) 0.0525(8) 0.0132(5) 0.0200(6) 0.0199(6)
    O1B 0.0573(6) 0.0272(4) 0.0411(5) 0.0150(4) 0.0212(4) 0.0092(3)
    O2B 0.0517(5) 0.0347(5) 0.0369(5) 0.0087(4) 0.0145(4) 0.0155(4)
    N1B 0.0423(5) 0.0299(5) 0.0317(5) 0.0109(4) 0.0142(4) 0.0084(4)
    N2B 0.0461(6) 0.0243(5) 0.0351(5) 0.0105(4) 0.0164(4) 0.0094(4)
    C1B 0.0343(6) 0.0295(6) 0.0350(6) 0.0089(5) 0.0111(5) 0.0102(5)
    C2B 0.0365(6) 0.0286(6) 0.0335(6) 0.0114(5) 0.0139(5) 0.0083(4)
    C3B 0.0401(6) 0.0242(5) 0.0344(6) 0.0111(5) 0.0167(5) 0.0093(4)
    C4B 0.0565(8) 0.0412(7) 0.0344(6) 0.0142(6) 0.0202(6) 0.0079(5)
    C41B 0.0659(10) 0.0440(8) 0.0355(7) 0.0108(7) 0.0134(7) 0.0062(6)
    C42B 0.0675(12) 0.0817(14) 0.0557(11) -0.0076(11) 0.0054(9) 0.0042(9)
    C5B 0.0357(6) 0.0294(5) 0.0341(6) 0.0096(5) 0.0181(5) 0.0115(4)
    C6B 0.0458(7) 0.0348(6) 0.0397(6) 0.0167(5) 0.0212(5) 0.0126(5)
    C7B 0.0504(8) 0.0481(8) 0.0487(8) 0.0255(6) 0.0217(6) 0.0212(6)
    C8B 0.0439(7) 0.0570(8) 0.0387(7) 0.0173(6) 0.0139(6) 0.0176(6)
    C9B 0.0509(8) 0.0478(7) 0.0351(7) 0.0141(6) 0.0172(6) 0.0053(5)
    C10B 0.0432(7) 0.0381(6) 0.0384(6) 0.0157(5) 0.0186(5) 0.0082(5)
    C11B 0.0373(6) 0.0303(6) 0.0353(6) 0.0093(5) 0.0145(5) 0.0038(5)
    C12B 0.0433(7) 0.0454(7) 0.0433(7) 0.0119(6) 0.0200(6) 0.0142(6)
    C13B 0.0489(8) 0.0583(9) 0.0491(8) 0.0026(7) 0.0253(7) 0.0089(7)
    C14B 0.0443(8) 0.0671(10) 0.0767(11) 0.0096(8) 0.0330(8) 0.0020(9)
    C15B 0.0524(10) 0.0679(11) 0.1175(17) 0.0294(9) 0.0429(11) 0.0260(11)
    C16B 0.0499(8) 0.0485(8) 0.0838(11) 0.0233(7) 0.0332(8) 0.0257(8)
_geom_special_details
;
 All esds (except the esd in the dihedral angle between two l.s. planes)
 are estimated using the full covariance matrix.  The cell esds are taken
 into account individually in the estimation of esds in distances, angles
 and torsion angles; correlations between esds in cell parameters are only
 used when they are defined by crystal symmetry.  An approximate (isotropic)
 treatment of cell esds is used for estimating esds involving l.s. planes.
;
loop_
    _geom_bond_atom_site_label_1
    _geom_bond_atom_site_label_2
    _geom_bond_site_symmetry_2
    _geom_bond_distance
    _geom_bond_publ_flag
    O1A C2A . 1.2098(15) ?
    O2A C1A . 1.2240(16) ?
    N1A C2A . 1.3638(16) ?
    N1A C1A . 1.3962(15) ?
    N1A C4A . 1.4581(16) ?
    N2A C1A . 1.3394(18) ?
    N2A C3A . 1.4624(15) ?
    N2A H2A . 0.88(2) ?
    C2A C3A . 1.5438(16) ?
    C3A C11A . 1.5311(18) ?
    C3A C5A . 1.5332(19) ?
    C4A C41A . 1.456(2) ?
    C4A H4AA . 0.9900 ?
    C4A H4AB . 0.9900 ?
    C41A C42A . 1.171(3) ?
    C42A H42A . 0.9500 ?
    C5A C6A . 1.385(2) ?
    C5A C10A . 1.390(2) ?
    C6A C7A . 1.390(2) ?
    C6A H6A . 0.9500 ?
    C7A C8A . 1.371(3) ?
    C7A H7A . 0.9500 ?
    C8A C9A . 1.370(3) ?
    C8A H8A . 0.9500 ?
    C9A C10A . 1.387(2) ?
    C9A H9A . 0.9500 ?
    C10A H10A . 0.9500 ?
    C11A C16A . 1.3861(17) ?
    C11A C12A . 1.3896(19) ?
    C12A C13A . 1.381(2) ?
    C12A H12A . 0.9500 ?
    C13A C14A . 1.378(2) ?
    C13A H13A . 0.9500 ?
    C14A C15A . 1.371(2) ?
    C14A H14A . 0.9500 ?
    C15A C16A . 1.391(2) ?
    C15A H15A . 0.9500 ?
    C16A H16A . 0.9500 ?
    O1B C2B . 1.2062(15) ?
    O2B C1B . 1.2192(15) ?
    N1B C2B . 1.3690(16) ?
    N1B C1B . 1.4006(15) ?
    N1B C4B . 1.4550(16) ?
    N2B C1B . 1.3434(16) ?
    N2B C3B . 1.4647(14) ?
    N2B H2B . 0.885(18) ?
    C2B C3B . 1.5427(16) ?
    C3B C5B . 1.5276(16) ?
    C3B C11B . 1.5365(17) ?
    C4B C41B . 1.454(2) ?
    C4B H4BA . 0.9900 ?
    C4B H4BB . 0.9900 ?
    C41B C42B . 1.175(3) ?
    C42B H42B . 0.9500 ?
    C5B C6B . 1.3877(18) ?
    C5B C10B . 1.3941(17) ?
    C6B C7B . 1.3936(19) ?
    C6B H6B . 0.9500 ?
    C7B C8B . 1.379(2) ?
    C7B H7B . 0.9500 ?
    C8B C9B . 1.383(2) ?
    C8B H8B . 0.9500 ?
    C9B C10B . 1.3851(19) ?
    C9B H9B . 0.9500 ?
    C10B H10B . 0.9500 ?
    C11B C16B . 1.384(2) ?
    C11B C12B . 1.3886(18) ?
    C12B C13B . 1.389(2) ?
    C12B H12B . 0.9500 ?
    C13B C14B . 1.378(3) ?
    C13B H13B . 0.9500 ?
    C14B C15B . 1.380(3) ?
    C14B H14B . 0.9500 ?
    C15B C16B . 1.382(2) ?
    C15B H15B . 0.9500 ?
    C16B H16B . 0.9500 ?
loop_
    _geom_angle_atom_site_label_1
    _geom_angle_atom_site_label_2
    _geom_angle_atom_site_label_3
    _geom_angle_site_symmetry_1
    _geom_angle_site_symmetry_3
    _geom_angle
    _geom_angle_publ_flag
    C2A N1A C1A . . 112.05(10) ?
    C2A N1A C4A . . 124.18(10) ?
    C1A N1A C4A . . 123.76(11) ?
    C1A N2A C3A . . 113.62(10) ?
    C1A N2A H2A . . 120.4(13) ?
    C3A N2A H2A . . 126.0(13) ?
    O2A C1A N2A . . 128.83(12) ?
    O2A C1A N1A . . 123.93(12) ?
    N2A C1A N1A . . 107.24(11) ?
    O1A C2A N1A . . 125.27(11) ?
    O1A C2A C3A . . 127.78(11) ?
    N1A C2A C3A . . 106.95(9) ?
    N2A C3A C11A . . 113.17(10) ?
    N2A C3A C5A . . 111.85(11) ?
    C11A C3A C5A . . 108.63(10) ?
    N2A C3A C2A . . 100.12(9) ?
    C11A C3A C2A . . 110.22(10) ?
    C5A C3A C2A . . 112.73(10) ?
    C41A C4A N1A . . 112.40(11) ?
    C41A C4A H4AA . . 109.1 ?
    N1A C4A H4AA . . 109.1 ?
    C41A C4A H4AB . . 109.1 ?
    N1A C4A H4AB . . 109.1 ?
    H4AA C4A H4AB . . 107.9 ?
    C42A C41A C4A . . 179.38(19) ?
    C41A C42A H42A . . 180.0 ?
    C6A C5A C10A . . 118.73(14) ?
    C6A C5A C3A . . 122.97(12) ?
    C10A C5A C3A . . 118.21(12) ?
    C5A C6A C7A . . 120.32(15) ?
    C5A C6A H6A . . 119.8 ?
    C7A C6A H6A . . 119.8 ?
    C8A C7A C6A . . 120.52(17) ?
    C8A C7A H7A . . 119.7 ?
    C6A C7A H7A . . 119.7 ?
    C9A C8A C7A . . 119.53(16) ?
    C9A C8A H8A . . 120.2 ?
    C7A C8A H8A . . 120.2 ?
    C8A C9A C10A . . 120.74(17) ?
    C8A C9A H9A . . 119.6 ?
    C10A C9A H9A . . 119.6 ?
    C9A C10A C5A . . 120.14(16) ?
    C9A C10A H10A . . 119.9 ?
    C5A C10A H10A . . 119.9 ?
    C16A C11A C12A . . 119.00(12) ?
    C16A C11A C3A . . 121.92(12) ?
    C12A C11A C3A . . 118.98(11) ?
    C13A C12A C11A . . 120.61(13) ?
    C13A C12A H12A . . 119.7 ?
    C11A C12A H12A . . 119.7 ?
    C14A C13A C12A . . 120.14(15) ?
    C14A C13A H13A . . 119.9 ?
    C12A C13A H13A . . 119.9 ?
    C15A C14A C13A . . 119.74(14) ?
    C15A C14A H14A . . 120.1 ?
    C13A C14A H14A . . 120.1 ?
    C14A C15A C16A . . 120.70(13) ?
    C14A C15A H15A . . 119.7 ?
    C16A C15A H15A . . 119.7 ?
    C11A C16A C15A . . 119.80(13) ?
    C11A C16A H16A . . 120.1 ?
    C15A C16A H16A . . 120.1 ?
    C2B N1B C1B . . 112.22(10) ?
    C2B N1B C4B . . 124.32(10) ?
    C1B N1B C4B . . 123.46(10) ?
    C1B N2B C3B . . 113.42(10) ?
    C1B N2B H2B . . 121.1(11) ?
    C3B N2B H2B . . 124.3(11) ?
    O2B C1B N2B . . 129.21(11) ?
    O2B C1B N1B . . 123.82(12) ?
    N2B C1B N1B . . 106.96(10) ?
    O1B C2B N1B . . 125.31(11) ?
    O1B C2B C3B . . 128.21(11) ?
    N1B C2B C3B . . 106.44(9) ?
    N2B C3B C5B . . 110.86(9) ?
    N2B C3B C11B . . 112.38(10) ?
    C5B C3B C11B . . 110.51(9) ?
    N2B C3B C2B . . 100.51(9) ?
    C5B C3B C2B . . 115.22(10) ?
    C11B C3B C2B . . 107.02(9) ?
    C41B C4B N1B . . 111.36(13) ?
    C41B C4B H4BA . . 109.4 ?
    N1B C4B H4BA . . 109.4 ?
    C41B C4B H4BB . . 109.4 ?
    N1B C4B H4BB . . 109.4 ?
    H4BA C4B H4BB . . 108.0 ?
    C42B C41B C4B . . 178.6(2) ?
    C41B C42B H42B . . 180.0 ?
    C6B C5B C10B . . 119.12(11) ?
    C6B C5B C3B . . 123.80(11) ?
    C10B C5B C3B . . 117.08(11) ?
    C5B C6B C7B . . 120.06(12) ?
    C5B C6B H6B . . 120.0 ?
    C7B C6B H6B . . 120.0 ?
    C8B C7B C6B . . 120.41(13) ?
    C8B C7B H7B . . 119.8 ?
    C6B C7B H7B . . 119.8 ?
    C7B C8B C9B . . 119.77(13) ?
    C7B C8B H8B . . 120.1 ?
    C9B C8B H8B . . 120.1 ?
    C8B C9B C10B . . 120.18(13) ?
    C8B C9B H9B . . 119.9 ?
    C10B C9B H9B . . 119.9 ?
    C9B C10B C5B . . 120.45(12) ?
    C9B C10B H10B . . 119.8 ?
    C5B C10B H10B . . 119.8 ?
    C16B C11B C12B . . 119.12(13) ?
    C16B C11B C3B . . 121.29(12) ?
    C12B C11B C3B . . 119.56(11) ?
    C11B C12B C13B . . 120.12(14) ?
    C11B C12B H12B . . 119.9 ?
    C13B C12B H12B . . 119.9 ?
    C14B C13B C12B . . 120.38(15) ?
    C14B C13B H13B . . 119.8 ?
    C12B C13B H13B . . 119.8 ?
    C13B C14B C15B . . 119.45(15) ?
    C13B C14B H14B . . 120.3 ?
    C15B C14B H14B . . 120.3 ?
    C14B C15B C16B . . 120.52(17) ?
    C14B C15B H15B . . 119.7 ?
    C16B C15B H15B . . 119.7 ?
    C15B C16B C11B . . 120.37(16) ?
    C15B C16B H16B . . 119.8 ?
    C11B C16B H16B . . 119.8 ?
loop_
    _geom_torsion_atom_site_label_1
    _geom_torsion_atom_site_label_2
    _geom_torsion_atom_site_label_3
    _geom_torsion_atom_site_label_4
    _geom_torsion_site_symmetry_1
    _geom_torsion_site_symmetry_2
    _geom_torsion_site_symmetry_3
    _geom_torsion_site_symmetry_4
    _geom_torsion
    _geom_torsion_publ_flag
    C3A N2A C1A O2A . . . . -178.94(16) ?
    C3A N2A C1A N1A . . . . 0.59(17) ?
    C2A N1A C1A O2A . . . . 178.13(15) ?
    C4A N1A C1A O2A . . . . -2.1(2) ?
    C2A N1A C1A N2A . . . . -1.43(17) ?
    C4A N1A C1A N2A . . . . 178.33(12) ?
    C1A N1A C2A O1A . . . . -178.06(13) ?
    C4A N1A C2A O1A . . . . 2.2(2) ?
    C1A N1A C2A C3A . . . . 1.63(15) ?
    C4A N1A C2A C3A . . . . -178.13(12) ?
    C1A N2A C3A C11A . . . . 117.61(13) ?
    C1A N2A C3A C5A . . . . -119.29(13) ?
    C1A N2A C3A C2A . . . . 0.34(15) ?
    O1A C2A C3A N2A . . . . 178.52(13) ?
    N1A C2A C3A N2A . . . . -1.16(13) ?
    O1A C2A C3A C11A . . . . 59.07(17) ?
    N1A C2A C3A C11A . . . . -120.61(11) ?
    O1A C2A C3A C5A . . . . -62.49(17) ?
    N1A C2A C3A C5A . . . . 117.83(11) ?
    C2A N1A C4A C41A . . . . -80.14(16) ?
    C1A N1A C4A C41A . . . . 100.12(16) ?
    N2A C3A C5A C6A . . . . 132.60(12) ?
    C11A C3A C5A C6A . . . . -101.77(13) ?
    C2A C3A C5A C6A . . . . 20.69(16) ?
    N2A C3A C5A C10A . . . . -50.88(15) ?
    C11A C3A C5A C10A . . . . 74.75(14) ?
    C2A C3A C5A C10A . . . . -162.79(12) ?
    C10A C5A C6A C7A . . . . 1.4(2) ?
    C3A C5A C6A C7A . . . . 177.91(13) ?
    C5A C6A C7A C8A . . . . -1.7(2) ?
    C6A C7A C8A C9A . . . . 1.0(3) ?
    C7A C8A C9A C10A . . . . 0.0(3) ?
    C8A C9A C10A C5A . . . . -0.3(3) ?
    C6A C5A C10A C9A . . . . -0.4(2) ?
    C3A C5A C10A C9A . . . . -177.07(14) ?
    N2A C3A C11A C16A . . . . 10.63(17) ?
    C5A C3A C11A C16A . . . . -114.22(13) ?
    C2A C3A C11A C16A . . . . 121.81(13) ?
    N2A C3A C11A C12A . . . . -172.91(12) ?
    C5A C3A C11A C12A . . . . 62.23(15) ?
    C2A C3A C11A C12A . . . . -61.73(16) ?
    C16A C11A C12A C13A . . . . -0.7(2) ?
    C3A C11A C12A C13A . . . . -177.27(14) ?
    C11A C12A C13A C14A . . . . 0.3(3) ?
    C12A C13A C14A C15A . . . . 0.2(3) ?
    C13A C14A C15A C16A . . . . -0.3(2) ?
    C12A C11A C16A C15A . . . . 0.6(2) ?
    C3A C11A C16A C15A . . . . 177.08(12) ?
    C14A C15A C16A C11A . . . . -0.1(2) ?
    C3B N2B C1B O2B . . . . 179.76(13) ?
    C3B N2B C1B N1B . . . . -0.82(14) ?
    C2B N1B C1B O2B . . . . -175.41(12) ?
    C4B N1B C1B O2B . . . . 3.8(2) ?
    C2B N1B C1B N2B . . . . 5.13(14) ?
    C4B N1B C1B N2B . . . . -175.67(12) ?
    C1B N1B C2B O1B . . . . 175.24(12) ?
    C4B N1B C2B O1B . . . . -3.9(2) ?
    C1B N1B C2B C3B . . . . -7.01(14) ?
    C4B N1B C2B C3B . . . . 173.80(12) ?
    C1B N2B C3B C5B . . . . -125.40(11) ?
    C1B N2B C3B C11B . . . . 110.38(12) ?
    C1B N2B C3B C2B . . . . -3.09(13) ?
    O1B C2B C3B N2B . . . . -176.45(13) ?
    N1B C2B C3B N2B . . . . 5.88(12) ?
    O1B C2B C3B C5B . . . . -57.26(17) ?
    N1B C2B C3B C5B . . . . 125.07(11) ?
    O1B C2B C3B C11B . . . . 66.05(16) ?
    N1B C2B C3B C11B . . . . -111.62(11) ?
    C2B N1B C4B C41B . . . . -68.42(17) ?
    C1B N1B C4B C41B . . . . 112.48(14) ?
    N2B C3B C5B C6B . . . . 117.89(12) ?
    C11B C3B C5B C6B . . . . -116.84(12) ?
    C2B C3B C5B C6B . . . . 4.61(16) ?
    N2B C3B C5B C10B . . . . -62.07(14) ?
    C11B C3B C5B C10B . . . . 63.20(13) ?
    C2B C3B C5B C10B . . . . -175.35(10) ?
    C10B C5B C6B C7B . . . . 0.08(19) ?
    C3B C5B C6B C7B . . . . -179.87(12) ?
    C5B C6B C7B C8B . . . . -0.5(2) ?
    C6B C7B C8B C9B . . . . 0.7(2) ?
    C7B C8B C9B C10B . . . . -0.4(2) ?
    C8B C9B C10B C5B . . . . -0.1(2) ?
    C6B C5B C10B C9B . . . . 0.22(19) ?
    C3B C5B C10B C9B . . . . -179.82(12) ?
    N2B C3B C11B C16B . . . . -13.23(17) ?
    C5B C3B C11B C16B . . . . -137.64(13) ?
    C2B C3B C11B C16B . . . . 96.18(14) ?
    N2B C3B C11B C12B . . . . 168.84(11) ?
    C5B C3B C11B C12B . . . . 44.43(15) ?
    C2B C3B C11B C12B . . . . -81.75(13) ?
    C16B C11B C12B C13B . . . . 1.4(2) ?
    C3B C11B C12B C13B . . . . 179.41(12) ?
    C11B C12B C13B C14B . . . . 0.4(2) ?
    C12B C13B C14B C15B . . . . -1.8(3) ?
    C13B C14B C15B C16B . . . . 1.3(3) ?
    C14B C15B C16B C11B . . . . 0.6(3) ?
    C12B C11B C16B C15B . . . . -1.9(2) ?
    C3B C11B C16B C15B . . . . -179.86(16) ?
loop_
    _geom_hbond_atom_site_label_D
    _geom_hbond_atom_site_label_H
    _geom_hbond_atom_site_label_A
    _geom_hbond_site_symmetry_A
    _geom_hbond_distance_DH
    _geom_hbond_distance_HA
    _geom_hbond_distance_DA
    _geom_hbond_angle_DHA
    _geom_hbond_publ_flag
    N2<i>A</i> H2<i>A</i> O2<i>A</i> 2_665 0.88(2) 1.99(2) 2.855(2) 167(2) y
    N2<i>B</i> H2B<i>B</i> O2<i>B</i> 2_656 0.89(2) 1.99(2) 2.8470(10)
                                                                     163(2) y
    C4<i>A</i> H4<i>AA</i> O1<i>A</i> 2_675 0.99 2.31 3.253(2) 160 y
    C15<i>A</i> H15<i>A</i> O1<i>B</i> . 0.95 2.44 3.332(2) 156 y
    C8<i>B</i> H8<i>B</i> C<i>g</i>2 2_665 0.95 2.88 3.713(2) 147 y
    C15<i>B</i> H15<i>B</i> C<i>g</i>3 2_766 0.95 2.87 3.742(3) 153 y
_shelx_space_group_comment
;
The symmetry employed for this shelxl refinement is uniquely defined
by the following loop, which should always be used as a source of
symmetry information in preference to the above space-group names.
They are only intended as comments.
;
_shelx_hkl_file
;
  -1   0   0  422.39   19.73
  -1   0   0  424.04   19.72
  -2   0   0   15.74    0.74
  -2   0   0   14.97    0.74
   2   0   0   14.03    0.82
  -3   0   0  255.82   11.80
  -3   0   0  240.34   11.79
   3   0   0  259.97   11.89
  -4   0   0   54.38    2.56
  -4   0   0   53.24    2.60
   4   0   0   51.90    2.68
  -5   0   0   13.00    0.70
   5   0   0   12.48    0.84
  -6   0   0    0.26    0.14
   6   0   0    0.30    0.06
   6   0   0    0.31    0.06
   6   0   0    0.36    0.19
   7   0   0    4.03    0.23
   7   0   0    3.40    0.51
   7   0   0    3.46    0.23
   8   0   0    0.04    0.04
   8   0   0    0.02    0.04
   8   0   0    0.06    0.35
   9   0   0    2.34    0.72
   9   0   0    1.29    0.14
   9   0   0    1.34    0.14
  10   0   0    0.01    0.04
  10   0   0   -0.06    0.04
  11   0   0    1.04    0.09
  11   0   0    1.34    0.10
  12  -1   0    1.07    0.08
  11  -1   0    0.21    0.05
  11  -1   0    0.24    0.05
  10  -1   0    2.38    0.18
  10  -1   0    2.60    0.18
 -10   1   0    2.59    0.16
   9  -1   0   11.65    0.63
   9  -1   0   12.81    1.26
   9  -1   0   12.09    0.65
  -9   1   0   13.33    0.62
   8  -1   0    0.50    0.09
   8  -1   0    0.57    0.34
   8  -1   0    0.43    0.08
  -8   1   0    0.47    0.07
   7  -1   0   12.13    0.60
   7  -1   0   11.95    0.91
   7  -1   0   11.23    0.59
  -7   1   0   11.26    0.72
   6  -1   0  120.71    5.81
  -6   1   0  115.58    5.66
   5  -1   0   18.15    1.13
  -5   1   0   19.96    1.04
   4  -1   0   25.00    1.38
  -4   1   0   26.79    1.33
   3  -1   0  286.12   14.04
   3  -1   0  297.16   14.11
  -3   1   0  317.57   14.08
   2  -1   0    7.79    0.41
  -2   1   0    6.77    0.41
   1  -1   0    0.28    0.06
  -1   1   0    0.34    0.06
   0  -1   0   18.68    0.89
   0   1   0   18.05    0.89
   0   1   0   18.42    0.90
  -1  -1   0    2.09    0.12
  -1  -1   0    2.06    0.11
   1   1   0    2.03    0.18
   2   1   0   51.92    2.54
   3   1   0   -0.03    0.08
   4   1   0    0.61    0.21
   5   1   0   13.92    0.93
   6   1   0    0.22    0.06
   6   1   0    0.20    0.22
   7   1   0    5.11    0.29
   7   1   0    4.25    0.60
   7   1   0    4.96    0.30
   7   1   0    5.65    0.32
   8   1   0    0.01    0.44
   8   1   0    0.17    0.06
   8   1   0    0.17    0.05
   8   1   0   -0.13    0.07
   9   1   0    6.95    0.39
   9   1   0    7.25    0.40
  10   1   0    0.39    0.08
  10   1   0    0.29    0.06
  11   1   0    0.29    0.04
  11   1   0    0.30    0.05
  12  -2   0    0.03    0.03
  12  -2   0    0.03    0.03
  11  -2   0    0.02    0.04
  11  -2   0   -0.01    0.03
 -11   2   0   -0.01    0.03
  10  -2   0    4.02    0.27
  10  -2   0    4.11    0.26
 -10   2   0    4.52    0.24
   9  -2   0    8.34    0.47
   9  -2   0    9.15    0.48
   9  -2   0    7.84    0.93
  -9   2   0    8.96    0.45
   8  -2   0   10.39    0.91
   8  -2   0    9.80    0.56
  -8   2   0   10.95    0.53
  -8   2   0   11.10    0.76
   7  -2   0   11.66    0.61
   7  -2   0   11.63    0.91
  -7   2   0   11.55    0.78
  -7   2   0   12.13    0.58
   6  -2   0   22.04    1.30
  -6   2   0   21.51    1.22
   5  -2   0   10.58    0.75
  -5   2   0   12.20    0.72
   4  -2   0    2.12    0.26
   4  -2   0    2.61    0.25
  -4   2   0    2.31    0.25
   3  -2   0  208.93   10.08
  -3   2   0  218.94   10.09
   2  -2   0  110.38    5.18
  -2   2   0  107.62    5.18
   1  -2   0  749.36   36.34
  -1   2   0  784.11   36.34
   0  -2   0  710.11   32.43
   0   2   0  679.58   32.42
  -1  -2   0    0.30    0.06
   1   2   0    0.15    0.09
  -2  -2   0    6.22    0.33
  -2  -2   0    5.46    0.38
   2   2   0    6.26    0.44
   3   2   0   26.71    1.45
   4   2   0   34.74    1.89
   5   2   0    9.47    0.77
   6   2   0    0.14    0.23
   6   2   0    0.28    0.06
   6   2   0    0.29    0.07
   6   2   0    0.20    0.05
   7   2   0    0.41    0.08
   7   2   0    0.48    0.10
   7   2   0    0.45    0.08
   7   2   0   -0.03    0.37
   8   2   0    6.33    0.35
   8   2   0    5.96    0.35
   8   2   0    7.27    0.88
   9   2   0    1.05    0.11
   9   2   0    1.07    0.11
  10   2   0    1.37    0.11
  10   2   0    1.43    0.11
  12  -3   0   -0.03    0.03
  12  -3   0    0.01    0.03
 -12   3   0   -0.01    0.03
  11  -3   0    0.92    0.11
  11  -3   0    0.70    0.08
 -11   3   0    0.82    0.08
  10  -3   0    0.44    0.09
  10  -3   0    0.41    0.08
 -10   3   0    0.39    0.06
   9  -3   0   24.40    1.32
   9  -3   0   31.58    1.93
   9  -3   0   27.49    1.34
  -9   3   0   27.24    1.31
  -9   3   0   28.95    1.63
   8  -3   0   16.32    0.76
   8  -3   0   16.24    1.20
   8  -3   0   15.57    0.87
  -8   3   0   16.07    1.04
  -8   3   0   14.64    0.77
   7  -3   0    1.68    0.12
   7  -3   0    1.85    0.37
   7  -3   0    1.95    0.15
  -7   3   0    1.77    0.12
  -7   3   0    1.68    0.31
   6  -3   0   30.96    1.79
  -6   3   0   34.22    1.53
  -6   3   0   30.70    1.74
   5  -3   0    3.88    0.41
  -5   3   0    4.22    0.39
   4  -3   0   78.11    3.62
  -4   3   0   69.36    3.61
   3  -3   0    9.86    0.61
  -3   3   0   10.01    0.62
   2  -3   0   27.93    1.43
  -2   3   0   27.26    1.42
   1  -3   0    9.60    0.58
  -1   3   0    9.95    0.57
   0  -3   0   13.62    0.73
   0   3   0   12.78    0.71
  -1  -3   0    6.05    0.38
   1   3   0    5.85    0.44
  -2  -3   0    0.28    0.09
   2   3   0    0.26    0.14
  -3  -3   0   23.24    1.18
  -3  -3   0   24.14    1.21
   3   3   0   25.05    1.40
   4   3   0   17.12    1.12
   5   3   0    5.14    0.28
   5   3   0    4.64    0.32
   5   3   0    5.02    0.65
   6   3   0    0.30    0.06
   6   3   0    0.34    0.34
   6   3   0    0.52    0.10
   6   3   0    0.23    0.06
   7   3   0    0.63    0.45
   7   3   0    0.64    0.09
   7   3   0    0.89    0.11
   7   3   0    0.75    0.10
   8   3   0    1.35    0.13
   8   3   0    1.19    0.12
   8   3   0    1.09    0.12
   9   3   0    0.72    0.10
   9   3   0    0.60    0.11
  10   3   0    1.16    0.08
  10   3   0    1.03    0.08
  12  -4   0    3.49    0.20
  12  -4   0    3.26    0.19
 -12   4   0    3.47    0.19
  11  -4   0    0.71    0.09
  11  -4   0    0.74    0.09
 -11   4   0    0.75    0.08
  10  -4   0    0.28    0.06
  10  -4   0    0.16    0.90
  10  -4   0    0.31    0.08
 -10   4   0    0.33    0.06
   9  -4   0    4.80    0.29
   9  -4   0    5.02    0.30
   9  -4   0    4.30    0.25
  -9   4   0    4.78    0.27
  -9   4   0    4.45    0.56
   8  -4   0   29.61    1.34
   8  -4   0   27.18    1.74
   8  -4   0   26.96    1.37
  -8   4   0   28.04    1.66
  -8   4   0   27.46    1.34
   7  -4   0    8.81    0.49
   7  -4   0    9.61    0.48
   7  -4   0    8.09    0.78
  -7   4   0   10.12    0.48
   6  -4   0   69.02    3.54
   6  -4   0   73.07    3.48
  -6   4   0   68.55    3.26
  -6   4   0   66.77    3.51
   5  -4   0  135.46    6.22
  -5   4   0  127.84    6.01
  -5   4   0  121.71    6.22
   4  -4   0    1.75    0.27
  -4   4   0    0.95    0.20
   3  -4   0   84.52    4.19
  -3   4   0   86.68    4.18
   2  -4   0    9.63    0.63
  -2   4   0    9.63    0.61
   1  -4   0  308.45   14.34
  -1   4   0  300.14   14.32
   0  -4   0    0.00    0.08
   0   4   0    0.03    0.10
  -1  -4   0    0.02    0.09
  -2  -4   0    8.47    0.53
   2   4   0    8.55    0.66
  -3  -4   0   17.22    0.95
   3   4   0   19.40    1.17
   4   4   0   20.46    0.99
   4   4   0   19.99    1.31
   5   4   0    3.25    0.20
   5   4   0    3.08    0.20
   5   4   0    2.79    0.22
   5   4   0    2.20    0.45
   6   4   0    3.19    0.59
   6   4   0    2.78    0.19
   6   4   0    2.95    0.22
   6   4   0    2.65    0.19
   7   4   0    0.62    0.10
   7   4   0    0.57    0.08
   7   4   0    0.82    0.09
   8   4   0    0.04    0.05
   8   4   0    0.03    0.05
   8   4   0    0.09    0.05
   9   4   0    1.18    0.09
   9   4   0    1.27    0.10
  12  -5   0    0.57    0.07
  12  -5   0    0.50    0.06
 -12   5   0    0.50    0.06
  11  -5   0    7.18    0.42
  11  -5   0    8.36    0.43
 -11   5   0    8.46    0.42
  10  -5   0    0.85    0.11
  10  -5   0    0.44    0.83
  10  -5   0    1.18    0.13
 -10   5   0    1.26    0.11
 -10   5   0    0.61    0.47
   9  -5   0   -0.03    0.06
   9  -5   0   -0.02    0.04
   9  -5   0    0.36    0.43
  -9   5   0    0.01    0.04
  -9   5   0   -0.52    0.25
   8  -5   0    0.36    0.34
   8  -5   0    0.85    0.10
  -8   5   0    0.76    0.09
  -8   5   0    0.44    0.27
   7  -5   0    2.06    0.15
   7  -5   0    2.09    0.15
  -7   5   0    2.11    0.36
  -7   5   0    2.03    0.14
   6  -5   0    1.02    0.26
   6  -5   0    1.02    0.11
   6  -5   0    0.80    0.28
  -6   5   0    1.02    0.09
  -6   5   0    1.14    0.24
   5  -5   0    3.20    0.42
  -5   5   0    2.55    0.16
  -5   5   0    2.30    0.33
   4  -5   0    2.47    0.35
  -4   5   0    3.38    0.39
  -4   5   0    3.22    0.18
   3  -5   0   77.21    3.86
  -3   5   0   77.65    3.85
   2  -5   0    1.35    0.23
  -2   5   0    1.24    0.21
   1  -5   0    0.13    0.12
  -1   5   0    0.08    0.11
   0  -5   0   18.77    1.08
   0   5   0   19.02    1.03
  -1  -5   0   87.63    4.28
  -2  -5   0    5.96    0.45
  -3  -5   0    0.66    0.17
   3   5   0    0.64    0.08
   4   5   0    1.47    0.12
   4   5   0    1.23    0.14
   5   5   0    2.95    0.19
   5   5   0    3.04    0.20
   5   5   0    2.47    0.21
   6   5   0    2.34    0.16
   6   5   0    2.15    0.19
   6   5   0    2.66    0.18
   7   5   0    1.54    0.15
   7   5   0    1.84    0.14
   8   5   0    0.67    0.09
   8   5   0    0.65    0.08
  12  -6   0    0.24    0.05
  12  -6   0    0.25    0.05
 -12   6   0    0.23    0.04
  11  -6   0    0.01    0.05
  11  -6   0    0.02    0.04
 -11   6   0   -0.03    0.04
  10  -6   0    0.13    0.06
 -10   6   0   -0.35    0.38
 -10   6   0    0.17    0.06
   9  -6   0    0.57    0.08
   9  -6   0    0.60    0.09
   9  -6   0    0.27    0.50
  -9   6   0    0.45    0.32
  -9   6   0    0.56    0.09
   8  -6   0    0.03    0.04
   8  -6   0   -0.17    0.32
   8  -6   0    0.00    0.05
  -8   6   0    0.02    0.04
  -8   6   0    0.19    0.25
   7  -6   0   -0.10    0.39
   7  -6   0    0.55    0.08
   7  -6   0    0.71    0.10
   7  -6   0    0.85    0.33
  -7   6   0    0.66    0.08
  -7   6   0    0.59    0.27
   6  -6   0    6.43    0.35
   6  -6   0    6.62    0.68
   6  -6   0    6.48    0.37
  -6   6   0    6.81    0.35
  -6   6   0    6.28    0.63
   5  -6   0   15.83    1.11
  -5   6   0   16.35    1.09
  -5   6   0   17.03    0.81
   4  -6   0    5.93    0.29
   4  -6   0    4.92    0.51
  -4   6   0    4.98    0.49
  -4   6   0    4.95    0.28
   3  -6   0  109.03    5.38
   3  -6   0  109.07    5.11
  -3   6   0  108.94    5.36
   2  -6   0   14.53    0.97
   2  -6   0   15.32    0.73
  -2   6   0   14.53    0.94
   1  -6   0    0.08    0.13
  -1   6   0   -0.04    0.15
   0  -6   0   13.57    0.66
   0  -6   0   12.91    0.86
   0   6   0   13.46    0.82
  -1  -6   0   21.16    1.23
  -2  -6   0   24.81    1.43
  -2  -6   0   26.33    1.24
   2   6   0   27.16    1.27
   2   6   0   25.77    1.29
  -3  -6   0    5.86    0.51
   3   6   0    6.90    0.35
   3   6   0    5.83    0.37
   4   6   0    2.12    0.23
   4   6   0    1.98    0.18
   5   6   0   10.42    0.53
   5   6   0    9.27    0.54
   6   6   0    2.74    0.21
   6   6   0    2.71    0.19
   7   6   0    6.36    0.36
   8   6   0    9.51    0.49
   8   6   0   10.82    0.51
  12  -7   0    0.27    0.05
  12  -7   0    0.23    0.05
 -12   7   0    0.27    0.05
  11  -7   0    0.04    0.04
  11  -7   0    0.01    0.04
 -11   7   0    0.04    0.03
  10  -7   0    1.32    0.13
  10  -7   0    1.29    0.11
 -10   7   0    1.15    0.11
   9  -7   0   10.24    0.54
   9  -7   0    9.30    0.53
   9  -7   0   12.65    1.19
  -9   7   0   11.37    0.98
  -9   7   0   10.25    0.53
   8  -7   0    3.01    0.59
   8  -7   0    3.24    0.23
   8  -7   0    3.45    0.22
  -8   7   0    3.08    0.51
  -8   7   0    3.61    0.22
   7  -7   0    0.04    0.04
   7  -7   0   -0.19    0.26
   7  -7   0   -0.47    0.37
   7  -7   0    0.08    0.06
  -7   7   0   -0.16    0.06
  -7   7   0    0.01    0.04
  -7   7   0    0.07    0.21
   6  -7   0    2.47    0.18
   6  -7   0    3.35    0.50
  -6   7   0    2.83    0.46
  -6   7   0    2.35    0.16
  -6   7   0    2.56    0.20
   5  -7   0   24.72    1.20
   5  -7   0   26.17    1.24
   5  -7   0   25.45    1.58
  -5   7   0   23.24    1.52
  -5   7   0   27.43    1.25
  -5   7   0   22.80    1.21
   4  -7   0   83.35    4.23
   4  -7   0   94.85    4.60
  -4   7   0   91.83    4.22
  -4   7   0   91.08    4.56
   3  -7   0   44.93    2.14
   3  -7   0   46.61    2.47
  -3   7   0   43.79    2.42
   2  -7   0    0.43    0.22
   2  -7   0    0.86    0.08
  -2   7   0    0.56    0.22
   1  -7   0    1.32    0.10
   1  -7   0    1.19    0.28
  -1   7   0    1.16    0.27
   0  -7   0   16.27    1.07
   0  -7   0   15.53    0.79
   0   7   0   16.45    0.81
   0   7   0   17.13    0.84
  -1  -7   0    6.06    0.58
  -1  -7   0    6.37    0.33
   1   7   0    6.20    0.37
   1   7   0    6.33    0.33
  -2  -7   0    8.01    0.42
  -2  -7   0    7.88    0.65
   2   7   0    7.92    0.46
   2   7   0    9.26    0.45
   2   7   0    7.96    0.42
  -3  -7   0   18.68    1.14
  -3  -7   0   18.46    0.91
   3   7   0   19.78    0.95
   3   7   0   18.33    0.96
  -4  -7   0    0.63    0.08
   4   7   0    0.68    0.10
   4   7   0    0.70    0.12
   5   7   0    6.80    0.40
   5   7   0    6.48    0.37
   6   7   0    0.22    0.06
   6   7   0    0.19    0.06
   7   7   0    1.33    0.10
   7   7   0    1.14    0.11
   8   7   0    0.32    0.06
  12  -8   0    0.26    0.05
 -12   8   0    0.22    0.04
  11  -8   0    0.03    0.04
  11  -8   0    0.09    0.03
  11  -8   0   -0.06    0.03
 -11   8   0    0.03    0.04
  10  -8   0   -0.01    0.04
  10  -8   0   -0.04    0.04
   9  -8   0    0.87    0.11
   9  -8   0    1.14    0.56
  -9   8   0    0.87    0.41
  -9   8   0    0.90    0.10
   8  -8   0    1.53    0.46
   8  -8   0    0.90    0.11
   8  -8   0    1.14    0.11
  -8   8   0    0.88    0.10
  -8   8   0    1.13    0.14
  -8   8   0    1.29    0.43
   7  -8   0   18.75    0.97
   7  -8   0   20.96    1.52
  -7   8   0   18.10    0.95
  -7   8   0   20.15    0.98
  -7   8   0   20.54    1.40
   6  -8   0    4.21    0.27
   6  -8   0    4.19    0.24
   6  -8   0    4.12    0.61
  -6   8   0    3.98    0.26
  -6   8   0    3.87    0.23
  -6   8   0    4.13    0.60
   5  -8   0    5.43    0.71
   5  -8   0    4.62    0.28
   5  -8   0    4.82    0.25
   5  -8   0    4.54    0.26
  -5   8   0    3.96    0.24
  -5   8   0    4.27    0.28
  -5   8   0    4.79    0.58
   4  -8   0    2.79    0.17
   4  -8   0    2.46    0.43
  -4   8   0    2.79    0.16
  -4   8   0    2.87    0.20
  -4   8   0    2.25    0.40
   3  -8   0    0.45    0.07
   3  -8   0    0.26    0.23
  -3   8   0    0.36    0.08
  -3   8   0    0.44    0.24
   2  -8   0    9.36    0.81
   2  -8   0    9.67    0.51
  -2   8   0    9.57    0.52
  -2   8   0    9.86    0.80
  -2   8   0   10.95    0.58
   1  -8   0    0.39    0.06
   1  -8   0    0.56    0.21
  -1   8   0    0.35    0.06
  -1   8   0    0.65    0.09
   0  -8   0    5.51    0.30
   0  -8   0    5.07    0.59
   0   8   0    5.22    0.33
   0   8   0    6.08    0.33
   0   8   0    5.54    0.31
  -1  -8   0    6.43    0.62
  -1  -8   0    5.93    0.33
   1   8   0    6.63    0.33
   1   8   0    6.09    0.36
   1   8   0    5.94    0.37
  -2  -8   0    5.51    0.60
  -2  -8   0    5.94    0.31
   2   8   0    5.66    0.34
   2   8   0    5.79    0.36
  -3  -8   0   12.71    0.61
   3   8   0   11.97    0.66
   3   8   0   11.87    0.64
  -4  -8   0   25.03    1.14
   4   8   0   22.63    1.16
   4   8   0   23.41    1.19
   5   8   0    0.11    0.06
   5   8   0    0.19    0.06
   6   8   0    1.03    0.11
   7   8   0    5.82    0.30
  12  -9   0    5.47    0.28
  11  -9   0    0.41    0.06
  11  -9   0    0.41    0.06
  11  -9   0    0.47    0.06
 -11   9   0    0.47    0.06
  10  -9   0    0.55    0.07
  10  -9   0    0.60    0.08
 -10   9   0    0.52    0.07
   9  -9   0    1.91    0.78
   9  -9   0    2.03    0.17
   9  -9   0    2.13    0.15
  -9   9   0    1.81    0.57
  -9   9   0    1.99    0.15
   8  -9   0    0.74    0.09
   8  -9   0    0.72    0.11
   8  -9   0    1.15    0.52
  -8   9   0    0.62    0.39
  -8   9   0    0.70    0.09
  -8   9   0    0.90    0.12
   7  -9   0    7.33    0.90
   7  -9   0    7.07    0.36
   7  -9   0    6.83    0.40
  -7   9   0    6.85    0.83
  -7   9   0    6.14    0.39
  -7   9   0    6.71    0.36
   6  -9   0   15.05    0.77
   6  -9   0   17.63    1.30
  -6   9   0   13.86    0.73
  -6   9   0   13.47    1.17
  -6   9   0   15.03    0.77
   5  -9   0    8.64    0.48
   5  -9   0    8.91    0.45
   5  -9   0    8.64    0.86
  -5   9   0    9.18    0.88
  -5   9   0    7.49    0.51
   4  -9   0    6.72    0.38
   4  -9   0    6.87    0.75
   4  -9   0    6.27    0.36
  -4   9   0    6.58    0.38
  -4   9   0    7.01    0.78
   3  -9   0   25.43    1.71
   3  -9   0   26.53    1.31
   3  -9   0   27.33    1.29
  -3   9   0   25.57    1.30
  -3   9   0   27.62    1.67
   2  -9   0    0.08    0.04
   2  -9   0    0.08    0.24
  -2   9   0    0.14    0.07
  -2   9   0    0.07    0.06
   1  -9   0   10.43    0.52
   1  -9   0    8.57    0.84
  -1   9   0   10.34    0.59
  -1   9   0    9.83    0.54
  -1   9   0    9.65    0.54
   0  -9   0   21.33    1.51
   0  -9   0   24.28    1.16
   0   9   0   23.04    1.15
   0   9   0   24.01    1.18
   0   9   0   24.93    1.20
  -1  -9   0    1.85    0.14
  -1  -9   0    1.29    0.40
   1   9   0    1.95    0.17
   1   9   0    1.75    0.18
   1   9   0    1.92    0.13
  -2  -9   0    6.40    0.72
  -2  -9   0    6.69    0.36
   2   9   0    6.48    0.40
   2   9   0    6.70    0.38
  -3  -9   0    0.03    0.04
   3   9   0    0.15    0.06
   3   9   0    0.00    0.07
  -4  -9   0    5.64    0.29
   4   9   0    5.09    0.33
   4   9   0    5.70    0.31
   5   9   0    1.01    0.11
   5   9   0    0.85    0.10
   6   9   0    2.22    0.14
  11 -10   0    0.30    0.05
  11 -10   0    0.36    0.05
 -11  10   0    0.37    0.05
  10 -10   0    0.79    0.10
 -10  10   0    0.84    0.08
   9 -10   0    0.46    0.09
  -9  10   0    0.64    0.08
  -9  10   0    0.67    0.11
   8 -10   0    3.09    0.69
   8 -10   0    3.23    0.24
  -8  10   0    3.72    0.21
  -8  10   0    4.51    0.74
  -8  10   0    3.32    0.24
   7 -10   0    5.67    0.89
   7 -10   0    4.55    0.30
  -7  10   0    4.60    0.72
  -7  10   0    4.53    0.30
   6 -10   0    1.10    0.47
   6 -10   0    0.35    0.09
  -6  10   0    0.32    0.09
  -6  10   0    0.36    0.38
   5 -10   0    4.66    0.25
   5 -10   0    2.55    1.02
   5 -10   0    3.84    0.27
  -5  10   0    4.64    0.68
  -5  10   0    3.79    0.27
   4 -10   0   55.65    2.71
   4 -10   0   57.08    3.24
   4 -10   0   55.72    2.72
  -4  10   0   60.74    3.21
  -4  10   0   56.29    2.72
   3 -10   0    3.50    0.59
   3 -10   0    4.83    0.29
   3 -10   0    4.73    0.35
  -3  10   0    5.03    0.30
   2 -10   0   88.89    4.14
   2 -10   0   82.78    5.28
  -2  10   0   83.96    4.14
  -2  10   0   92.36    4.15
   1 -10   0   68.83    3.18
   1 -10   0   67.42    3.65
  -1  10   0   64.23    3.18
  -1  10   0   68.17    3.20
  -1  10   0   66.67    3.20
   0 -10   0    5.96    0.76
   0 -10   0    6.84    0.36
   0  10   0    6.35    0.35
   0  10   0    6.33    0.38
   0  10   0    6.46    0.39
  -1 -10   0    0.84    0.10
  -1 -10   0    0.85    0.52
   1  10   0    0.89    0.13
   1  10   0    0.86    0.12
  -2 -10   0    0.43    0.07
   2  10   0    0.36    0.08
   2  10   0    0.47    0.10
  -3 -10   0    2.12    0.15
   3  10   0    2.43    0.17
   3  10   0    2.38    0.18
  -4 -10   0    0.30    0.05
   4  10   0    0.54    0.08
   4  10   0    0.42    0.06
   5  10   0    0.30    0.05
  11 -11   0    3.92    0.21
  11 -11   0    3.70    0.21
  10 -11   0    1.70    0.13
   9 -11   0    0.25    0.07
  -9  11   0    0.40    0.08
   8 -11   0    6.57    0.36
  -8  11   0    5.68    0.36
   7 -11   0    3.52    0.24
  -7  11   0    2.59    0.96
  -7  11   0    3.27    0.24
   6 -11   0    0.05    0.53
   6 -11   0    0.02    0.06
  -6  11   0    0.70    0.85
  -6  11   0    0.02    0.09
   5 -11   0    1.64    0.14
   5 -11   0    1.58    0.16
   5 -11   0    0.91    0.47
  -5  11   0    1.60    0.75
  -5  11   0    1.68    0.17
   4 -11   0   18.59    0.95
   4 -11   0   19.13    0.93
   4 -11   0   19.51    1.53
  -4  11   0   17.75    0.94
   3 -11   0    0.44    0.08
   3 -11   0    1.29    0.48
  -3  11   0    0.50    0.09
   2 -11   0    0.44    0.41
   2 -11   0    0.66    0.09
  -2  11   0    0.48    0.09
  -2  11   0    0.63    0.15
   1 -11   0    2.03    0.15
   1 -11   0    1.62    0.50
  -1  11   0    1.89    0.17
  -1  11   0    1.65    0.14
   0 -11   0    4.24    0.26
   0  11   0    4.72    0.28
   0  11   0    4.74    0.24
   0  11   0    4.04    0.28
  -1 -11   0    1.05    0.10
   1  11   0    1.16    0.12
   1  11   0    0.92    0.12
  -2 -11   0    0.93    0.09
   2  11   0    0.90    0.13
  -3 -11   0    0.17    0.03
   3  11   0    0.10    0.05
   4  11   0    0.21    0.04
  10 -12   0    0.86    0.08
   9 -12   0    1.52    0.13
  -9  12   0    1.28    0.12
   8 -12   0    0.29    0.07
  -8  12   0    0.27    0.08
   7 -12   0    0.13    0.06
  -7  12   0    0.00    0.06
   6 -12   0    2.45    0.19
  -6  12   0    2.45    0.20
   5 -12   0   19.37    1.03
   5 -12   0   21.72    1.00
  -5  12   0   20.25    1.03
   4 -12   0    2.18    0.21
   4 -12   0    1.76    0.17
  -4  12   0    1.98    0.17
   3 -12   0   17.51    0.89
  -3  12   0   17.41    0.88
   2 -12   0   60.33    2.93
  -2  12   0   62.93    2.92
   1 -12   0   11.06    0.59
  -1  12   0   13.15    0.66
  -1  12   0   10.82    0.57
   0 -12   0   -0.01    0.04
   0  12   0    0.00    0.04
  -1 -12   0    2.12    0.14
   1  12   0    2.14    0.15
  -2 -12   0    0.67    0.06
   2  12   0    0.72    0.08
   9 -13   0   12.19    0.58
  -9  13   0   10.95    0.58
   8 -13   0   15.28    0.76
  -8  13   0   15.32    0.76
   7 -13   0    0.07    0.05
  -7  13   0    0.07    0.05
   6 -13   0    4.88    0.29
  -6  13   0    5.17    0.30
   5 -13   0    2.94    0.19
  -5  13   0    2.56    0.19
   4 -13   0    0.38    0.06
  -4  13   0    0.20    0.06
   3 -13   0    0.93    0.09
  -3  13   0    0.96    0.10
   2 -13   0    0.43    0.06
  -2  13   0    0.59    0.06
   1 -13   0    0.54    0.07
   0 -13   0    0.15    0.04
  -1 -13   0    1.81    0.11
   8 -14   0    2.98    0.17
  -8  14   0    2.79    0.17
   7 -14   0    1.19    0.09
  -7  14   0    1.23    0.10
  -6  14   0    0.20    0.05
  -5  14   0    0.32    0.06
  -4  14   0    2.27    0.14
  -3  14   0    0.31    0.04
   2 -14   0    0.17    0.04
   1 -14   1    0.28    0.04
   2 -14   1    0.17    0.04
  -3  14  -1    0.01    0.03
   3 -14   1   -0.08    0.03
  -4  14  -1    0.10    0.04
  -5  14  -1    0.07    0.04
  -6  14  -1    0.33    0.06
   6 -14   1    0.28    0.05
  -7  14  -1    0.65    0.08
   7 -14   1    0.68    0.07
  -8  14  -1    0.05    0.03
   8 -14   1    0.05    0.03
  -1 -13   1    1.19    0.09
   0 -13   1    0.48    0.06
   1 -13   1    0.01    0.03
  -2  13  -1    4.70    0.26
   2 -13   1    4.82    0.27
  -3  13  -1    0.34    0.06
   3 -13   1    0.29    0.05
  -4  13  -1    0.39    0.08
   4 -13   1    0.48    0.06
  -5  13  -1    8.19    0.46
   5 -13   1    8.78    0.46
  -6  13  -1    2.14    0.17
   6 -13   1    2.27    0.16
  -7  13  -1    0.11    0.05
   7 -13   1    0.12    0.05
  -8  13  -1    0.07    0.05
   8 -13   1    0.03    0.04
  -9  13  -1   -0.01    0.03
   9 -13   1    0.05    0.04
   3  12  -1    0.53    0.06
   2  12  -1    0.07    0.04
  -2 -12   1    0.09    0.03
   1  12  -1    4.80    0.28
  -1 -12   1    4.89    0.27
   0  12  -1    0.46    0.08
   0 -12   1    0.28    0.06
  -1  12  -1    3.36    0.20
   1 -12   1    3.42    0.22
  -2  12  -1    0.08    0.05
   2 -12   1    0.07    0.05
  -3  12  -1    0.29    0.07
   3 -12   1    0.21    0.06
  -4  12  -1    3.11    0.23
   4 -12   1    3.50    0.24
   4 -12   1    3.07    0.23
  -5  12  -1    3.86    0.25
   5 -12   1    3.41    0.24
  -6  12  -1    4.43    0.28
   6 -12   1    4.31    0.28
  -7  12  -1    0.08    0.06
   7 -12   1    0.12    0.06
  -8  12  -1    1.47    0.14
   8 -12   1    1.41    0.13
  -9  12  -1    1.97    0.16
   9 -12   1    1.97    0.14
  10 -12   1    0.75    0.07
   4  11  -1    0.05    0.04
   3  11  -1    0.36    0.07
  -3 -11   1    0.31    0.05
   2  11  -1    4.45    0.28
  -2 -11   1    4.43    0.25
   1  11  -1   24.89    1.25
  -1 -11   1   25.37    1.22
   0  11  -1   17.19    0.83
   0  11  -1   16.53    0.86
   0 -11   1   16.63    0.85
   0 -11   1   17.79    1.35
  -1  11  -1    1.06    0.13
   1 -11   1    1.43    0.47
   1 -11   1    0.83    0.10
  -2  11  -1    0.47    0.09
   2 -11   1    0.24    0.37
   2 -11   1    0.50    0.08
  -3  11  -1   27.82    1.31
   3 -11   1   27.13    1.84
   3 -11   1   25.14    1.29
   3 -11   1   25.88    1.31
  -4  11  -1   -0.03    0.06
   4 -11   1    0.05    0.06
   4 -11   1    0.11    0.05
   4 -11   1   -0.46    0.38
  -5  11  -1    0.72    0.11
  -5  11  -1    0.38    0.67
   5 -11   1    1.20    0.14
   5 -11   1    1.19    0.53
   5 -11   1    1.02    0.10
  -6  11  -1    0.10    0.07
  -6  11  -1    0.22    0.66
   6 -11   1    0.14    0.07
   6 -11   1    0.48    0.81
  -7  11  -1    2.28    0.19
   7 -11   1    2.50    0.20
  -8  11  -1    6.40    0.37
   8 -11   1    6.43    0.37
  -9  11  -1    0.35    0.07
  -9  11  -1    0.00    0.08
   9 -11   1    0.25    0.06
  10 -11   1    2.42    0.16
  11 -11   1    2.92    0.16
   5  10  -1    0.68    0.08
   4  10  -1    1.55    0.13
  -4 -10   1    1.24    0.10
   3  10  -1   14.46    0.73
  -3 -10   1   13.28    0.69
   2  10  -1    2.85    0.22
  -2 -10   1    2.60    0.18
   1  10  -1   12.47    0.68
   1  10  -1   12.83    0.66
   1  10  -1   13.39    0.63
  -1 -10   1   12.48    0.65
  -1 -10   1   11.71    1.04
   0  10  -1    3.11    0.21
   0  10  -1    3.53    0.24
   0  10  -1    3.32    0.24
   0 -10   1    3.39    0.54
   0 -10   1    3.31    0.21
  -1  10  -1    0.28    0.08
  -1  10  -1    0.33    0.08
   1 -10   1    0.50    0.31
   1 -10   1    0.33    0.07
  -2  10  -1   19.73    0.98
   2 -10   1   19.11    0.96
   2 -10   1   19.35    1.44
  -3  10  -1    0.38    0.52
  -3  10  -1    0.32    0.08
   3 -10   1    0.68    0.38
   3 -10   1    0.49    0.09
  -4  10  -1    8.71    0.97
  -4  10  -1    7.91    0.44
   4 -10   1    7.28    0.43
   4 -10   1    7.33    0.89
  -5  10  -1    0.76    0.46
  -5  10  -1    0.17    0.06
   5 -10   1    0.29    0.07
   5 -10   1    0.18    0.06
   5 -10   1    0.70    0.44
  -6  10  -1   -0.06    0.06
  -6  10  -1   -0.14    0.39
  -6  10  -1    0.04    0.04
   6 -10   1    0.00    0.06
   6 -10   1   -0.79    0.41
  -7  10  -1    1.03    0.43
  -7  10  -1    0.73    0.12
  -7  10  -1    0.55    0.07
   7 -10   1    1.34    0.74
   7 -10   1    0.57    0.11
  -8  10  -1    2.13    0.55
  -8  10  -1    1.95    0.17
  -8  10  -1    1.99    0.15
   8 -10   1    1.96    0.18
  -9  10  -1    3.28    0.20
  -9  10  -1    3.15    0.25
   9 -10   1    2.94    0.21
 -10  10  -1    0.17    0.05
  11 -10   1    1.19    0.09
   6   9  -1    1.02    0.10
   5   9  -1    4.88    0.29
  -5  -9   1    4.74    0.26
   4   9  -1    3.94    0.28
  -4  -9   1    4.69    0.25
   3   9  -1    1.64    0.16
   3   9  -1    1.78    0.22
  -3  -9   1    1.82    0.13
   2   9  -1   27.98    1.43
   2   9  -1   29.96    1.40
  -2  -9   1   28.42    1.38
  -2  -9   1   27.92    1.71
   1   9  -1   48.24    2.33
   1   9  -1   51.10    2.36
   1   9  -1   49.32    2.38
  -1  -9   1   47.36    2.68
   0   9  -1    6.96    0.43
   0   9  -1    5.34    0.34
   0   9  -1    6.39    0.36
   0  -9   1    5.76    0.67
   0  -9   1    5.93    0.33
  -1   9  -1    7.38    0.40
  -1   9  -1    7.38    0.40
  -1   9  -1    6.02    0.38
   1  -9   1    6.61    0.37
   1  -9   1    7.31    0.74
  -2   9  -1    2.65    0.50
  -2   9  -1    1.72    0.15
   2  -9   1    1.57    0.36
   2  -9   1    1.76    0.14
  -3   9  -1    0.36    0.36
  -3   9  -1    0.29    0.08
   3  -9   1    0.34    0.09
   3  -9   1    0.57    0.31
   3  -9   1    0.28    0.06
  -4   9  -1   21.25    1.07
  -4   9  -1   22.60    1.50
   4  -9   1   21.18    1.49
   4  -9   1   21.00    1.05
   4  -9   1   21.87    1.08
  -5   9  -1    3.21    0.19
  -5   9  -1    3.78    0.61
   5  -9   1    3.46    0.20
   5  -9   1    3.64    0.33
   5  -9   1    2.47    0.49
  -6   9  -1    8.93    0.49
  -6   9  -1    9.96    0.96
  -6   9  -1   10.47    0.54
   6  -9   1   10.39    1.04
   6  -9   1    9.22    0.52
  -7   9  -1    4.63    0.27
  -7   9  -1    4.37    0.64
  -7   9  -1    4.54    0.30
   7  -9   1    4.47    0.27
   7  -9   1    4.77    0.30
   7  -9   1    4.77    1.09
  -8   9  -1    1.71    0.14
  -8   9  -1    1.42    0.42
   8  -9   1    1.79    0.16
   8  -9   1    1.67    0.15
   8  -9   1    1.23    0.61
  -9   9  -1    0.01    0.04
   9  -9   1    0.00    0.05
   9  -9   1   -0.01    0.04
 -10   9  -1    0.20    0.05
  10  -9   1    0.19    0.05
  10  -9   1    0.09    0.05
 -11   9  -1    0.81    0.08
  11  -9   1    0.90    0.09
  11  -9   1    0.98    0.08
   7   8  -1    1.88    0.13
   6   8  -1    0.93    0.11
   5   8  -1   27.50    1.39
  -5  -8   1   28.92    1.35
   4   8  -1    9.46    0.56
   4   8  -1   10.57    0.56
  -4  -8   1   10.65    0.52
   3   8  -1    8.17    0.42
   3   8  -1    7.16    0.44
  -3  -8   1    7.27    0.39
  -3  -8   1    7.23    0.73
   2   8  -1    1.98    0.12
   2   8  -1    1.56    0.17
   2   8  -1    1.97    0.17
  -2  -8   1    2.03    0.35
  -2  -8   1    1.84    0.13
   1   8  -1   24.08    1.13
   1   8  -1   22.74    1.15
   1   8  -1   23.09    1.11
  -1  -8   1   22.61    1.11
  -1  -8   1   21.51    1.41
   0   8  -1    0.81    0.09
   0   8  -1    0.95    0.12
   0  -8   1    0.75    0.27
   0  -8   1    0.71    0.08
  -1   8  -1    3.92    0.25
  -1   8  -1    4.43    0.64
  -1   8  -1    3.78    0.23
  -1   8  -1    3.66    0.24
   1  -8   1    3.70    0.51
   1  -8   1    3.34    0.21
  -2   8  -1    0.39    0.08
  -2   8  -1    0.85    0.29
  -2   8  -1    0.42    0.08
   2  -8   1    0.24    0.21
   2  -8   1    0.39    0.06
  -3   8  -1   23.72    1.47
  -3   8  -1   23.63    1.17
   3  -8   1   23.04    1.61
   3  -8   1   22.23    1.15
   3  -8   1   25.70    1.18
  -4   8  -1    1.44    0.14
  -4   8  -1    1.25    0.32
  -4   8  -1    1.58    0.11
   4  -8   1    1.49    0.14
   4  -8   1    1.46    0.12
  -5   8  -1    2.14    0.15
  -5   8  -1    2.54    0.46
  -5   8  -1    2.17    0.18
   5  -8   1    2.29    0.15
   5  -8   1    2.42    0.46
   5  -8   1    2.26    0.18
   5  -8   1    2.19    0.15
  -6   8  -1    1.06    0.34
  -6   8  -1    1.43    0.15
  -6   8  -1    1.03    0.11
   6  -8   1    1.22    0.13
   6  -8   1    1.49    0.45
   6  -8   1    1.14    0.11
  -7   8  -1    0.53    0.29
   7  -8   1    0.94    0.37
   7  -8   1    1.07    0.12
   7  -8   1    2.50    0.59
   7  -8   1    1.03    0.13
  -8   8  -1    8.02    0.85
  -8   8  -1    7.15    0.39
   8  -8   1    6.04    0.86
   8  -8   1    6.97    0.40
   8  -8   1    6.76    0.39
  -9   8  -1   16.85    0.88
  -9   8  -1   18.39    1.40
   9  -8   1   16.58    1.75
   9  -8   1   18.20    0.89
   9  -8   1   18.14    0.89
 -10   8  -1    0.00    0.04
  10  -8   1    0.02    0.04
  10  -8   1   -0.03    0.03
 -11   8  -1    0.13    0.04
  11  -8   1    0.14    0.04
  11  -8   1    0.14    0.05
  12  -8   1    0.06    0.03
   8   7  -1    3.73    0.22
   5   7  -1    1.16    0.12
   5   7  -1    0.83    0.12
   4   7  -1    5.82    0.37
   4   7  -1    6.72    0.36
  -4  -7   1    5.70    0.32
   3   7  -1    2.35    0.18
  -3  -7   1    2.27    0.35
  -3  -7   1    2.19    0.15
   2   7  -1    0.43    0.06
   2   7  -1    0.61    0.09
   2   7  -1    0.34    0.08
   1   7  -1    8.64    0.45
   1   7  -1    9.63    0.58
  -1  -7   1    8.36    0.44
  -1  -7   1    9.13    0.69
   0   7  -1   62.86    3.26
   0  -7   1   65.33    3.37
   0  -7   1   67.75    3.08
  -1   7  -1    2.17    0.32
   1  -7   1    1.66    0.31
   1  -7   1    1.83    0.13
  -2   7  -1   11.94    0.83
   2  -7   1   11.36    0.83
   2  -7   1   10.85    0.56
  -3   7  -1    0.52    0.21
   3  -7   1    0.24    0.17
   3  -7   1    0.29    0.06
  -4   7  -1    2.98    0.18
  -4   7  -1    3.17    0.46
   4  -7   1    3.43    0.19
   4  -7   1    3.52    0.49
  -5   7  -1   29.45    1.88
  -5   7  -1   26.56    1.41
  -5   7  -1   31.87    1.45
   5  -7   1   29.68    1.42
   5  -7   1   30.35    1.44
   5  -7   1   29.92    1.79
  -6   7  -1    0.99    0.10
  -6   7  -1    1.37    0.18
  -6   7  -1    0.83    0.28
   6  -7   1    1.12    0.13
   6  -7   1    1.23    0.37
   6  -7   1    0.91    0.10
  -7   7  -1    0.04    0.04
  -7   7  -1   -0.02    0.25
   7  -7   1   -0.90    0.69
   7  -7   1    0.01    0.05
   7  -7   1   -0.02    0.29
   7  -7   1   -0.01    0.05
  -8   7  -1    0.02    0.04
  -8   7  -1   -0.33    0.27
   8  -7   1   -0.02    0.05
   8  -7   1    0.01    0.05
   8  -7   1    0.62    0.41
  -9   7  -1    0.17    0.36
  -9   7  -1    0.13    0.05
   9  -7   1    0.43    0.64
   9  -7   1    0.23    0.07
   9  -7   1    0.20    0.06
 -10   7  -1    0.00    0.04
  10  -7   1    0.06    0.05
  10  -7   1   -0.04    0.04
  10  -7   1   -0.03    0.03
 -11   7  -1    2.35    0.15
  11  -7   1    1.84    0.16
  11  -7   1    2.20    0.16
 -12   7  -1    0.08    0.03
  12  -7   1    0.09    0.03
  12  -7   1    0.07    0.03
   8   6  -1    0.57    0.08
   7   6  -1    0.00    0.05
   7   6  -1   -0.04    0.03
   7   6  -1   -0.02    0.04
   6   6  -1    2.80    0.22
   5   6  -1   16.50    0.78
   5   6  -1   14.89    0.82
   5   6  -1   15.28    0.78
   4   6  -1   52.51    2.42
   4   6  -1   47.47    2.45
   4   6  -1   52.00    2.41
   3   6  -1   12.80    0.64
   3   6  -1   12.81    0.66
  -3  -6   1   11.64    0.78
   2   6  -1   27.90    1.33
  -2  -6   1   25.69    1.47
  -1  -6   1   62.57    2.87
  -1  -6   1   59.42    3.09
   0   6  -1    0.48    0.18
   0  -6   1    0.34    0.05
   0  -6   1    0.26    0.14
  -1   6  -1    1.57    0.26
   1  -6   1    0.98    0.23
  -2   6  -1   28.71    1.65
   2  -6   1   31.35    1.43
   2  -6   1   28.97    1.67
  -3   6  -1   43.02    2.46
  -3   6  -1   48.15    2.21
   3  -6   1   41.74    2.46
   3  -6   1   52.49    2.22
  -4   6  -1    0.74    0.22
  -4   6  -1    0.95    0.08
   4  -6   1    0.68    0.07
   4  -6   1    0.83    0.26
  -5   6  -1    0.25    0.17
  -5   6  -1    0.15    0.04
   5  -6   1    0.10    0.05
   5  -6   1    0.33    0.22
  -6   6  -1    2.98    0.44
  -6   6  -1    3.75    0.22
   6  -6   1    3.76    0.22
   6  -6   1    3.60    0.23
   6  -6   1    3.81    0.51
  -7   6  -1    8.80    0.77
  -7   6  -1    8.33    0.43
   7  -6   1    7.98    0.44
   7  -6   1    7.64    0.43
   7  -6   1    8.29    0.81
  -8   6  -1    1.28    0.38
  -8   6  -1    1.47    0.13
   8  -6   1    1.31    0.47
   8  -6   1    1.30    0.12
   8  -6   1    1.16    0.13
  -9   6  -1    3.50    0.54
  -9   6  -1    3.56    0.22
   9  -6   1    3.11    0.76
   9  -6   1    3.69    0.22
   9  -6   1    3.47    0.24
 -10   6  -1    5.11    0.31
  10  -6   1    4.83    0.29
  10  -6   1    5.27    0.30
 -11   6  -1    0.14    0.04
  11  -6   1    0.08    0.04
  11  -6   1    0.08    0.05
 -12   6  -1    0.01    0.02
  12  -6   1    0.02    0.03
  12  -6   1    0.09    0.04
   9   5  -1   -0.09    0.06
   8   5  -1    4.92    0.31
   8   5  -1    5.32    0.31
   7   5  -1    5.67    0.30
   7   5  -1    5.49    0.31
   7   5  -1    4.95    0.33
   6   5  -1    4.41    0.31
   6   5  -1    4.94    0.28
   6   5  -1    4.97    0.28
   5   5  -1   20.31    0.98
   5   5  -1   18.12    1.40
   5   5  -1   20.54    1.13
   5   5  -1   19.41    0.97
   4   5  -1    9.74    0.86
   4   5  -1    8.85    0.47
   4   5  -1    9.06    0.50
   4   5  -1    9.00    0.46
  -4  -5   1    9.03    0.55
   3   5  -1    6.12    0.63
   3   5  -1    6.18    0.35
  -3  -5   1    5.76    0.43
  -2  -5   1   16.49    0.95
   1   5  -1  102.31    4.95
  -1  -5   1  106.14    5.05
   0   5  -1   86.85    4.25
   0  -5   1   88.84    4.30
  -1   5  -1    9.70    0.65
   1  -5   1   10.65    0.68
  -2   5  -1   16.42    1.01
   2  -5   1   17.75    1.03
  -3   5  -1   23.99    1.36
   3  -5   1   23.72    1.36
  -4   5  -1  101.54    4.66
  -4   5  -1   96.34    4.90
   4  -5   1   99.78    4.91
  -5   5  -1    0.49    0.06
  -5   5  -1    0.42    0.19
   5  -5   1    0.58    0.26
  -6   5  -1    0.35    0.18
   6  -5   1    0.20    0.21
   6  -5   1    0.37    0.26
   6  -5   1    0.19    0.05
   6  -5   1    0.32    0.06
  -7   5  -1    1.86    0.36
  -7   5  -1    1.90    0.14
   7  -5   1    1.95    0.41
   7  -5   1    2.28    0.16
   7  -5   1    2.04    0.15
  -8   5  -1    0.79    0.09
  -8   5  -1    0.62    0.29
   8  -5   1    0.79    0.09
   8  -5   1    0.37    0.37
   8  -5   1    1.11    0.12
  -9   5  -1   13.11    0.66
  -9   5  -1   13.09    1.05
   9  -5   1   13.15    0.68
   9  -5   1   12.51    1.27
   9  -5   1   12.44    0.67
   9  -5   1   13.31    0.64
 -10   5  -1    1.43    0.13
  10  -5   1    1.42    0.14
  10  -5   1    1.65    0.13
 -11   5  -1    0.32    0.05
  11  -5   1    0.36    0.06
  11  -5   1    0.31    0.07
  12  -5   1   -0.03    0.03
  12  -5   1   -0.02    0.03
   9   4  -1    0.02    0.03
   9   4  -1   -0.03    0.04
   9   4  -1    0.14    0.05
   8   4  -1    3.14    0.22
   8   4  -1    3.23    0.20
   8   4  -1    3.10    0.20
   7   4  -1    6.52    0.37
   7   4  -1    7.21    0.37
   7   4  -1    7.07    0.89
   7   4  -1    6.56    0.40
   6   4  -1   -0.19    0.32
   6   4  -1   -0.02    0.05
   6   4  -1   -0.08    0.04
   5   4  -1   10.21    0.57
   5   4  -1   11.38    0.56
   5   4  -1    8.49    0.88
   5   4  -1   11.60    0.56
   4   4  -1   17.25    0.87
   4   4  -1   16.83    1.14
   3   4  -1   19.20    1.23
  -3  -4   1   20.50    1.05
   2   4  -1   35.04    1.85
  -2  -4   1   33.17    1.72
   1   4  -1    1.66    0.20
   1   4  -1    1.68    0.26
  -1  -4   1    2.09    0.23
   0   4  -1    1.69    0.20
   0  -4   1    1.45    0.20
  -1   4  -1  154.49    7.72
   1  -4   1  170.21    7.74
  -2   4  -1   52.77    2.58
   2  -4   1   49.42    2.56
  -3   4  -1   36.32    1.85
   3  -4   1   33.78    1.83
  -4   4  -1   78.86    4.09
  -4   4  -1   84.89    3.88
   4  -4   1   84.11    4.09
  -5   4  -1    0.22    0.14
  -5   4  -1    0.02    0.03
   5  -4   1   -0.03    0.14
   5  -4   1   -0.14    0.16
  -6   4  -1    0.64    0.07
  -6   4  -1    0.68    0.21
   6  -4   1    0.57    0.08
   6  -4   1    0.61    0.24
   6  -4   1    0.63    0.08
  -7   4  -1    0.00    0.18
  -7   4  -1    0.04    0.03
   7  -4   1   -0.01    0.03
   7  -4   1    0.02    0.04
   7  -4   1   -0.19    0.26
  -8   4  -1    0.48    0.07
  -8   4  -1    0.45    0.26
   8  -4   1    0.47    0.39
   8  -4   1    0.47    0.08
  -9   4  -1    6.06    0.70
  -9   4  -1    5.92    0.32
   9  -4   1    5.69    0.82
   9  -4   1    5.91    0.35
   9  -4   1    5.73    0.34
 -10   4  -1    1.05    0.15
  10  -4   1    0.75    0.10
  10  -4   1    0.79    0.10
 -11   4  -1    0.85    0.08
  11  -4   1    0.85    0.10
  11  -4   1    0.83    0.09
  12  -4   1    0.00    0.03
  12  -4   1    0.00    0.03
  10   3  -1    0.32    0.05
  10   3  -1    0.37    0.05
   9   3  -1    0.13    0.05
   9   3  -1    0.14    0.05
   8   3  -1    0.19    0.06
   8   3  -1   -0.95    0.44
   7   3  -1    0.43    0.09
   7   3  -1    0.73    0.36
   7   3  -1    0.39    0.07
   7   3  -1    0.32    0.07
   6   3  -1    0.27    0.07
   6   3  -1    0.02    0.24
   6   3  -1    0.16    0.08
   6   3  -1    0.23    0.06
   5   3  -1   16.43    0.82
   5   3  -1   15.83    0.80
   5   3  -1   15.70    1.12
   4   3  -1    2.22    0.35
   3   3  -1   45.89    2.31
  -3  -3   1   41.35    2.12
  -3  -3   1   44.73    2.16
   2   3  -1   57.15    2.85
  -2  -3   1   56.33    2.74
   1   3  -1    0.36    0.12
   1   3  -1    0.41    0.08
  -1  -3   1    0.30    0.09
   0   3  -1  196.81    9.40
   0  -3   1  202.22    9.41
  -1   3  -1    3.36    0.29
   1  -3   1    3.48    0.29
  -2   3  -1    0.67    0.14
   2  -3   1    0.49    0.13
  -3   3  -1   41.93    2.09
   3  -3   1   40.24    2.08
  -4   3  -1   22.75    1.33
   4  -3   1   25.78    1.31
  -5   3  -1    2.54    0.34
  -5   3  -1    2.84    0.16
   5  -3   1    2.86    0.35
   5  -3   1    2.75    0.37
  -6   3  -1   15.51    0.77
  -6   3  -1   15.41    0.99
   6  -3   1   15.96    1.03
   6  -3   1   16.43    0.79
  -7   3  -1    4.28    0.25
  -7   3  -1    4.07    0.48
   7  -3   1    5.33    0.60
   7  -3   1    5.11    0.25
   7  -3   1    4.37    0.27
  -8   3  -1    4.26    0.24
  -8   3  -1    4.42    0.50
   8  -3   1    4.06    0.27
   8  -3   1    4.53    0.27
   8  -3   1    4.12    0.58
  -9   3  -1    2.19    0.15
   9  -3   1    2.06    0.17
   9  -3   1    2.24    0.18
 -10   3  -1   17.02    0.83
  10  -3   1   16.24    0.85
  10  -3   1   17.95    0.86
 -11   3  -1    0.24    0.04
  11  -3   1    0.22    0.07
  11  -3   1    0.21    0.05
  12  -3   1    0.68    0.06
  12  -3   1    0.61    0.06
  11   2  -1    0.01    0.03
  10   2  -1    1.44    0.11
  10   2  -1    1.71    0.14
   9   2  -1    0.03    0.04
   9   2  -1    0.02    0.04
   8   2  -1    0.94    0.11
   8   2  -1    0.78    0.10
   8   2  -1    0.83    0.44
   8   2  -1    0.81    0.11
   7   2  -1    0.35    0.31
   6   2  -1   52.66    2.42
   6   2  -1   50.15    2.42
   6   2  -1   47.45    2.79
   6   2  -1   51.70    2.44
   5   2  -1    0.16    0.21
   4   2  -1   31.19    1.72
   3   2  -1    6.65    0.52
  -3  -2   1    7.20    0.40
  -3  -2   1    7.47    0.39
   2   2  -1  159.73    7.48
  -2  -2   1  159.98    7.39
  -2  -2   1  151.90    7.41
   1   2  -1   13.54    0.70
   1   2  -1   14.32    0.77
  -1  -2   1   14.22    0.74
   0   2  -1   13.61    0.73
   0  -2   1   14.23    0.75
  -1   2  -1   97.54    4.83
   1  -2   1  105.63    4.88
  -2   2  -1  101.68    4.77
   2  -2   1   97.60    4.76
  -3   2  -1  436.91   20.51
   3  -2   1  437.67   20.49
  -4   2  -1  218.66   10.33
   4  -2   1  200.37   10.32
   4  -2   1  234.82   10.27
  -5   2  -1    7.00    0.52
   5  -2   1    6.90    0.55
  -6   2  -1    8.75    0.64
   6  -2   1    9.74    0.48
   6  -2   1    8.31    0.71
  -7   2  -1    5.31    0.51
  -7   2  -1    5.49    0.29
   7  -2   1    5.10    0.30
   7  -2   1    5.73    0.61
   7  -2   1    5.20    0.31
  -8   2  -1   18.13    1.13
  -8   2  -1   20.35    0.91
   8  -2   1   18.97    0.94
   8  -2   1   18.76    1.33
   8  -2   1   16.92    0.92
  -9   2  -1   10.55    0.51
   9  -2   1    9.56    0.52
   9  -2   1    9.55    0.53
 -10   2  -1    4.46    0.24
  10  -2   1    4.11    0.26
  10  -2   1    4.03    0.25
 -11   2  -1    0.76    0.07
  11  -2   1    0.69    0.08
  11  -2   1    0.62    0.08
  11   1  -1    2.03    0.15
  11   1  -1    1.57    0.12
  10   1  -1    3.87    0.25
  10   1  -1    4.76    0.25
   9   1  -1   13.16    0.70
   9   1  -1   10.88    0.63
   9   1  -1   14.31    1.31
   8   1  -1    8.68    0.88
   8   1  -1    7.92    0.45
   8   1  -1    8.41    0.44
   7   1  -1    0.01    0.22
   7   1  -1    0.09    0.05
   7   1  -1    0.12    0.05
   7   1  -1    0.06    0.06
   6   1  -1   -0.08    0.16
   6   1  -1   -0.02    0.03
   5   1  -1    0.37    0.17
  -5  -1   1    0.82    0.14
  -5  -1   1    0.58    0.09
  -4  -1   1   79.43    3.76
  -4  -1   1   79.86    3.77
   3   1  -1   17.86    1.00
  -3  -1   1   17.46    0.88
  -3  -1   1   17.85    0.87
   2   1  -1   14.11    0.79
  -2  -1   1   14.32    0.71
  -2  -1   1   14.64    0.72
   1   1  -1   69.58    3.33
   1   1  -1   71.29    3.29
  -1  -1   1   68.73    3.30
   0   1  -1    5.61    0.29
   0   1  -1    5.24    0.31
   0  -1   1    5.43    0.31
  -1   1  -1  140.17    6.43
   1  -1   1  132.40    6.42
  -2   1  -1   21.81    1.04
   2  -1   1   19.80    1.01
   2  -1   1   18.77    1.01
  -3   1  -1   10.81    0.61
   3  -1   1   10.62    0.63
  -4   1  -1   27.62    1.43
   4  -1   1   27.95    1.48
  -5   1  -1   67.65    3.36
   5  -1   1   69.42    3.44
  -6   1  -1   10.93    0.73
   6  -1   1   12.42    0.61
   6  -1   1   12.18    0.61
   6  -1   1   12.03    0.86
  -7   1  -1    0.95    0.23
   7  -1   1    0.81    0.09
   7  -1   1    0.57    0.27
   7  -1   1    0.83    0.10
  -8   1  -1   26.49    1.24
   8  -1   1   24.93    1.26
   8  -1   1   24.56    1.27
   8  -1   1   29.62    1.72
  -9   1  -1    0.19    0.05
   9  -1   1    0.32    0.11
   9  -1   1    0.13    0.07
  10  -1   1    0.77    0.09
  10  -1   1    0.93    0.10
  11  -1   1    0.02    0.03
  11  -1   1    0.02    0.03
  12   0  -1    0.48    0.05
  11   0  -1    0.72    0.08
  11   0  -1    0.49    0.08
  10   0  -1    0.35    0.07
  10   0  -1    0.52    0.08
   9   0  -1    0.44    0.46
   8   0  -1    0.40    0.08
   8   0  -1    0.49    0.09
   8   0  -1    0.07    0.29
   7   0  -1   25.93    1.31
   7   0  -1   24.79    1.67
   7   0  -1   29.34    1.30
  -7   0   1   26.51    1.37
   6   0  -1    1.80    0.34
  -6   0   1    1.75    0.21
   5   0  -1    9.12    0.68
  -5   0   1    9.32    0.54
   4   0  -1    2.92    0.32
  -4   0   1    3.02    0.23
   3   0  -1   65.62    3.17
  -3   0   1   64.29    3.08
   2   0  -1   34.69    1.78
  -2   0   1   36.36    1.70
   1   0  -1   36.02    1.55
   1   0  -1   28.90    1.54
  -1   0   1   31.55    1.54
   0   0  -1   60.78    2.91
   0   0  -1   62.17    2.95
   0   0   1   63.98    2.94
  -1   0  -1   24.06    1.16
   1   0   1   22.96    1.14
   1   0   1   23.77    1.15
  -2   0  -1  149.65    6.61
   2   0   1  126.79    6.55
  -3   0  -1   69.92    3.30
   3   0   1   67.89    3.35
  -4   0  -1   15.02    0.82
   4   0   1   15.50    0.91
  -5   0  -1   15.51    0.88
   5   0   1   17.34    1.02
  -6   0  -1    5.41    0.40
   6   0   1    4.70    0.54
   6   0   1    5.33    0.30
   6   0   1    5.03    0.29
   7   0   1    5.84    0.34
   7   0   1    6.59    0.75
   7   0   1    5.79    0.34
   8   0   1    2.34    0.18
   8   0   1    2.37    0.63
   8   0   1    2.19    0.17
   9   0   1    0.08    0.05
   9   0   1    0.01    0.05
  10   0   1    0.01    0.04
  10   0   1    0.02    0.04
  11   0   1    0.50    0.06
  11   0   1    0.50    0.06
  12  -1  -1    2.26    0.15
  12  -1  -1    2.79    0.14
  11  -1  -1   -0.03    0.04
  11  -1  -1   -0.02    0.04
 -11   1   1   -0.13    0.04
  10  -1  -1    0.16    0.87
  10  -1  -1    1.03    0.11
  10  -1  -1    0.94    0.12
 -10   1   1    1.11    0.12
   9  -1  -1    2.28    0.53
   9  -1  -1    3.33    0.22
   9  -1  -1    3.00    0.21
  -9   1   1    3.29    0.19
   8  -1  -1    0.82    0.10
   8  -1  -1    0.73    0.10
   8  -1  -1    0.82    0.34
  -8   1   1    0.99    0.24
   7  -1  -1   27.55    1.71
   7  -1  -1   30.47    1.42
  -7   1   1   28.94    1.54
   6  -1  -1  164.27    8.11
  -6   1   1  170.74    7.97
   5  -1  -1    9.91    0.70
  -5   1   1   10.48    0.62
   4  -1  -1  159.73    7.58
  -4   1   1  158.01    7.51
   3  -1  -1  604.49   28.99
   3  -1  -1  601.38   29.03
  -3   1   1  656.27   29.00
   2  -1  -1  105.02    5.07
  -2   1   1  109.22    5.06
   1  -1  -1   77.54    3.55
  -1   1   1   71.91    3.54
   0  -1  -1  157.46    7.44
   0   1   1  159.70    7.44
  -1  -1  -1    8.47    0.45
  -1  -1  -1    8.64    0.45
   1   1   1    8.57    0.48
  -2  -1  -1    2.22    0.17
  -2  -1  -1    2.47    0.20
   2   1   1    2.01    0.22
  -3  -1  -1    0.93    0.12
  -3  -1  -1    0.64    0.13
   3   1   1    0.65    0.16
  -4  -1  -1   69.35    3.33
  -4  -1  -1   69.29    3.34
   4   1   1   71.66    3.51
   5   1   1   14.49    0.97
   6   1   1   -0.38    0.24
   6   1   1    0.02    0.05
   6   1   1   -0.10    0.06
   6   1   1   -0.04    0.03
   7   1   1    4.37    0.63
   7   1   1    3.51    0.23
   7   1   1    3.93    0.24
   8   1   1   10.13    0.53
   8   1   1   10.12    0.54
   9   1   1   12.93    0.68
   9   1   1   13.96    0.68
  10   1   1    1.17    0.10
  10   1   1    1.00    0.09
  12  -2  -1    0.03    0.04
  12  -2  -1    0.04    0.04
  11  -2  -1    3.87    0.23
  11  -2  -1    3.71    0.24
 -11   2   1    3.90    0.22
  10  -2  -1   13.39    0.68
  10  -2  -1   11.75    0.63
 -10   2   1   12.23    0.62
   9  -2  -1   39.66    2.27
   9  -2  -1   36.35    1.78
   9  -2  -1   38.36    1.80
  -9   2   1   34.63    1.98
   8  -2  -1    9.67    0.88
   8  -2  -1   10.50    0.55
   8  -2  -1   10.60    0.56
  -8   2   1   10.06    0.74
  -8   2   1   11.23    0.53
   7  -2  -1   28.70    1.77
   7  -2  -1   32.99    1.55
  -7   2   1   30.20    1.45
  -7   2   1   29.44    1.64
   6  -2  -1   49.85    2.70
  -6   2   1   53.67    2.62
   5  -2  -1   24.73    1.25
   5  -2  -1   22.31    1.34
  -5   2   1   25.27    1.45
   4  -2  -1   22.78    1.31
   4  -2  -1   28.02    1.30
  -4   2   1   23.44    1.29
   3  -2  -1  248.66   11.58
  -3   2   1  238.21   11.45
   2  -2  -1   15.16    0.87
  -2   2   1   17.42    0.87
   1  -2  -1   71.11    3.41
  -1   2   1   71.12    3.40
   0  -2  -1  242.18   10.62
   0   2   1  210.25   10.60
  -1  -2  -1   77.27    3.68
   1   2   1   77.37    3.73
  -2  -2  -1   87.57    3.92
  -2  -2  -1   81.23    3.92
   2   2   1   78.51    4.01
  -3  -2  -1   46.13    2.23
  -3  -2  -1   45.98    2.22
   3   2   1   46.67    2.38
   4   2   1    0.28    0.19
   5   2   1   76.88    3.58
   5   2   1   75.83    3.60
   5   2   1   74.76    3.89
   6   2   1   23.36    1.09
   6   2   1   22.00    1.45
   6   2   1   22.99    1.08
   6   2   1   19.33    1.07
   7   2   1    0.49    0.09
   7   2   1    0.57    0.10
   7   2   1    0.61    0.09
   7   2   1    0.51    0.48
   8   2   1    0.14    0.06
   8   2   1    0.08    0.06
   9   2   1    0.02    0.04
   9   2   1    0.02    0.04
  10   2   1    2.19    0.13
  10   2   1    2.01    0.12
  12  -3  -1    0.14    0.05
  12  -3  -1    0.09    0.04
 -12   3   1    0.10    0.03
  11  -3  -1    3.41    0.21
  11  -3  -1    3.16    0.22
 -11   3   1    3.28    0.19
  10  -3  -1   14.39    0.73
  10  -3  -1   14.03    0.72
  10  -3  -1   14.30    1.39
 -10   3   1   13.67    0.70
   9  -3  -1   78.45    3.93
   9  -3  -1   69.79    3.44
  -9   3   1   70.48    3.70
  -9   3   1   73.01    3.43
   8  -3  -1    6.43    0.37
   8  -3  -1    6.90    0.34
   8  -3  -1    6.60    0.74
  -8   3   1    6.74    0.60
  -8   3   1    6.34    0.34
   7  -3  -1  122.48    5.27
   7  -3  -1  111.15    5.56
  -7   3   1  103.28    5.21
  -7   3   1  107.96    5.45
   6  -3  -1  189.57    9.86
   6  -3  -1  224.49    9.77
  -6   3   1  202.11    9.81
   5  -3  -1    0.02    0.14
   5  -3  -1   -0.18    0.11
  -5   3   1    0.02    0.11
   4  -3  -1   11.10    0.69
  -4   3   1   10.88    0.68
   3  -3  -1  139.75    6.58
  -3   3   1  135.02    6.55
   2  -3  -1    7.84    0.50
  -2   3   1    6.95    0.47
   1  -3  -1   47.92    2.28
  -1   3   1   44.27    2.26
   0  -3  -1    0.00    0.06
   0   3   1    0.00    0.08
  -1  -3  -1   52.79    2.54
   1   3   1   51.27    2.60
  -2  -3  -1   47.40    2.25
   2   3   1   43.96    2.34
  -3  -3  -1   29.40    1.46
  -3  -3  -1   27.80    1.47
   3   3   1   30.74    1.64
   4   3   1   -0.15    0.18
   4   3   1    0.05    0.05
   5   3   1    5.98    0.35
   5   3   1    6.62    0.35
   5   3   1    5.77    0.73
   5   3   1    6.43    0.37
   6   3   1    0.35    0.07
   6   3   1    0.45    0.09
   6   3   1    0.40    0.08
   6   3   1   -0.25    0.37
   7   3   1    3.27    0.23
   7   3   1    3.88    0.25
   7   3   1    3.58    0.22
   8   3   1    2.03    0.16
   8   3   1    2.54    0.16
   9   3   1    0.33    0.06
   9   3   1    0.34    0.05
  13  -4  -1    0.53    0.06
  12  -4  -1    1.26    0.10
  12  -4  -1    1.37    0.12
 -12   4   1    1.32    0.09
  11  -4  -1    3.87    0.24
  11  -4  -1    3.91    0.25
 -11   4   1    4.12    0.23
  10  -4  -1    8.96    0.50
  10  -4  -1    8.83    1.01
  10  -4  -1    9.28    0.49
 -10   4   1    9.22    0.48
 -10   4   1    9.98    0.90
   9  -4  -1   59.82    2.69
   9  -4  -1   54.52    3.18
   9  -4  -1   55.37    2.72
  -9   4   1   56.97    3.03
   8  -4  -1   28.72    1.91
   8  -4  -1   32.12    1.55
   8  -4  -1   33.17    1.54
  -8   4   1   32.65    1.53
  -8   4   1   32.27    1.85
   7  -4  -1   22.34    1.43
   7  -4  -1   22.30    1.11
   7  -4  -1   23.43    1.09
  -7   4   1   21.56    1.08
  -7   4   1   22.53    1.35
   6  -4  -1    5.76    0.52
   6  -4  -1    4.81    0.49
  -6   4   1    4.73    0.46
  -6   4   1    5.00    0.27
   5  -4  -1   37.71    1.92
  -5   4   1   35.98    1.68
  -5   4   1   33.02    1.89
   4  -4  -1   52.23    2.76
  -4   4   1   56.62    2.76
   3  -4  -1    7.26    0.53
  -3   4   1    7.11    0.51
   2  -4  -1    3.83    0.34
  -2   4   1    3.65    0.33
   1  -4  -1   16.36    0.89
  -1   4   1   14.33    0.85
   0  -4  -1   58.08    2.95
   0   4   1   61.83    2.92
  -1  -4  -1   13.79    0.80
  -2  -4  -1    1.39    0.20
  -3  -4  -1    2.31    0.27
   3   4   1    2.17    0.39
   4   4   1    1.33    0.33
   4   4   1    1.07    0.11
   4   4   1    1.08    0.12
   5   4   1    0.62    0.09
   6   4   1   32.87    1.64
   6   4   1   31.54    1.62
   6   4   1   36.33    1.62
   7   4   1    0.05    0.03
   7   4   1    0.01    0.04
   7   4   1   -0.01    0.05
   8   4   1    0.89    0.10
   8   4   1    1.00    0.10
   9   4   1    0.08    0.03
  13  -5  -1   -0.03    0.02
  13  -5  -1   -0.03    0.03
  12  -5  -1    1.26    0.11
  12  -5  -1    1.29    0.10
 -12   5   1    1.33    0.10
  11  -5  -1    0.07    0.05
  11  -5  -1    0.04    0.05
 -11   5   1    0.08    0.04
  10  -5  -1   12.09    0.67
  10  -5  -1   14.39    1.34
  10  -5  -1   12.25    0.66
 -10   5   1   15.21    1.10
 -10   5   1   13.31    0.66
   9  -5  -1   65.32    3.48
   9  -5  -1   60.11    2.97
   9  -5  -1   61.14    2.95
  -9   5   1   62.89    2.95
  -9   5   1   63.99    3.36
   8  -5  -1    3.26    0.57
   8  -5  -1    3.53    0.21
   8  -5  -1    3.14    0.21
  -8   5   1    2.97    0.47
  -8   5   1    3.50    0.21
   7  -5  -1    0.52    0.08
   7  -5  -1    0.59    0.28
   7  -5  -1   -0.02    0.35
  -7   5   1    0.66    0.07
  -7   5   1    0.42    0.18
   6  -5  -1    2.90    0.40
  -6   5   1    3.02    0.18
  -6   5   1    3.21    0.39
   5  -5  -1    3.23    0.40
  -5   5   1    2.83    0.17
  -5   5   1    2.61    0.36
   4  -5  -1    0.50    0.19
  -4   5   1    0.84    0.22
  -4   5   1    0.42    0.05
   3  -5  -1   31.01    1.70
   2  -5  -1   17.96    1.03
  -2   5   1   15.83    0.98
   1  -5  -1   56.74    2.99
  -1   5   1   62.24    2.96
   0  -5  -1  151.75    7.09
   0   5   1  143.09    7.00
  -1  -5  -1    8.37    0.58
  -2  -5  -1   48.46    2.55
   2   5   1   52.22    2.43
  -3  -5  -1   40.72    2.11
   3   5   1   43.89    1.99
   3   5   1   39.69    2.00
   4   5   1    6.27    0.34
   4   5   1    5.92    0.37
   5   5   1    0.73    0.11
   5   5   1    0.91    0.11
   6   5   1    0.04    0.06
   7   5   1    0.61    0.09
   7   5   1    0.62    0.08
   8   5   1    0.25    0.05
   8   5   1    0.27    0.05
  13  -6  -1   -0.01    0.02
  13  -6  -1   -0.02    0.03
 -13   6   1   -0.08    0.02
  12  -6  -1    0.86    0.09
  12  -6  -1    0.79    0.08
 -12   6   1    0.96    0.09
  11  -6  -1    0.07    0.05
  11  -6  -1    0.19    0.06
 -11   6   1    0.11    0.05
  10  -6  -1   11.07    0.60
  10  -6  -1   11.79    1.25
 -10   6   1   10.84    0.56
 -10   6   1   10.33    1.00
   9  -6  -1    2.96    0.20
   9  -6  -1    3.19    0.85
   9  -6  -1    2.66    0.19
  -9   6   1    4.18    0.60
  -9   6   1    2.97    0.19
   8  -6  -1    0.32    0.28
   8  -6  -1    0.74    0.09
  -8   6   1    0.68    0.08
  -8   6   1    0.71    0.29
   7  -6  -1    0.52    0.08
   7  -6  -1    0.80    0.34
   7  -6  -1    0.53    0.07
   7  -6  -1    0.90    0.29
  -7   6   1    0.54    0.07
  -7   6   1    0.66    0.26
   6  -6  -1    0.16    0.06
   6  -6  -1    0.02    0.20
  -6   6   1    0.12    0.04
  -6   6   1   -0.03    0.18
   5  -6  -1    8.40    0.42
   5  -6  -1    8.56    0.71
  -5   6   1    8.26    0.43
  -5   6   1    8.71    0.70
   4  -6  -1   10.33    0.50
   4  -6  -1    9.21    0.76
  -4   6   1   10.40    0.49
  -4   6   1    8.75    0.73
   3  -6  -1    0.15    0.15
   3  -6  -1    0.13    0.04
  -3   6   1    0.10    0.14
   2  -6  -1   13.71    0.67
   2  -6  -1   13.04    0.90
  -2   6   1   14.50    0.89
   1  -6  -1    0.16    0.04
   1  -6  -1    0.12    0.13
  -1   6   1    0.06    0.17
   0  -6  -1   22.24    1.07
   0  -6  -1   22.79    1.32
  -1  -6  -1    0.38    0.05
  -1  -6  -1    0.41    0.19
   1   6   1    0.33    0.07
   1   6   1    0.47    0.07
  -2  -6  -1    0.06    0.03
  -2  -6  -1    0.10    0.16
   2   6   1    0.10    0.06
  -3  -6  -1    3.58    0.40
   3   6   1    3.30    0.22
   3   6   1    3.20    0.24
   4   6   1    2.64    0.19
   4   6   1    2.71    0.22
   5   6   1    2.17    0.17
   5   6   1    2.05    0.19
   6   6   1    2.48    0.19
   6   6   1    2.22    0.17
   7   6   1    1.39    0.12
   7   6   1    1.43    0.12
  13  -7  -1    0.00    0.02
  13  -7  -1    0.04    0.02
  12  -7  -1    1.51    0.11
  12  -7  -1    1.51    0.12
 -12   7   1    1.64    0.11
  11  -7  -1    0.11    0.05
  11  -7  -1    0.11    0.05
  11  -7  -1    0.20    0.04
 -11   7   1    0.11    0.05
  10  -7  -1    9.19    0.49
  10  -7  -1    8.63    0.48
  10  -7  -1   10.77    1.21
 -10   7   1    9.18    0.48
 -10   7   1   10.33    0.99
   9  -7  -1    2.22    0.18
   9  -7  -1    2.57    0.59
   9  -7  -1    2.28    0.17
  -9   7   1    2.31    0.47
  -9   7   1    2.35    0.17
   8  -7  -1    1.64    0.40
   8  -7  -1    1.94    0.17
   8  -7  -1    1.87    0.14
  -8   7   1    2.00    0.44
  -8   7   1    1.72    0.14
   7  -7  -1    0.05    0.05
   7  -7  -1    0.05    0.04
   7  -7  -1    0.15    0.32
  -7   7   1    0.11    0.05
  -7   7   1    0.35    0.24
  -7   7   1   -0.05    0.06
   6  -7  -1    4.70    0.28
   6  -7  -1    5.25    0.64
  -6   7   1    5.09    0.57
  -6   7   1    4.15    0.25
  -6   7   1    4.74    0.29
   5  -7  -1   -0.19    0.17
   5  -7  -1    0.00    0.04
   5  -7  -1    0.05    0.03
  -5   7   1   -0.01    0.03
  -5   7   1   -0.09    0.17
  -5   7   1    0.09    0.06
   4  -7  -1   11.49    0.88
   4  -7  -1   10.44    0.57
  -4   7   1   12.26    0.88
  -4   7   1   11.98    0.56
   3  -7  -1    1.53    0.29
   3  -7  -1    1.63    0.12
  -3   7   1    2.34    0.38
   2  -7  -1   24.84    1.19
   2  -7  -1   24.46    1.50
  -2   7   1   24.02    1.43
  -2   7   1   25.19    1.24
   1  -7  -1   24.04    1.14
   1  -7  -1   22.08    1.43
  -1   7   1   23.99    1.15
  -1   7   1   24.14    1.38
  -1   7   1   24.14    1.17
   0  -7  -1    0.89    0.25
   0  -7  -1    0.92    0.08
   0   7   1    1.06    0.10
   0   7   1    1.46    0.19
  -1  -7  -1    0.17    0.18
  -1  -7  -1    0.27    0.05
   1   7   1    0.30    0.08
   1   7   1    0.36    0.08
   1   7   1    0.28    0.05
  -2  -7  -1    4.93    0.26
  -2  -7  -1    4.59    0.52
   2   7   1    4.38    0.29
  -3  -7  -1    0.22    0.05
   3   7   1    0.29    0.08
   3   7   1    0.27    0.09
  -4  -7  -1    2.35    0.17
   4   7   1    3.26    0.23
   4   7   1    3.17    0.22
   5   7   1    1.63    0.15
   5   7   1    1.67    0.16
   6   7   1   10.27    0.48
   6   7   1    8.22    0.49
   7   7   1    4.34    0.22
   7   7   1    3.90    0.23
  12  -8  -1    0.03    0.03
  12  -8  -1    0.04    0.03
 -12   8   1    0.02    0.03
  11  -8  -1    0.72    0.08
 -11   8   1    0.48    0.07
  10  -8  -1    1.23    0.12
  10  -8  -1    1.41    0.13
 -10   8   1    1.50    0.13
   9  -8  -1    4.38    0.26
   9  -8  -1    4.29    0.28
   9  -8  -1    5.30    0.74
  -9   8   1    5.64    0.75
  -9   8   1    4.29    0.26
   8  -8  -1    0.92    0.10
   8  -8  -1    0.80    0.10
  -8   8   1    0.82    0.10
  -8   8   1    0.78    0.30
   7  -8  -1    0.13    0.05
   7  -8  -1    0.41    0.37
   7  -8  -1    0.16    0.07
  -7   8   1    0.23    0.07
  -7   8   1    0.17    0.05
  -7   8   1   -0.26    0.28
   6  -8  -1    0.52    0.09
   6  -8  -1    0.35    0.33
  -6   8   1    0.43    0.07
  -6   8   1    0.41    0.08
  -6   8   1    0.21    0.24
   5  -8  -1   12.25    0.62
   5  -8  -1   11.97    0.97
   5  -8  -1   10.95    0.58
  -5   8   1   11.59    0.95
  -5   8   1   12.28    0.59
  -5   8   1   11.08    0.61
   4  -8  -1    1.39    0.11
   4  -8  -1    1.59    0.23
   4  -8  -1    1.06    0.26
  -4   8   1    1.26    0.35
  -4   8   1    1.44    0.14
   3  -8  -1    0.14    0.23
   3  -8  -1    0.15    0.04
  -3   8   1    0.14    0.06
  -3   8   1    0.12    0.06
  -3   8   1    0.15    0.25
   2  -8  -1    4.77    0.27
   2  -8  -1    4.97    0.58
  -2   8   1    4.38    0.56
  -2   8   1    5.02    0.29
  -2   8   1    4.60    0.29
  -2   8   1    5.04    0.30
   1  -8  -1   22.53    1.09
   1  -8  -1   21.66    1.43
  -1   8   1   22.63    1.11
  -1   8   1   22.32    1.10
  -1   8   1   22.59    1.12
   0  -8  -1   29.46    1.78
   0  -8  -1   30.08    1.43
   0   8   1   30.00    1.48
   0   8   1   32.10    1.44
   0   8   1   27.68    1.46
  -1  -8  -1    0.61    0.30
  -1  -8  -1    1.02    0.09
   1   8   1    0.76    0.08
   1   8   1    0.80    0.11
   1   8   1    0.69    0.11
  -2  -8  -1   12.07    0.61
  -2  -8  -1   13.19    1.05
   2   8   1   12.25    0.67
   2   8   1   12.24    0.65
  -3  -8  -1    5.97    0.32
   3   8   1    5.89    0.35
   3   8   1    5.74    0.36
  -4  -8  -1    2.46    0.17
   4   8   1    2.71    0.19
   4   8   1    2.87    0.21
   5   8   1    0.87    0.11
   5   8   1    0.95    0.10
   6   8   1    0.34    0.05
   6   8   1    0.24    0.05
  12  -9  -1    0.45    0.06
 -12   9   1    0.41    0.05
  11  -9  -1    1.07    0.10
  11  -9  -1    1.05    0.09
 -11   9   1    0.92    0.09
  10  -9  -1    4.69    0.28
  10  -9  -1    4.94    0.27
 -10   9   1    4.54    0.27
   9  -9  -1    3.85    0.73
   9  -9  -1    3.95    0.26
   9  -9  -1    3.98    0.23
  -9   9   1    3.65    0.71
  -9   9   1    3.98    0.26
  -9   9   1    3.37    0.23
   8  -9  -1   17.67    1.39
   8  -9  -1   17.50    0.86
   8  -9  -1   18.03    0.90
  -8   9   1   18.09    0.90
  -8   9   1   18.49    1.39
  -8   9   1   16.63    0.87
   7  -9  -1    1.61    0.55
   7  -9  -1    1.46    0.15
  -7   9   1    1.47    0.12
  -7   9   1    1.35    0.15
  -7   9   1    1.00    0.68
   6  -9  -1    0.98    0.13
   6  -9  -1    0.75    0.39
  -6   9   1    1.27    0.10
  -6   9   1    1.29    0.41
  -6   9   1    1.29    0.14
   5  -9  -1    0.82    0.09
   5  -9  -1    0.60    0.10
   5  -9  -1    0.83    0.34
  -5   9   1    0.88    0.37
   4  -9  -1   17.01    0.85
   4  -9  -1   15.32    0.82
   4  -9  -1   16.74    1.28
  -4   9   1   16.51    0.85
  -4   9   1   18.94    1.28
   3  -9  -1    0.20    0.06
   3  -9  -1   -0.07    0.23
   3  -9  -1    0.08    0.07
  -3   9   1    0.01    0.07
  -3   9   1    0.15    0.06
  -3   9   1    0.20    0.06
  -3   9   1    0.36    0.43
   2  -9  -1    1.10    0.35
   2  -9  -1    1.35    0.12
  -2   9   1    1.17    0.14
  -2   9   1    1.76    0.15
   1  -9  -1    6.97    0.38
   1  -9  -1    7.18    0.75
  -1   9   1    6.51    0.40
  -1   9   1    7.49    0.42
  -1   9   1    6.76    0.38
   0  -9  -1    2.39    0.16
   0  -9  -1    1.91    0.45
   0   9   1    2.15    0.15
   0   9   1    2.11    0.19
   0   9   1    2.02    0.19
  -1  -9  -1   24.72    1.60
  -1  -9  -1   24.50    1.21
   1   9   1   26.22    1.26
   1   9   1   24.58    1.24
  -2  -9  -1    0.83    0.09
   2   9   1    0.93    0.12
   2   9   1    1.13    0.16
  -3  -9  -1    0.61    0.07
   3   9   1    0.62    0.11
   3   9   1    0.63    0.09
  -4  -9  -1    1.38    0.10
   4   9   1    1.50    0.14
   4   9   1    1.50    0.12
   5   9   1    0.03    0.04
   5   9   1    0.11    0.04
  12 -10  -1    0.76    0.07
  11 -10  -1    0.07    0.04
 -11  10   1    0.06    0.04
  10 -10  -1    0.08    0.05
 -10  10   1    0.01    0.03
   9 -10  -1    1.45    0.15
  -9  10   1    1.74    0.16
  -9  10   1    1.76    0.13
   8 -10  -1   14.57    0.77
  -8  10   1   15.61    0.73
  -8  10   1   14.33    0.77
   7 -10  -1   11.22    1.27
   7 -10  -1   10.72    0.59
  -7  10   1   12.08    1.15
  -7  10   1   10.71    0.59
   6 -10  -1   17.05    1.39
   6 -10  -1   15.87    0.83
  -6  10   1   16.33    1.37
  -6  10   1   15.37    0.82
   5 -10  -1    0.92    0.12
   5 -10  -1    1.13    0.44
   5 -10  -1    1.10    0.11
  -5  10   1    1.03    0.14
  -5  10   1    1.67    0.49
   4 -10  -1   13.06    1.64
   4 -10  -1   11.89    0.62
   4 -10  -1   11.70    0.64
  -4  10   1   12.85    1.29
  -4  10   1   12.16    0.64
   3 -10  -1   14.19    1.23
   3 -10  -1   12.77    0.69
  -3  10   1   13.67    0.71
  -3  10   1   14.16    0.71
   2 -10  -1    1.74    0.47
   2 -10  -1    2.31    0.16
  -2  10   1    2.18    0.18
  -2  10   1    1.98    0.17
  -2  10   1    2.14    0.19
   1 -10  -1    1.66    0.13
   1 -10  -1    0.90    0.38
  -1  10   1    1.44    0.13
  -1  10   1    1.46    0.16
  -1  10   1    1.54    0.16
   0 -10  -1    0.20    0.36
   0 -10  -1    0.32    0.07
   0  10   1    0.48    0.10
   0  10   1    0.38    0.10
   0  10   1    0.45    0.07
  -1 -10  -1   10.42    0.55
   1  10   1   11.00    0.58
   1  10   1   10.98    0.59
  -2 -10  -1    3.78    0.23
   2  10   1    3.93    0.26
   2  10   1    4.06    0.25
   3  10   1    0.22    0.06
   3  10   1    0.20    0.06
   4  10   1    0.17    0.04
   4  10   1    0.11    0.04
  11 -11  -1    0.91    0.08
  10 -11  -1    0.22    0.06
 -10  11   1    0.27    0.06
   9 -11  -1    0.07    0.06
  -9  11   1    0.06    0.06
   8 -11  -1    4.67    0.28
  -8  11   1    3.78    0.27
   7 -11  -1    1.55    1.17
   7 -11  -1    1.58    0.16
  -7  11   1    1.44    0.16
  -7  11   1    1.60    1.16
   6 -11  -1    0.25    0.08
   6 -11  -1   -0.04    0.05
   6 -11  -1    0.07    0.48
  -6  11   1   -1.62    0.80
  -6  11   1    0.23    0.08
   5 -11  -1   12.66    0.62
   5 -11  -1   11.77    1.21
  -5  11   1   11.46    0.64
   4 -11  -1    1.85    0.15
   4 -11  -1    1.71    0.54
  -4  11   1    2.11    0.18
   3 -11  -1    3.09    0.21
   3 -11  -1    3.31    0.61
  -3  11   1    3.39    0.23
   2 -11  -1   -0.20    0.82
   2 -11  -1    0.36    0.07
  -2  11   1    0.53    0.09
  -2  11   1    0.36    0.08
   1 -11  -1    0.33    0.07
  -1  11   1    0.27    0.06
  -1  11   1    0.34    0.08
  -1  11   1    0.31    0.08
   0 -11  -1    3.72    0.23
   0  11   1    3.99    0.25
   0  11   1    3.59    0.25
  -1 -11  -1    0.40    0.06
   1  11   1    0.41    0.08
   1  11   1    0.49    0.09
  -2 -11  -1    2.34    0.15
   2  11   1    2.54    0.16
   2  11   1    2.42    0.17
  -3 -11  -1    0.29    0.05
   3  11   1    0.30    0.06
  11 -12  -1    0.42    0.05
  10 -12  -1    0.26    0.05
 -10  12   1    0.16    0.05
   9 -12  -1    0.03    0.05
  -9  12   1    0.02    0.04
   8 -12  -1    1.92    0.15
  -8  12   1    1.85    0.16
   7 -12  -1    3.39    0.23
  -7  12   1    3.70    0.24
   6 -12  -1    0.54    0.09
  -6  12   1    0.51    0.10
   5 -12  -1    0.03    0.05
   5 -12  -1    0.12    0.06
  -5  12   1   -0.01    0.06
   4 -12  -1    4.19    0.25
  -4  12   1    4.23    0.27
   3 -12  -1   -0.04    0.04
  -3  12   1    0.07    0.05
   2 -12  -1    2.14    0.15
  -2  12   1    2.34    0.16
  -2  12   1    1.94    0.15
   1 -12  -1    1.03    0.10
  -1  12   1    0.71    0.06
  -1  12   1    1.06    0.11
   0 -12  -1    0.06    0.03
   0  12   1    0.02    0.05
  -1 -12  -1    0.53    0.06
   1  12   1    0.42    0.06
   2  12   1    0.32    0.05
  10 -13  -1    3.55    0.20
   9 -13  -1    0.02    0.04
  -9  13   1    0.01    0.04
   8 -13  -1    8.65    0.44
  -8  13   1    7.92    0.44
   7 -13  -1    3.48    0.22
  -7  13   1    3.59    0.22
  -6  13   1    0.83    0.10
   5 -13  -1    1.17    0.10
  -5  13   1    1.20    0.12
   4 -13  -1    1.70    0.12
  -4  13   1    1.39    0.12
   3 -13  -1    2.77    0.17
  -3  13   1    2.80    0.17
   2 -13  -1    2.48    0.16
   1 -13  -1    1.06    0.09
   0 -13  -1    2.52    0.15
   8 -14  -1    0.17    0.04
  -8  14   1    0.11    0.04
  -7  14   1    2.22    0.15
  -6  14   1    0.81    0.08
  -5  14   1    0.56    0.06
  -4  14   1    0.39    0.05
   1 -14   2    3.38    0.20
  -2  14  -2    1.82    0.10
   2 -14   2    1.87    0.12
  -3  14  -2    0.30    0.05
  -4  14  -2    0.40    0.06
  -5  14  -2    0.19    0.05
   5 -14   2   -0.04    0.07
  -6  14  -2    0.02    0.04
   6 -14   2   -0.02    0.03
  -7  14  -2    0.19    0.05
   7 -14   2    0.30    0.05
  -1 -13   2   -0.03    0.03
   0 -13   2    0.23    0.06
  -1  13  -2    0.36    0.05
   1 -13   2    0.32    0.06
  -2  13  -2   -0.03    0.03
   2 -13   2   -0.02    0.03
  -3  13  -2    4.34    0.27
   3 -13   2    4.69    0.26
  -4  13  -2    1.46    0.14
   4 -13   2    1.53    0.12
   4 -13   2    1.32    0.13
  -5  13  -2    0.00    0.05
   5 -13   2    0.03    0.05
  -6  13  -2    0.93    0.13
   6 -13   2    0.53    0.08
  -7  13  -2    7.45    0.40
   7 -13   2    7.43    0.40
   8 -13   2    4.34    0.25
   9 -13   2    0.41    0.05
   3  12  -2    0.00    0.05
  -3 -12   2    0.01    0.03
   2  12  -2    1.64    0.13
   1  12  -2    4.09    0.25
  -1 -12   2    4.31    0.24
   0  12  -2    2.14    0.17
   0  12  -2    2.08    0.13
   0 -12   2    1.99    0.15
  -1  12  -2    0.24    0.06
   1 -12   2    0.15    0.05
  -2  12  -2    5.10    0.29
   2 -12   2    4.62    0.28
  -3  12  -2    1.68    0.16
   3 -12   2    1.80    0.14
  -4  12  -2   27.47    1.38
   4 -12   2   28.44    1.38
  -5  12  -2   22.99    1.13
   5 -12   2   21.93    1.12
  -6  12  -2   22.75    1.13
   6 -12   2   22.35    1.12
  -7  12  -2    0.90    0.11
   7 -12   2    0.94    0.11
  -8  12  -2    1.77    0.15
   8 -12   2    1.89    0.15
  -9  12  -2    6.76    0.36
   9 -12   2    7.18    0.37
  10 -12   2    4.10    0.22
  10 -12   2    4.34    0.22
   5  11  -2    0.05    0.03
   4  11  -2    0.29    0.06
  -4 -11   2    0.22    0.04
   3  11  -2    0.21    0.09
  -3 -11   2    0.13    0.04
   2  11  -2    1.37    0.14
  -2 -11   2    1.52    0.12
   1  11  -2    3.89    0.26
  -1 -11   2    4.14    0.25
   0  11  -2   24.41    1.20
   0  11  -2   24.15    1.23
   0 -11   2   25.67    1.22
   0 -11   2   26.27    1.74
  -1  11  -2    2.25    0.17
   1 -11   2    2.18    0.47
   1 -11   2    2.23    0.17
  -2  11  -2    7.18    0.41
   2 -11   2    7.45    0.40
   2 -11   2    6.84    0.90
  -3  11  -2   12.48    0.66
   3 -11   2   13.22    1.24
   3 -11   2   12.76    0.65
   3 -11   2   12.12    0.66
  -4  11  -2    5.79    1.00
  -4  11  -2    5.41    0.34
   4 -11   2    5.69    0.32
   4 -11   2    5.62    0.34
   4 -11   2    5.54    0.77
  -5  11  -2    0.53    0.61
  -5  11  -2    0.15    0.08
   5 -11   2   -0.14    0.44
   5 -11   2   -0.01    0.05
  -6  11  -2    0.02    0.06
  -6  11  -2    0.87    0.61
   6 -11   2   -1.04    0.65
   6 -11   2    0.05    0.06
  -7  11  -2    1.61    0.16
   7 -11   2    1.55    0.16
  -8  11  -2    1.63    0.20
   8 -11   2    1.33    0.13
  -9  11  -2    1.23    0.13
  10 -11   2    0.98    0.08
  10 -11   2    1.01    0.08
   6  10  -2    1.84    0.12
   5  10  -2    0.13    0.05
  -5 -10   2    0.03    0.05
   4  10  -2    4.65    0.29
  -4 -10   2    4.91    0.26
   3  10  -2    0.08    0.06
  -3 -10   2    0.03    0.04
   2  10  -2   11.21    0.60
  -2 -10   2   10.73    0.57
  -2 -10   2   11.40    1.06
   1  10  -2   17.99    0.91
   1  10  -2   16.75    0.86
  -1 -10   2   18.60    1.31
  -1 -10   2   18.24    0.89
   0  10  -2    0.45    0.09
   0  10  -2    0.58    0.08
   0 -10   2    0.57    0.09
   0 -10   2   -0.03    0.30
  -1  10  -2    0.01    0.06
  -1  10  -2   -0.01    0.05
   1 -10   2    0.01    0.04
  -2  10  -2   21.98    1.07
   2 -10   2   20.56    1.06
   2 -10   2   22.10    1.56
  -3  10  -2    8.01    0.89
  -3  10  -2    5.94    0.37
   3 -10   2    6.48    0.81
   3 -10   2    6.47    0.38
  -4  10  -2   20.65    1.43
  -4  10  -2   18.04    0.91
   4 -10   2   17.50    0.90
   4 -10   2   16.66    1.37
   4 -10   2   16.72    0.94
  -5  10  -2    5.38    0.34
  -5  10  -2    4.87    0.71
   5 -10   2    5.48    0.34
   5 -10   2    5.91    0.85
  -6  10  -2    2.16    0.18
  -6  10  -2    1.64    0.49
   6 -10   2    1.23    0.59
   6 -10   2    2.07    0.19
  -7  10  -2    3.34    0.20
  -7  10  -2    2.73    0.62
  -7  10  -2    3.12    0.23
   7 -10   2    2.99    0.27
  -8  10  -2    2.56    0.21
  -8  10  -2    2.96    0.19
   8 -10   2    2.66    0.20
  -9  10  -2    0.43    0.07
   9 -10   2    0.40    0.07
 -10  10  -2    4.25    0.22
  10 -10   2    3.57    0.22
  10 -10   2    3.91    0.23
  11 -10   2    0.21    0.04
   7   9  -2    0.35    0.05
   6   9  -2    0.09    0.05
   5   9  -2    5.37    0.33
  -5  -9   2    5.82    0.30
   4   9  -2    0.04    0.06
  -4  -9   2   -0.03    0.04
   3   9  -2    1.80    0.18
  -3  -9   2    1.59    0.13
   2   9  -2   -0.05    0.05
   2   9  -2    0.04    0.03
   2   9  -2    0.10    0.07
  -2  -9   2    0.10    0.04
  -2  -9   2   -0.21    0.27
   1   9  -2    8.04    0.43
   1   9  -2    8.71    0.48
  -1  -9   2    8.33    0.44
  -1  -9   2    8.87    0.82
   0   9  -2    8.21    0.47
   0   9  -2    8.76    0.46
   0  -9   2    8.58    0.80
   0  -9   2    8.01    0.44
  -1   9  -2    1.74    0.14
  -1   9  -2    1.46    0.14
   1  -9   2    1.34    0.36
   1  -9   2    1.49    0.13
  -2   9  -2    5.38    0.64
  -2   9  -2    4.99    0.30
   2  -9   2    4.92    0.31
   2  -9   2    3.70    0.56
   2  -9   2    5.31    0.29
  -3   9  -2   14.80    0.78
  -3   9  -2   17.10    1.18
   3  -9   2   13.94    0.75
   3  -9   2   16.12    0.78
   3  -9   2   14.66    1.15
  -4   9  -2   23.34    1.16
  -4   9  -2   24.71    1.59
   4  -9   2   23.02    1.13
   4  -9   2   22.48    1.57
   4  -9   2   23.10    1.16
  -5   9  -2    9.58    0.91
  -5   9  -2   10.05    0.50
  -5   9  -2   10.19    0.54
   5  -9   2    7.55    0.93
   5  -9   2    9.68    0.53
  -6   9  -2    7.66    0.88
  -6   9  -2    7.49    0.39
  -6   9  -2    7.56    0.42
   6  -9   2    6.86    0.42
   6  -9   2    8.11    0.93
   6  -9   2    7.08    0.40
  -7   9  -2    4.13    0.26
  -7   9  -2    2.51    0.54
  -7   9  -2    3.61    0.22
   7  -9   2    3.71    0.62
   7  -9   2    3.30    0.24
   7  -9   2    3.35    0.22
  -8   9  -2    0.29    0.52
  -8   9  -2    0.52    0.10
  -8   9  -2    0.51    0.08
   8  -9   2    0.57    0.09
   8  -9   2    0.48    0.09
  -9   9  -2    0.64    0.08
   9  -9   2    0.73    0.09
   9  -9   2    0.74    0.09
 -10   9  -2    0.67    0.08
  10  -9   2    0.78    0.08
  10  -9   2    0.72    0.10
  10  -9   2    0.90    0.09
 -11   9  -2    1.58    0.10
  11  -9   2    1.47    0.11
   8   8  -2    1.72    0.11
   7   8  -2    7.61    0.41
   6   8  -2   13.98    0.72
   2   8  -2    0.86    0.08
   2   8  -2    0.84    0.09
   2   8  -2    0.84    0.11
  -2  -8   2    1.05    0.29
  -2  -8   2    0.85    0.09
   1   8  -2   15.36    0.84
   1   8  -2   16.89    0.81
   1   8  -2   17.09    0.84
  -1  -8   2   16.43    0.81
  -1  -8   2   16.66    1.13
   0   8  -2   11.50    0.57
   0   8  -2   10.46    0.56
   0  -8   2   10.80    0.87
   0  -8   2   10.58    0.55
  -1   8  -2    2.17    0.37
  -1   8  -2    1.66    0.14
  -1   8  -2    1.66    0.18
   1  -8   2    1.61    0.12
   1  -8   2    1.26    0.32
  -2   8  -2   72.35    3.52
  -2   8  -2   64.62    3.20
   2  -8   2   65.91    3.18
   2  -8   2   67.83    3.57
  -3   8  -2    4.95    0.26
  -3   8  -2    5.11    0.59
  -3   8  -2    4.79    0.29
   3  -8   2    4.39    0.27
   3  -8   2    5.05    0.59
   3  -8   2    4.89    0.29
  -4   8  -2    6.53    0.37
  -4   8  -2    6.49    0.34
  -4   8  -2    6.72    0.71
   4  -8   2    6.51    0.35
   4  -8   2    6.56    0.37
   4  -8   2    6.22    0.69
  -5   8  -2    5.16    0.29
  -5   8  -2    5.22    0.65
  -5   8  -2    5.34    0.32
   5  -8   2    5.39    0.32
   5  -8   2    5.10    0.66
   5  -8   2    5.07    0.29
  -6   8  -2    4.13    0.27
  -6   8  -2    3.91    0.24
  -6   8  -2    2.91    0.50
   6  -8   2    4.26    0.27
   6  -8   2    5.47    0.74
  -7   8  -2   27.84    1.30
  -7   8  -2   26.22    1.74
  -7   8  -2   25.12    1.27
   7  -8   2   25.16    1.27
   7  -8   2   26.49    1.73
   7  -8   2   26.22    1.29
  -8   8  -2   27.29    1.87
  -8   8  -2   29.13    1.39
   8  -8   2   28.40    1.40
   8  -8   2   28.37    1.95
   8  -8   2   29.00    1.40
  -9   8  -2    2.16    0.16
   9  -8   2    2.03    0.16
   9  -8   2    2.13    0.16
 -10   8  -2    0.08    0.04
  10  -8   2    0.10    0.05
  10  -8   2    0.14    0.05
 -11   8  -2    0.42    0.05
  11  -8   2    0.48    0.06
  11  -8   2    0.48    0.06
   8   7  -2    0.16    0.05
   6   7  -2    0.00    0.03
   6   7  -2    0.15    0.07
   6   7  -2   -0.06    0.05
   5   7  -2   18.77    1.00
   5   7  -2   20.28    0.96
   4   7  -2    5.19    0.30
   4   7  -2    4.31    0.31
  -4  -7   2    4.60    0.26
   3   7  -2   23.97    1.14
   3   7  -2   23.43    1.19
   3   7  -2   24.88    1.16
  -3  -7   2   23.99    1.14
  -3  -7   2   20.87    1.33
   2   7  -2   28.35    1.34
   2   7  -2   28.14    1.38
  -2  -7   2   27.44    1.34
  -2  -7   2   27.90    1.60
   1   7  -2   13.38    0.66
   1   7  -2   14.45    0.70
  -1  -7   2   13.29    0.91
  -1  -7   2   12.27    0.65
   0   7  -2    2.91    0.40
   0  -7   2    2.69    0.41
   0  -7   2    2.79    0.17
  -1   7  -2   30.54    1.67
   1  -7   2   28.38    1.69
   1  -7   2   29.74    1.42
  -2   7  -2    6.12    0.59
   2  -7   2    6.16    0.58
   2  -7   2    6.04    0.32
  -3   7  -2   51.52    2.78
  -3   7  -2   53.79    2.44
   3  -7   2   49.22    2.44
   3  -7   2   52.50    2.79
  -4   7  -2   18.67    1.26
  -4   7  -2   18.13    0.94
   4  -7   2   21.00    0.95
   4  -7   2   19.92    0.97
   4  -7   2   19.28    1.29
  -5   7  -2    8.80    0.44
  -5   7  -2    7.51    0.75
  -5   7  -2    7.52    0.41
   5  -7   2    7.33    0.41
   5  -7   2    8.66    0.79
   5  -7   2    7.93    0.43
  -6   7  -2   14.56    0.70
  -6   7  -2   13.97    1.08
  -6   7  -2   14.24    0.73
   6  -7   2   13.17    0.70
   6  -7   2   15.83    1.17
   6  -7   2   13.45    0.72
  -7   7  -2   11.69    0.99
  -7   7  -2   11.27    0.59
   7  -7   2   11.10    0.59
   7  -7   2   11.34    0.60
   7  -7   2   12.90    1.04
  -8   7  -2    0.42    0.33
  -8   7  -2    0.44    0.08
   8  -7   2   -0.16    0.55
   8  -7   2    0.43    0.08
   8  -7   2    0.44    0.08
  -9   7  -2    3.04    0.56
  -9   7  -2    3.35    0.21
   9  -7   2    3.63    0.22
   9  -7   2    2.90    0.20
 -10   7  -2    0.01    0.04
  10  -7   2    0.00    0.04
  10  -7   2    0.05    0.05
 -11   7  -2   -0.05    0.04
  11  -7   2    0.01    0.04
  11  -7   2    0.00    0.03
   9   6  -2    0.28    0.05
   8   6  -2    0.63    0.07
   8   6  -2    0.53    0.09
   7   6  -2    7.92    0.40
   7   6  -2    7.21    0.43
   6   6  -2    0.90    0.10
   6   6  -2    0.89    0.13
   5   6  -2    7.25    0.43
   5   6  -2    7.35    0.39
   4   6  -2    5.95    0.32
   4   6  -2    5.60    0.36
   4   6  -2    6.32    0.34
  -4  -6   2    5.03    0.48
   3   6  -2    6.25    0.37
   3   6  -2    6.18    0.35
  -3  -6   2    6.98    0.33
  -3  -6   2    6.09    0.51
  -2  -6   2    1.08    0.23
  -2  -6   2    1.02    0.09
   1   6  -2    2.66    0.31
  -1  -6   2    1.82    0.30
   0   6  -2  100.02    5.21
   0  -6   2  116.23    5.07
   0  -6   2  106.15    5.29
  -1   6  -2   11.72    0.79
   1  -6   2   11.99    0.58
   1  -6   2   11.07    0.81
  -2   6  -2    0.09    0.15
   2  -6   2    0.11    0.16
   2  -6   2    0.03    0.03
  -3   6  -2   27.92    1.75
  -3   6  -2   32.47    1.49
   3  -6   2   29.36    1.74
   3  -6   2   33.57    1.50
  -4   6  -2    0.92    0.27
  -4   6  -2    0.95    0.09
   4  -6   2    1.04    0.26
  -5   6  -2    1.24    0.32
  -5   6  -2    1.08    0.10
   5  -6   2    1.02    0.10
   5  -6   2    1.23    0.30
  -6   6  -2    2.16    0.15
   6  -6   2    2.40    0.17
   6  -6   2    1.94    0.36
   6  -6   2    2.60    0.50
   6  -6   2    2.37    0.17
  -7   6  -2    6.53    0.34
  -7   6  -2    5.62    0.68
   7  -6   2    6.66    0.36
   7  -6   2    5.20    0.37
   7  -6   2    6.60    0.74
  -8   6  -2   18.51    0.92
  -8   6  -2   20.19    1.35
   8  -6   2   20.45    1.49
   8  -6   2   18.03    0.92
   8  -6   2   18.24    0.93
  -9   6  -2   12.41    1.25
  -9   6  -2   12.87    0.67
   9  -6   2   13.46    0.65
   9  -6   2   12.99    0.67
   9  -6   2   13.50    0.68
 -10   6  -2    0.45    0.07
  10  -6   2    0.46    0.08
  10  -6   2    0.43    0.07
  11  -6   2    0.33    0.06
  11  -6   2    0.30    0.05
   9   5  -2    1.69    0.12
   9   5  -2    1.83    0.14
   8   5  -2    0.01    0.04
   8   5  -2    0.04    0.05
   8   5  -2    0.03    0.04
   7   5  -2    2.86    0.21
   7   5  -2    2.63    0.18
   6   5  -2   11.20    0.52
   6   5  -2    9.61    0.52
   6   5  -2    9.41    0.55
   6   5  -2    8.88    1.00
   5   5  -2    8.98    0.47
   5   5  -2    8.59    0.85
   5   5  -2    8.66    0.50
   5   5  -2    9.18    0.47
   4   5  -2    4.54    0.24
   4   5  -2    3.96    0.82
   4   5  -2    4.09    0.27
  -4  -5   2    3.38    0.36
   3   5  -2    0.31    0.19
  -3  -5   2    0.28    0.14
   2   5  -2    0.92    0.29
  -2  -5   2    0.73    0.17
   1   5  -2    6.79    0.47
  -1  -5   2    6.43    0.52
   0   5  -2    6.18    0.46
   0  -5   2    5.62    0.49
  -1   5  -2    8.41    0.62
   1  -5   2    9.35    0.64
  -2   5  -2    5.93    0.55
   2  -5   2    6.38    0.53
  -3   5  -2   17.24    0.80
  -3   5  -2   16.75    1.04
   3  -5   2   14.78    1.00
  -4   5  -2    1.33    0.30
  -4   5  -2    1.39    0.10
   4  -5   2    1.16    0.25
  -5   5  -2   24.39    1.46
  -5   5  -2   23.94    1.16
   5  -5   2   25.34    1.20
   5  -5   2   21.84    1.42
  -6   5  -2    0.89    0.09
  -6   5  -2    1.15    0.30
   6  -5   2    1.03    0.11
   6  -5   2    1.02    0.27
   6  -5   2    0.97    0.10
  -7   5  -2    1.97    0.39
  -7   5  -2    2.43    0.16
   7  -5   2    2.60    0.17
   7  -5   2    2.21    0.18
   7  -5   2    2.93    0.48
  -8   5  -2    5.30    0.74
  -8   5  -2    5.60    0.31
   8  -5   2    6.31    0.80
   8  -5   2    5.07    0.32
   8  -5   2    5.44    0.30
  -9   5  -2    0.11    0.05
 -10   5  -2    1.49    0.12
  10  -5   2    1.24    0.12
  10  -5   2    1.24    0.13
 -11   5  -2   -0.04    0.03
  11  -5   2    0.00    0.04
  11  -5   2   -0.02    0.03
  10   4  -2    6.62    0.34
   9   4  -2    0.92    0.10
   9   4  -2    0.64    0.08
   8   4  -2    4.83    0.88
   8   4  -2    4.06    0.26
   8   4  -2    3.71    0.24
   7   4  -2    3.46    0.25
   7   4  -2    3.23    0.22
   7   4  -2    4.18    0.23
   7   4  -2    2.29    0.55
   6   4  -2   18.73    1.43
   6   4  -2   20.63    1.03
   6   4  -2   20.40    1.05
   6   4  -2   22.49    1.02
   5   4  -2    0.87    0.12
   5   4  -2    1.01    0.12
   5   4  -2    0.45    0.32
   4   4  -2    2.76    0.42
   3   4  -2    0.32    0.18
  -3  -4   2    0.50    0.14
   2   4  -2   17.97    1.11
  -2  -4   2   19.17    1.04
   1   4  -2   18.47    1.08
   1   4  -2   19.24    1.00
  -1  -4   2   18.42    1.04
   0   4  -2    0.04    0.09
   0  -4   2    0.01    0.08
  -1   4  -2  165.77    8.09
   1  -4   2  173.59    8.10
  -2   4  -2   40.45    2.10
   2  -4   2   40.62    2.10
  -3   4  -2   39.90    2.04
   3  -4   2   36.81    2.01
  -4   4  -2   31.91    1.42
  -4   4  -2   26.25    1.63
   4  -4   2   30.19    1.63
  -5   4  -2   65.92    3.54
  -5   4  -2   67.63    3.28
   5  -4   2   75.32    3.51
   5  -4   2   70.31    3.50
  -6   4  -2   10.19    0.77
   6  -4   2    9.05    0.72
   6  -4   2    9.33    0.49
  -7   4  -2    0.22    0.05
  -7   4  -2    0.31    0.23
   7  -4   2    0.18    0.05
   7  -4   2    0.13    0.05
  -8   4  -2   62.58    3.54
  -8   4  -2   68.60    3.21
   8  -4   2   65.19    3.21
   8  -4   2   70.93    3.66
   8  -4   2   72.58    3.19
   8  -4   2   66.36    3.22
  -9   4  -2    0.33    0.51
 -10   4  -2    1.69    0.13
  10  -4   2    2.01    0.16
  10  -4   2    2.08    0.15
 -11   4  -2    0.61    0.06
  11  -4   2    0.63    0.08
  11  -4   2    0.59    0.07
  11   3  -2    0.03    0.03
  10   3  -2    0.19    0.05
   9   3  -2    2.29    0.17
   9   3  -2    1.77    0.15
   8   3  -2    0.11    0.06
   8   3  -2    0.25    0.06
   8   3  -2   -0.08    0.42
   7   3  -2    9.10    0.49
   7   3  -2    8.02    0.46
   7   3  -2    7.80    0.87
   7   3  -2    9.14    0.46
   6   3  -2   12.53    0.64
   6   3  -2   10.21    0.96
   6   3  -2   13.23    0.66
   6   3  -2   12.95    0.65
   5   3  -2    0.92    0.29
   4   3  -2   22.34    1.29
  -4  -3   2   19.76    1.13
  -4  -3   2   20.85    1.07
   3   3  -2   18.44    1.08
  -3  -3   2   16.90    0.93
   2   3  -2    7.14    0.41
   2   3  -2    8.37    0.56
  -2  -3   2    7.60    0.48
   1   3  -2  112.21    5.42
   1   3  -2  115.06    5.48
  -1  -3   2  115.22    5.45
   0   3  -2   35.47    1.79
   0  -3   2   35.05    1.79
  -1   3  -2    6.55    0.46
   1  -3   2    6.54    0.45
  -2   3  -2  186.40    8.79
   2  -3   2  183.20    8.78
  -3   3  -2   27.37    1.44
   3  -3   2   25.18    1.40
  -4   3  -2    3.93    0.42
   4  -3   2    4.23    0.39
   4  -3   2    4.97    0.40
  -5   3  -2    3.09    0.38
  -5   3  -2    3.62    0.20
   5  -3   2    3.99    0.41
  -6   3  -2    0.15    0.20
  -6   3  -2    0.06    0.03
   6  -3   2    0.05    0.05
   6  -3   2    0.34    0.24
   6  -3   2    0.06    0.03
  -7   3  -2    4.41    0.25
  -7   3  -2    4.31    0.51
   7  -3   2    4.86    0.73
   7  -3   2    4.43    0.28
   7  -3   2    4.86    0.24
   7  -3   2    4.01    0.26
  -8   3  -2   -0.03    0.04
  -8   3  -2   -0.01    0.27
   8  -3   2   -0.06    0.04
   8  -3   2    0.04    0.06
  -9   3  -2    0.00    0.04
   9  -3   2    0.00    0.04
   9  -3   2    0.08    0.06
 -10   3  -2    1.12    0.09
  10  -3   2    1.09    0.10
  10  -3   2    0.82    0.10
 -11   3  -2    0.20    0.03
  11  -3   2    0.19    0.05
  11  -3   2    0.18    0.04
  11   2  -2    2.25    0.14
  10   2  -2    4.07    0.26
  10   2  -2    5.00    0.28
   9   2  -2   -0.08    0.65
   9   2  -2   -0.03    0.05
   9   2  -2   -0.01    0.05
   9   2  -2    0.00    0.05
   8   2  -2    1.85    0.17
   8   2  -2    2.34    0.70
   8   2  -2    2.01    0.15
   8   2  -2    1.90    0.15
   7   2  -2    3.57    0.21
   7   2  -2    3.81    0.23
   7   2  -2    2.92    0.21
   7   2  -2    2.47    0.51
   6   2  -2   16.02    0.79
   6   2  -2   14.36    1.08
   5   2  -2   16.48    1.10
  -5  -2   2   17.94    0.88
  -5  -2   2   16.34    0.90
   4   2  -2   -0.13    0.13
  -4  -2   2    0.00    0.07
  -4  -2   2   -0.04    0.14
   3   2  -2   58.23    2.92
  -3  -2   2   58.43    2.81
   2   2  -2    2.95    0.28
  -2  -2   2    2.85    0.23
   1   2  -2    7.31    0.45
   1   2  -2    8.49    0.48
  -1  -2   2    7.08    0.45
   0   2  -2   20.70    1.07
   0  -2   2   19.57    1.05
  -1   2  -2    1.87    0.22
   1  -2   2    1.89    0.21
   2  -2   2   60.86    2.97
  -3   2  -2    0.46    0.13
   3  -2   2    0.57    0.14
   3  -2   2    0.55    0.12
  -4   2  -2   57.71    3.07
   4  -2   2   64.76    3.05
   4  -2   2   62.20    2.99
  -5   2  -2    0.60    0.18
  -5   2  -2    0.46    0.06
   5  -2   2    0.43    0.21
  -6   2  -2    1.08    0.09
  -6   2  -2    1.34    0.27
   6  -2   2    1.32    0.12
   6  -2   2    1.27    0.29
   6  -2   2    1.15    0.11
  -7   2  -2    1.32    0.30
  -7   2  -2    1.19    0.10
   7  -2   2    1.11    0.14
   7  -2   2    1.10    0.12
   7  -2   2    1.14    0.37
  -8   2  -2   -0.01    0.03
   8  -2   2    0.03    0.05
   8  -2   2    0.04    0.05
  -9   2  -2    7.10    0.35
   9  -2   2    6.29    0.37
   9  -2   2    6.27    0.36
 -10   2  -2    1.71    0.12
  10  -2   2    1.70    0.14
  10  -2   2    1.67    0.13
  11  -2   2    0.58    0.07
  11  -2   2    0.68    0.07
  12   1  -2    0.28    0.04
  11   1  -2    0.18    0.04
  11   1  -2    0.10    0.04
  10   1  -2    9.68    0.56
  10   1  -2   12.09    0.56
   9   1  -2    1.86    0.15
   9   1  -2    1.33    0.49
   9   1  -2    1.95    0.16
   8   1  -2    6.10    0.34
   8   1  -2    5.94    0.76
   8   1  -2    5.16    0.33
   7   1  -2    4.81    0.59
   7   1  -2    4.70    0.28
   7   1  -2    5.06    0.28
   6   1  -2    0.01    0.17
  -6  -1   2   -0.01    0.10
   5   1  -2   15.33    0.97
  -5  -1   2   13.80    0.83
  -5  -1   2   14.75    0.78
   4   1  -2    6.82    0.52
  -4  -1   2    6.24    0.39
   3   1  -2  156.76    7.44
  -3  -1   2  155.52    7.35
   2   1  -2 1000.00   46.65
   1   1  -2    4.34    0.30
   1   1  -2    4.58    0.29
  -1  -1   2    4.65    0.30
   0   1  -2  100.73    4.75
   0  -1   2   98.64    4.74
  -1   1  -2  467.42   21.09
   1  -1   2  456.76   21.07
   1  -1   2  426.59   21.00
  -2   1  -2   32.20    1.65
   2  -1   2   33.30    1.59
   2  -1   2   31.38    1.61
  -3   1  -2   20.60    1.16
   3  -1   2   22.47    1.14
  -4   1  -2    1.63    0.29
   4  -1   2    1.63    0.25
  -5   1  -2    0.29    0.14
   5  -1   2    0.27    0.18
  -6   1  -2    5.05    0.47
  -6   1  -2    5.70    0.29
   6  -1   2    5.61    0.32
   6  -1   2    5.46    0.31
   6  -1   2    6.35    0.61
  -7   1  -2   16.18    0.73
  -7   1  -2   14.26    0.92
   7  -1   2   14.04    0.76
   7  -1   2   16.63    1.17
   7  -1   2   14.59    0.75
  -8   1  -2    5.42    0.28
   8  -1   2    4.68    0.31
   8  -1   2    5.26    0.30
  -9   1  -2    2.78    0.16
   9  -1   2    2.72    0.19
   9  -1   2    2.39    0.18
 -10   1  -2    0.32    0.05
  10  -1   2    0.22    0.05
  10  -1   2    0.22    0.06
  11  -1   2    0.27    0.04
  11  -1   2    0.31    0.04
  12   0  -2    0.45    0.06
  11   0  -2    0.20    0.06
  11   0  -2    0.25    0.05
  10   0  -2    5.64    0.84
  10   0  -2    6.63    0.34
  10   0  -2    5.53    0.35
   9   0  -2    1.73    0.16
   9   0  -2    2.02    0.15
   9   0  -2    1.78    0.52
   8   0  -2    1.62    0.14
   8   0  -2    1.66    0.13
   8   0  -2    1.26    0.16
   8   0  -2    1.06    0.31
   7   0  -2    3.19    0.18
   7   0  -2    1.97    0.38
   7   0  -2    2.51    0.18
  -7   0   2    2.33    0.30
   6   0  -2    5.42    0.52
  -6   0   2    5.66    0.41
   5   0  -2  162.69    7.76
  -5   0   2  159.14    7.62
   4   0  -2  198.85    9.22
  -4   0   2  188.59    9.12
   3   0  -2  324.54   15.93
   3   0  -2  342.45   16.00
  -3   0   2  354.48   15.95
   2   0  -2  187.35    9.19
   2   0  -2  201.16    9.20
  -2   0   2  197.60    9.18
   1   0  -2  133.73    6.59
   1   0  -2  138.95    6.55
  -1   0   2  145.91    6.58
   0   0  -2   42.57    1.93
   0   0  -2   41.38    2.02
   0   0   2   39.64    2.00
  -1   0  -2  108.88    4.77
   1   0   2   98.13    4.71
   1   0   2   93.42    4.74
  -2   0  -2  442.60   20.74
  -3   0  -2  148.04    7.37
   3   0   2  162.43    7.38
  -4   0  -2   38.76    2.06
   4   0   2   43.91    2.14
  -5   0  -2   -0.10    0.13
   5   0   2    0.08    0.18
   5   0   2    0.00    0.04
  -6   0  -2    0.93    0.20
   6   0   2    0.78    0.09
   6   0   2    0.98    0.11
   6   0   2    0.66    0.31
   7   0   2    7.39    0.41
   7   0   2    7.72    0.84
   7   0   2    7.62    0.41
   8   0   2    7.83    0.44
   8   0   2    8.21    0.44
   9   0   2   11.46    0.59
   9   0   2   11.24    0.58
  10   0   2    1.88    0.12
  10   0   2    1.64    0.12
  12  -1  -2    0.39    0.05
  12  -1  -2    0.30    0.05
  11  -1  -2    2.02    0.14
  11  -1  -2    1.89    0.15
 -11   1   2    1.86    0.13
  10  -1  -2    1.25    0.17
  10  -1  -2    2.38    0.60
 -10   1   2    1.91    0.13
   9  -1  -2    8.21    0.43
   9  -1  -2    6.65    0.84
   9  -1  -2    8.04    0.44
   8  -1  -2    0.78    0.29
   8  -1  -2    0.76    0.10
   8  -1  -2    0.93    0.10
  -8   1   2    0.36    0.19
  -8   1   2    0.77    0.08
   7  -1  -2    4.93    0.55
   7  -1  -2    4.72    0.30
  -7   1   2    4.72    0.25
  -7   1   2    4.39    0.41
   6  -1  -2   17.27    1.12
  -6   1   2   18.37    1.01
   5  -1  -2   18.12    1.12
  -5   1   2   20.42    1.06
   4  -1  -2  270.15   12.85
   4  -1  -2  279.88   12.78
  -4   1   2  265.98   12.79
   3  -1  -2  771.59   38.48
   3  -1  -2  876.18   38.49
   2  -1  -2   40.47    2.00
  -2   1   2   40.49    1.99
   1  -1  -2   87.39    4.47
  -1   1   2   98.37    4.43
   0  -1  -2    0.62    0.11
   0   1   2    0.67    0.11
  -1  -1  -2  453.45   21.29
   1   1   2  454.75   21.27
   1   1   2  456.62   21.25
  -2  -1  -2    8.00    0.48
   2   1   2    7.62    0.49
  -3  -1  -2    2.40    0.25
   3   1   2    2.23    0.28
   4   1   2   14.61    0.93
  -5  -1  -2    7.60    0.48
   5   1   2    7.44    0.39
   5   1   2    7.04    0.39
   5   1   2    7.50    0.66
   6   1   2   13.51    0.75
   6   1   2   16.16    0.76
   6   1   2   15.31    0.77
   6   1   2   15.54    1.13
   7   1   2    7.11    0.41
   7   1   2    8.03    0.42
   8   1   2    0.08    0.05
   9   1   2    0.29    0.08
   9   1   2    0.29    0.06
  10   1   2    1.34    0.10
  10   1   2    1.56    0.09
  13  -2  -2    0.49    0.05
  12  -2  -2    0.07    0.05
  12  -2  -2    0.04    0.04
 -12   2   2    0.05    0.03
  11  -2  -2   -0.04    0.04
  11  -2  -2    0.00    0.04
 -11   2   2   -0.01    0.04
  10  -2  -2    0.06    0.05
  10  -2  -2    0.17    0.52
  10  -2  -2    0.04    0.06
 -10   2   2    0.08    0.04
   9  -2  -2   13.71    0.69
   9  -2  -2   12.62    1.14
   9  -2  -2   13.28    0.70
  -9   2   2   14.00    0.93
  -9   2   2   13.57    0.67
   8  -2  -2   65.78    3.59
   8  -2  -2   67.60    3.15
   8  -2  -2   67.79    3.19
  -8   2   2   65.99    3.17
  -8   2   2   68.60    3.43
   7  -2  -2   16.16    1.13
   7  -2  -2   17.99    0.86
  -7   2   2   16.96    0.83
  -7   2   2   17.31    1.04
   6  -2  -2  106.41    5.53
  -6   2   2  118.22    5.46
   5  -2  -2   41.75    1.96
   5  -2  -2   37.28    2.01
  -5   2   2   36.05    2.00
   4  -2  -2    3.37    0.30
  -4   2   2    3.19    0.29
   3  -2  -2   48.50    2.45
  -3   2   2   50.22    2.44
   2  -2  -2    8.89    0.55
  -2   2   2    8.98    0.54
   1  -2  -2  149.22    6.92
  -1   2   2  142.00    7.06
   0  -2  -2  266.96   13.00
   0   2   2  286.26   12.99
  -1  -2  -2    0.42    0.10
   1   2   2    0.49    0.13
  -2  -2  -2   28.61    1.46
   2   2   2   28.72    1.51
  -3  -2  -2   35.16    1.77
  -4  -2  -2   47.25    2.43
   4   2   2   51.16    2.37
   4   2   2   51.41    2.62
   5   2   2   33.05    1.91
   5   2   2   34.77    1.63
   5   2   2   34.36    1.60
   5   2   2   31.22    1.61
   6   2   2    6.98    0.38
   6   2   2    7.08    0.80
   6   2   2    6.29    0.37
   7   2   2    6.01    0.33
   7   2   2    5.88    0.34
   8   2   2    0.66    0.09
   8   2   2    0.80    0.09
   9   2   2    0.14    0.04
   9   2   2    0.08    0.04
  10   2   2    0.28    0.04
  13  -3  -2    1.06    0.12
  12  -3  -2    2.53    0.16
 -12   3   2    2.30    0.15
  11  -3  -2    2.48    0.17
  11  -3  -2    2.44    0.18
 -11   3   2    2.48    0.16
  10  -3  -2    2.16    0.62
  10  -3  -2    3.10    0.21
  10  -3  -2    3.17    0.23
 -10   3   2    3.39    0.20
 -10   3   2    4.27    0.54
   9  -3  -2    5.41    0.27
   9  -3  -2    5.39    0.31
   9  -3  -2    4.73    0.64
  -9   3   2    5.00    0.29
  -9   3   2    4.75    0.60
   8  -3  -2   12.81    1.03
   8  -3  -2   13.00    0.69
   8  -3  -2   14.35    0.67
  -8   3   2   13.61    0.67
  -8   3   2   13.68    0.94
   7  -3  -2   -0.16    0.16
   7  -3  -2    0.03    0.04
  -7   3   2    0.03    0.03
  -7   3   2    0.02    0.13
   6  -3  -2    2.37    0.37
  -6   3   2    1.70    0.27
   5  -3  -2    3.89    0.38
  -5   3   2    3.33    0.35
   4  -3  -2    3.38    0.34
  -4   3   2    2.87    0.30
   3  -3  -2   79.10    4.33
  -3   3   2   99.87    4.35
   2  -3  -2   88.01    4.18
  -2   3   2   83.99    4.15
   1  -3  -2  343.04   16.01
  -1   3   2  337.59   15.99
   0  -3  -2   79.31    4.17
   0   3   2   93.48    4.15
  -1  -3  -2   10.39    0.63
  -2  -3  -2    0.09    0.10
   3   3   2    2.33    0.35
   4   3   2    0.12    0.06
   4   3   2    0.46    0.26
   4   3   2    0.05    0.05
   5   3   2    1.08    0.13
   5   3   2    0.93    0.10
   5   3   2    0.67    0.10
   6   3   2    0.49    0.09
   6   3   2    0.47    0.09
   6   3   2    0.49    0.07
   7   3   2    1.60    0.14
   7   3   2    1.38    0.13
   8   3   2    0.11    0.05
   8   3   2    0.06    0.03
   8   3   2   -0.12    0.06
   9   3   2    1.04    0.09
  13  -4  -2    3.26    0.16
  13  -4  -2    2.95    0.17
 -13   4   2    2.56    0.17
  12  -4  -2    1.53    0.12
  12  -4  -2    1.55    0.13
 -12   4   2    1.51    0.11
  11  -4  -2    1.85    0.15
  11  -4  -2    1.76    0.14
  10  -4  -2    2.04    0.17
  10  -4  -2    1.84    0.16
  10  -4  -2    2.22    0.55
 -10   4   2    1.87    0.14
 -10   4   2    2.62    0.48
   9  -4  -2   46.85    2.25
   9  -4  -2   48.06    2.23
   9  -4  -2   47.43    2.74
  -9   4   2   48.75    2.60
  -9   4   2   44.59    2.23
   8  -4  -2   11.52    0.60
   8  -4  -2   12.56    0.60
   8  -4  -2   11.67    0.97
  -8   4   2   11.25    0.87
  -8   4   2   11.36    0.59
   7  -4  -2    9.57    0.48
   7  -4  -2    9.08    0.78
   7  -4  -2   10.19    0.49
  -7   4   2    7.77    0.70
  -7   4   2    8.87    0.47
   6  -4  -2    6.60    0.59
   6  -4  -2    6.52    0.59
  -6   4   2    6.90    0.34
  -6   4   2    6.23    0.54
   5  -4  -2   20.32    1.19
  -5   4   2   20.31    0.95
  -5   4   2   18.13    1.14
   4  -4  -2   53.15    2.75
  -4   4   2   54.44    2.73
   3  -4  -2   54.16    2.75
  -3   4   2   54.04    2.72
   2  -4  -2   44.53    2.23
  -2   4   2   42.25    2.20
   1  -4  -2    1.29    0.21
  -1   4   2    1.62    0.23
   0  -4  -2   19.31    1.18
   0   4   2   18.14    1.00
  -1  -4  -2   31.72    1.67
  -2  -4  -2   12.40    0.77
  -3  -4  -2   13.12    0.79
   3   4   2   11.61    0.70
   3   4   2   13.49    0.66
   4   4   2   10.57    0.55
   4   4   2    9.48    0.52
   5   4   2    0.26    0.07
   5   4   2    0.26    0.07
   6   4   2   12.27    0.64
   6   4   2   11.97    0.62
   7   4   2    2.12    0.16
   7   4   2    2.36    0.17
  13  -5  -2    0.49    0.06
  13  -5  -2    0.49    0.06
 -13   5   2    0.55    0.06
  12  -5  -2    2.46    0.18
 -12   5   2    2.52    0.16
  11  -5  -2   -0.01    0.04
  11  -5  -2    0.00    0.05
 -11   5   2    0.01    0.04
  10  -5  -2    2.36    0.16
  10  -5  -2    2.61    0.64
  10  -5  -2    2.61    0.19
 -10   5   2    2.47    0.17
 -10   5   2    2.21    0.48
   9  -5  -2   20.17    1.03
   9  -5  -2   20.06    1.49
   9  -5  -2   22.33    1.04
  -9   5   2   21.36    1.41
  -9   5   2   20.78    1.04
   8  -5  -2    6.02    0.35
   8  -5  -2    6.26    0.35
   8  -5  -2    6.57    0.72
  -8   5   2    6.67    0.34
  -8   5   2    5.65    0.63
   7  -5  -2    8.19    0.42
   7  -5  -2    7.98    0.43
   7  -5  -2    8.73    0.78
   7  -5  -2    6.75    0.76
  -7   5   2    7.49    0.40
   6  -5  -2    0.07    0.19
  -6   5   2    0.02    0.03
  -6   5   2   -0.04    0.16
   5  -5  -2    7.27    0.62
  -5   5   2    7.05    0.58
  -5   5   2    6.62    0.35
   4  -5  -2  180.54    8.78
   4  -5  -2  184.70    8.51
  -4   5   2  190.18    8.51
  -4   5   2  172.29    8.74
   3  -5  -2    0.57    0.21
   3  -5  -2    0.73    0.07
  -3   5   2    0.49    0.20
   2  -5  -2    5.97    0.29
   2  -5  -2    5.73    0.48
  -2   5   2    4.79    0.47
   1  -5  -2   65.42    2.92
   1  -5  -2   58.56    3.13
  -1   5   2   61.53    3.09
   0  -5  -2    9.93    0.65
   0   5   2    7.28    0.56
  -1  -5  -2    0.21    0.04
  -1  -5  -2    0.13    0.14
  -2  -5  -2    0.74    0.22
   2   5   2    0.57    0.09
  -3  -5  -2    9.68    0.68
   3   5   2    9.61    0.53
   3   5   2   10.05    0.51
   4   5   2    1.71    0.14
   4   5   2    1.63    0.16
   5   5   2    5.86    0.35
   5   5   2    5.58    0.33
   6   5   2    1.20    0.12
   6   5   2    1.03    0.13
   7   5   2    0.96    0.10
   7   5   2    0.96    0.13
   8   5   2    1.44    0.10
  13  -6  -2    0.64    0.06
  13  -6  -2    0.63    0.06
 -13   6   2    0.62    0.06
  12  -6  -2    4.18    0.25
  12  -6  -2    4.78    0.30
 -12   6   2    4.57    0.25
  11  -6  -2    0.04    0.03
  11  -6  -2    0.03    0.05
  10  -6  -2   10.73    0.56
  10  -6  -2   10.14    0.55
  10  -6  -2   12.93    1.19
 -10   6   2   11.64    1.06
 -10   6   2   10.53    0.55
   9  -6  -2    3.11    0.62
   9  -6  -2    3.59    0.23
   9  -6  -2    3.36    0.23
  -9   6   2    3.56    0.22
  -9   6   2    4.72    0.75
   8  -6  -2    0.69    0.34
   8  -6  -2    0.89    0.12
   8  -6  -2    0.97    0.10
  -8   6   2    0.68    0.09
  -8   6   2    1.07    0.31
   7  -6  -2   -0.06    0.26
   7  -6  -2    0.09    0.05
   7  -6  -2    0.15    0.05
  -7   6   2    0.07    0.04
  -7   6   2    0.18    0.18
   6  -6  -2    0.74    0.10
   6  -6  -2    0.88    0.32
  -6   6   2    0.61    0.22
   5  -6  -2    2.09    0.13
   5  -6  -2    1.74    0.35
  -5   6   2    1.47    0.29
  -5   6   2    1.79    0.12
   4  -6  -2    0.76    0.08
   4  -6  -2    0.78    0.24
  -4   6   2    0.73    0.21
  -4   6   2    1.01    0.08
   3  -6  -2    0.59    0.07
   3  -6  -2    0.80    0.24
  -3   6   2    0.72    0.22
   2  -6  -2   10.38    0.77
   2  -6  -2   10.89    0.53
  -2   6   2   10.95    0.76
   1  -6  -2   61.79    3.26
   1  -6  -2   63.07    2.99
  -1   6   2   65.63    3.19
   0  -6  -2   33.73    1.84
   0  -6  -2   32.78    1.57
   0   6   2   33.28    1.61
   0   6   2   32.90    1.60
  -1  -6  -2   -0.19    0.13
  -1  -6  -2    0.12    0.04
   1   6   2    0.12    0.05
   1   6   2    0.07    0.06
   2   6   2    6.27    0.35
   2   6   2    5.98    0.36
  -3  -6  -2    2.21    0.14
   3   6   2    2.37    0.20
   3   6   2    2.29    0.18
   4   6   2   33.70    1.68
   4   6   2   34.62    1.66
   5   6   2    5.02    0.31
   5   6   2    5.65    0.33
   6   6   2    0.03    0.05
   6   6   2   -0.04    0.04
   7   6   2    2.79    0.17
   7   6   2    2.75    0.17
  13  -7  -2    0.02    0.03
  13  -7  -2   -0.02    0.02
 -13   7   2    0.03    0.03
  12  -7  -2    0.52    0.07
  12  -7  -2    0.45    0.06
 -12   7   2    0.52    0.07
  11  -7  -2    7.98    0.38
  11  -7  -2    6.88    0.39
 -11   7   2    7.06    0.39
  10  -7  -2    9.08    0.50
  10  -7  -2   10.83    1.18
  10  -7  -2    9.62    0.58
 -10   7   2    8.60    0.48
 -10   7   2   10.02    1.01
   9  -7  -2    0.22    0.07
   9  -7  -2    0.21    0.06
   9  -7  -2    0.07    0.35
  -9   7   2    0.08    0.05
  -9   7   2   -0.01    0.30
   8  -7  -2    2.39    0.18
   8  -7  -2    2.33    0.47
   8  -7  -2    2.42    0.17
  -8   7   2    2.16    0.16
  -8   7   2    2.33    0.49
   7  -7  -2   26.68    2.23
   7  -7  -2   26.91    1.26
   7  -7  -2   25.70    1.28
  -7   7   2   26.67    1.66
  -7   7   2   24.15    1.25
  -7   7   2   26.46    1.28
   6  -7  -2   99.05    4.94
   6  -7  -2   95.09    4.52
  -6   7   2   92.59    4.87
   5  -7  -2   16.87    0.79
   5  -7  -2   15.70    1.15
   5  -7  -2   16.41    0.82
  -5   7   2   15.83    0.82
  -5   7   2   16.33    1.13
  -5   7   2   15.80    0.79
   4  -7  -2   -0.19    0.16
   4  -7  -2   -0.04    0.03
  -4   7   2   -0.07    0.05
  -4   7   2    0.20    0.17
  -4   7   2   -0.01    0.05
   3  -7  -2   14.50    0.73
   3  -7  -2   14.72    1.05
  -3   7   2   15.39    0.76
  -3   7   2   14.41    0.75
  -3   7   2   15.58    1.02
   2  -7  -2    9.85    0.81
   2  -7  -2    9.96    0.52
  -2   7   2   10.45    0.53
  -2   7   2   10.32    0.54
  -2   7   2   10.14    0.80
   1  -7  -2    3.31    0.46
   1  -7  -2    3.33    0.20
  -1   7   2    3.54    0.23
  -1   7   2    3.34    0.24
   0  -7  -2    4.79    0.27
   0  -7  -2    4.61    0.53
   0   7   2    4.35    0.30
   0   7   2    5.30    0.30
   0   7   2    5.53    0.28
  -1  -7  -2    3.23    0.48
  -1  -7  -2    3.77    0.21
   1   7   2    3.57    0.25
   1   7   2    4.34    0.21
   1   7   2    3.38    0.25
  -2  -7  -2    0.40    0.28
  -2  -7  -2    0.09    0.03
   2   7   2    0.17    0.08
   2   7   2    0.07    0.06
  -3  -7  -2   -0.02    0.03
   3   7   2   -0.05    0.05
   3   7   2    0.00    0.06
   4   7   2    2.96    0.21
   4   7   2    2.74    0.22
   5   7   2    2.91    0.22
   5   7   2    3.40    0.21
   6   7   2    6.12    0.35
   6   7   2    6.98    0.35
  13  -8  -2    0.02    0.02
 -13   8   2   -0.02    0.02
  12  -8  -2    1.80    0.13
  12  -8  -2    1.91    0.12
 -12   8   2    1.87    0.13
  11  -8  -2    0.30    0.06
 -11   8   2    0.38    0.06
  10  -8  -2    1.60    0.14
  10  -8  -2    1.38    0.58
  10  -8  -2    1.67    0.13
 -10   8   2    1.60    0.13
 -10   8   2    1.84    0.55
   9  -8  -2    2.22    0.18
   9  -8  -2    2.52    0.17
   9  -8  -2    2.31    0.62
  -9   8   2    2.47    0.17
  -9   8   2    1.48    0.46
   8  -8  -2   10.84    0.56
   8  -8  -2   11.72    0.60
   8  -8  -2   11.48    1.36
  -8   8   2   11.19    0.60
  -8   8   2    9.95    1.56
  -8   8   2   10.57    0.57
   7  -8  -2    7.55    0.41
   7  -8  -2    8.65    0.89
  -7   8   2    7.63    0.81
  -7   8   2    6.65    0.41
  -7   8   2    6.71    0.38
   6  -8  -2    0.96    0.09
   6  -8  -2    0.77    0.34
   6  -8  -2    0.77    0.11
  -6   8   2    0.72    0.08
  -6   8   2    0.76    0.30
  -6   8   2    0.64    0.10
   5  -8  -2    6.43    0.69
   5  -8  -2    5.54    0.33
   5  -8  -2    5.42    0.31
  -5   8   2    5.09    0.33
  -5   8   2    5.98    0.66
  -5   8   2    5.99    0.29
   4  -8  -2    0.03    0.04
   4  -8  -2    0.21    0.25
  -4   8   2    0.00    0.05
  -4   8   2   -0.08    0.27
  -4   8   2   -0.03    0.06
   3  -8  -2    0.31    0.24
   3  -8  -2    0.16    0.04
  -3   8   2    0.15    0.06
  -3   8   2    0.29    0.07
  -3   8   2   -0.19    0.25
  -3   8   2    0.20    0.07
   2  -8  -2   17.36    0.88
   2  -8  -2   19.25    1.29
  -2   8   2   17.19    0.89
  -2   8   2   18.07    0.91
  -2   8   2   19.05    0.92
   1  -8  -2    7.03    0.71
   1  -8  -2    6.71    0.36
  -1   8   2    6.76    0.37
  -1   8   2    7.35    0.41
  -1   8   2    6.82    0.39
   0  -8  -2   20.18    1.02
   0  -8  -2   20.89    1.38
   0   8   2   22.56    1.03
   0   8   2   21.32    1.07
   0   8   2   20.19    1.06
  -1  -8  -2    9.76    0.86
   1   8   2   10.60    0.57
   1   8   2   10.84    0.59
  -2  -8  -2    0.37    0.06
   2   8   2    0.32    0.08
   2   8   2    0.34    0.09
  -3  -8  -2    5.08    0.26
   3   8   2    4.51    0.30
   3   8   2    4.21    0.29
  -4  -8  -2    5.23    0.28
   4   8   2    5.45    0.33
   4   8   2    5.34    0.31
   5   8   2    0.88    0.10
   5   8   2    1.03    0.10
   6   8   2    4.07    0.22
  12  -9  -2    0.12    0.04
  12  -9  -2    0.23    0.04
 -12   9   2    0.20    0.04
  11  -9  -2   -0.03    0.03
  11  -9  -2   -0.09    0.03
 -11   9   2   -0.02    0.03
  10  -9  -2    2.56    0.18
  10  -9  -2    2.04    0.15
 -10   9   2    2.36    0.16
   9  -9  -2    2.32    0.65
   9  -9  -2    1.59    0.16
  -9   9   2    1.76    0.17
  -9   9   2    2.02    0.61
  -9   9   2    1.74    0.14
   8  -9  -2    6.85    0.40
   8  -9  -2    8.95    1.18
   8  -9  -2    5.63    0.79
  -8   9   2    8.59    0.95
  -8   9   2    6.64    0.36
  -8   9   2    6.50    0.40
   7  -9  -2    0.43    0.08
   7  -9  -2    0.01    0.45
  -7   9   2    0.65    0.08
   6  -9  -2    2.49    0.20
   6  -9  -2    2.06    0.51
   6  -9  -2    2.81    0.17
  -6   9   2    2.25    0.19
  -6   9   2    2.40    0.50
   5  -9  -2    2.14    0.15
   5  -9  -2    1.69    0.45
   5  -9  -2    1.91    0.18
  -5   9   2    2.11    0.18
  -5   9   2    2.32    0.55
   4  -9  -2    0.34    0.31
   4  -9  -2    0.75    0.09
   4  -9  -2    0.95    0.12
  -4   9   2    0.84    0.12
  -4   9   2    0.91    0.40
   3  -9  -2   46.77    2.71
   3  -9  -2   46.69    2.22
  -3   9   2   46.40    2.23
  -3   9   2   48.94    2.24
  -3   9   2   43.57    2.24
   2  -9  -2   11.90    0.57
   2  -9  -2   12.40    1.03
  -2   9   2   10.98    0.58
  -2   9   2   10.41    0.59
  -2   9   2   10.69    0.62
   1  -9  -2   16.15    0.79
   1  -9  -2   15.90    1.21
  -1   9   2   16.95    0.83
  -1   9   2   15.26    0.82
  -1   9   2   15.33    0.79
   0  -9  -2   27.48    1.79
   0  -9  -2   29.11    1.36
   0   9   2   27.13    1.40
   0   9   2   30.27    1.35
   0   9   2   26.25    1.39
  -1  -9  -2    2.34    0.51
  -1  -9  -2    2.38    0.16
   1   9   2    2.23    0.19
   1   9   2    2.20    0.20
  -2  -9  -2    0.29    0.07
   2   9   2    0.41    0.09
   2   9   2    0.42    0.09
  -3  -9  -2    1.40    0.10
   3   9   2    1.24    0.14
   3   9   2    1.44    0.13
   4   9   2    0.37    0.07
   4   9   2    0.36    0.07
   5   9   2    2.70    0.17
   5   9   2    3.13    0.21
  12 -10  -2    1.12    0.09
  12 -10  -2    1.52    0.08
  11 -10  -2    0.03    0.04
 -11  10   2    0.04    0.03
  10 -10  -2    0.05    0.05
 -10  10   2    0.06    0.04
 -10  10   2   -0.03    0.06
   9 -10  -2    0.97    0.13
  -9  10   2    1.14    0.10
  -9  10   2    1.10    0.13
   8 -10  -2    3.21    0.24
   8 -10  -2    4.36    1.05
  -8  10   2    3.42    0.24
   7 -10  -2    0.78    0.12
   7 -10  -2   -0.45    0.49
  -7  10   2    0.88    0.52
  -7  10   2    0.46    0.09
   6 -10  -2    1.16    0.14
   6 -10  -2    0.55    0.41
   6 -10  -2    1.20    0.10
  -6  10   2    0.74    0.11
  -6  10   2    1.18    0.53
   5 -10  -2    0.46    0.09
   5 -10  -2    0.23    0.33
   5 -10  -2    0.46    0.08
  -5  10   2   -0.46    1.01
  -5  10   2    0.33    0.09
   4 -10  -2    4.09    0.25
   4 -10  -2    2.73    0.56
   4 -10  -2    4.23    0.28
  -4  10   2    4.22    0.27
   3 -10  -2   18.29    1.37
   3 -10  -2   15.61    0.82
  -3  10   2   15.54    0.85
  -3  10   2   17.45    0.85
  -3  10   2   16.78    0.84
   2 -10  -2    0.12    0.33
   2 -10  -2    0.12    0.06
  -2  10   2    0.16    0.08
  -2  10   2    0.10    0.06
  -2  10   2    0.15    0.07
   1 -10  -2    3.26    0.58
   1 -10  -2    3.67    0.22
  -1  10   2    3.28    0.25
  -1  10   2    3.43    0.21
  -1  10   2    3.40    0.25
   0 -10  -2    0.38    0.46
   0 -10  -2    1.06    0.10
   0  10   2    0.88    0.12
   0  10   2    1.03    0.14
  -1 -10  -2    0.06    0.04
   1  10   2    0.04    0.06
   1  10   2    0.06    0.06
  -2 -10  -2    0.80    0.08
   2  10   2    0.76    0.11
   2  10   2    0.76    0.09
  -3 -10  -2    1.90    0.12
   3  10   2    2.01    0.14
   3  10   2    1.81    0.14
  11 -11  -2    1.04    0.09
 -10  11   2    0.03    0.05
   9 -11  -2    1.98    0.17
  -9  11   2    2.12    0.19
   8 -11  -2    4.32    0.28
  -8  11   2    4.02    0.27
   7 -11  -2   15.21    0.77
  -7  11   2   14.21    0.76
   6 -11  -2   -0.67    0.49
   5 -11  -2    3.53    0.25
   5 -11  -2    4.81    0.76
   5 -11  -2    3.86    0.23
  -5  11   2    3.41    0.31
   4 -11  -2   37.79    1.77
   4 -11  -2   34.15    2.22
   4 -11  -2   30.33    1.62
   3 -11  -2   20.81    1.72
   3 -11  -2   17.80    0.94
  -3  11   2   19.44    0.95
  -3  11   2   19.13    0.95
   2 -11  -2    5.78    0.85
   2 -11  -2    4.66    0.27
  -2  11   2    4.44    0.28
  -2  11   2    4.16    0.26
  -2  11   2    4.41    0.29
  -1  11   2   -0.01    0.06
  -1  11   2    0.02    0.03
  -1  11   2   -0.03    0.05
   0 -11  -2    1.01    0.10
   0  11   2    0.79    0.11
   0  11   2    0.93    0.12
  -1 -11  -2    1.31    0.10
   1  11   2    1.48    0.13
   1  11   2    1.34    0.13
  -2 -11  -2    1.01    0.08
   2  11   2    0.99    0.10
   3  11   2    0.10    0.03
  11 -12  -2    2.08    0.13
  10 -12  -2    4.34    0.25
 -10  12   2    4.52    0.25
   9 -12  -2    0.18    0.06
  -9  12   2    0.08    0.05
   8 -12  -2    1.47    0.13
  -8  12   2    1.32    0.13
   7 -12  -2    4.29    0.27
  -7  12   2    4.40    0.28
   6 -12  -2    0.07    0.05
  -6  12   2    0.02    0.05
   5 -12  -2    8.09    0.40
  -5  12   2    7.03    0.42
   4 -12  -2    1.07    0.10
  -4  12   2    0.84    0.10
   3 -12  -2    4.51    0.25
  -3  12   2    3.99    0.25
   2 -12  -2    0.35    0.06
  -2  12   2    0.33    0.06
  -2  12   2    0.29    0.07
   1 -12  -2    4.03    0.23
  -1  12   2    3.78    0.23
   0 -12  -2    2.02    0.13
   0  12   2    1.66    0.13
  -1 -12  -2    1.14    0.08
   1  12   2    0.87    0.08
  10 -13  -2    0.90    0.08
   9 -13  -2    0.00    0.03
  -9  13   2    0.03    0.06
   8 -13  -2    0.21    0.05
  -8  13   2    0.25    0.06
   7 -13  -2    1.43    0.12
  -7  13   2    1.36    0.12
   6 -13  -2    2.42    0.17
  -6  13   2    2.36    0.17
   5 -13  -2    0.17    0.05
  -5  13   2    0.10    0.06
  -4  13   2    1.39    0.11
  -3  13   2    0.01    0.03
   2 -13  -2    0.10    0.04
   1 -13  -2    0.63    0.06
   8 -14  -2    2.83    0.17
  -8  14   2    3.07    0.17
  -7  14   2    2.06    0.14
  -6  14   2   -0.02    0.03
  -5  14   2    0.10    0.04
   0 -14   3    5.32    0.27
   1 -14   3    1.88    0.12
  -2  14  -3    0.39    0.05
  -3  14  -3    0.16    0.04
  -4  14  -3    0.64    0.07
  -5  14  -3    0.01    0.04
  -6  14  -3    0.49    0.06
   6 -14   3    0.48    0.06
  -7  14  -3    0.99    0.08
   7 -14   3    0.90    0.08
  -1 -13   3    1.70    0.12
   0 -13   3   11.46    0.58
  -1  13  -3    1.29    0.10
   1 -13   3    1.17    0.11
  -2  13  -3    2.26    0.15
   2 -13   3    2.22    0.15
  -3  13  -3    0.65    0.09
   3 -13   3    1.00    0.09
  -4  13  -3    1.04    0.12
   4 -13   3    1.36    0.12
  -5  13  -3    0.82    0.10
   5 -13   3    0.84    0.10
  -6  13  -3    0.00    0.05
   6 -13   3    0.01    0.04
  -7  13  -3    0.46    0.07
   7 -13   3    0.51    0.07
  -8  13  -3    0.24    0.05
   8 -13   3    0.17    0.05
   8 -13   3    0.09    0.04
   4  12  -3    1.80    0.11
   3  12  -3    0.01    0.03
  -3 -12   3   -0.04    0.03
   2  12  -3    3.25    0.21
  -2 -12   3    3.49    0.20
   1  12  -3   14.00    0.71
  -1 -12   3   13.95    0.70
   0  12  -3    4.51    0.28
   0  12  -3    5.27    0.27
   0 -12   3    4.86    0.28
  -1  12  -3    3.19    0.21
   1 -12   3    3.42    0.28
  -2  12  -3    0.42    0.08
   2 -12   3    0.34    0.07
  -3  12  -3    6.51    0.39
   3 -12   3    6.49    0.39
   3 -12   3    7.44    0.40
  -4  12  -3    1.70    0.17
   4 -12   3    2.09    0.14
   4 -12   3    1.52    0.15
  -5  12  -3    4.48    0.29
   5 -12   3    4.34    0.28
  -6  12  -3    0.62    0.10
   6 -12   3    0.53    0.09
  -7  12  -3    6.28    0.37
   7 -12   3    6.85    0.37
  -8  12  -3    0.13    0.05
   8 -12   3    0.20    0.05
   9 -12   3    0.25    0.04
   9 -12   3    0.20    0.04
   5  11  -3    0.44    0.08
   4  11  -3    0.52    0.08
  -4 -11   3    0.55    0.06
   3  11  -3    0.74    0.10
  -3 -11   3    0.65    0.08
   2  11  -3    6.88    0.40
  -2 -11   3    6.83    0.37
   1  11  -3    0.88    0.11
   1  11  -3    0.99    0.09
  -1 -11   3    0.85    0.10
   0  11  -3    1.56    0.15
   0  11  -3    1.38    0.13
   0 -11   3    1.56    0.14
  -1  11  -3   16.05    0.78
   1 -11   3   15.09    1.29
   1 -11   3   14.69    0.77
  -2  11  -3    4.37    0.28
   2 -11   3    4.01    0.26
   2 -11   3    4.28    0.74
  -3  11  -3   20.82    1.06
   3 -11   3   20.48    1.59
   3 -11   3   21.81    1.06
   3 -11   3   20.64    1.04
  -4  11  -3    0.53    0.72
   4 -11   3    0.48    0.47
  -5  11  -3    5.47    0.35
  -5  11  -3    7.14    1.13
   5 -11   3    6.55    1.10
   5 -11   3    5.66    0.35
  -6  11  -3   14.91    0.79
   6 -11   3   15.47    0.79
  -7  11  -3   10.01    0.55
   7 -11   3   10.69    0.56
  -8  11  -3    2.95    0.20
   8 -11   3    2.53    0.19
   9 -11   3    1.95    0.13
   9 -11   3    1.93    0.14
  10 -11   3    1.14    0.08
  10 -11   3    1.04    0.08
   6  10  -3    1.48    0.11
   5  10  -3    6.90    0.38
  -5 -10   3    7.00    0.36
   4  10  -3   24.87    1.26
  -4 -10   3   25.86    1.23
   3  10  -3   22.11    1.07
  -3 -10   3   19.72    1.10
  -2 -10   3   12.37    1.17
  -2 -10   3   10.18    0.55
   1  10  -3    1.65    0.13
   1  10  -3    1.60    0.16
  -1 -10   3    1.97    0.47
  -1 -10   3    1.58    0.14
   0  10  -3   25.06    1.19
   0  10  -3   22.37    1.17
   0 -10   3   24.57    1.18
   0 -10   3   24.22    1.62
  -1  10  -3    3.71    0.24
   1 -10   3    3.54    0.23
  -2  10  -3    1.34    0.15
   2 -10   3    0.80    0.36
   2 -10   3    1.34    0.13
   2 -10   3    1.47    0.15
  -3  10  -3    9.43    1.09
  -3  10  -3   10.00    0.54
   3 -10   3    9.59    0.52
   3 -10   3    9.95    0.54
   3 -10   3    9.37    0.97
  -4  10  -3   42.03    2.11
  -4  10  -3   48.66    2.75
   4 -10   3   43.67    2.08
   4 -10   3   44.38    2.11
   4 -10   3   39.83    2.60
  -5  10  -3    0.08    0.08
  -5  10  -3   -0.68    0.37
   5 -10   3   -0.40    0.44
   5 -10   3    0.01    0.06
  -6  10  -3    0.13    0.07
  -6  10  -3    0.11    0.05
  -6  10  -3   -0.08    0.43
   6 -10   3    0.24    0.66
   6 -10   3    0.05    0.07
  -7  10  -3    1.48    0.16
  -7  10  -3    1.52    0.12
  -7  10  -3    1.39    0.56
   7 -10   3    1.43    0.15
  -8  10  -3    2.74    0.20
  -8  10  -3    2.80    0.18
   8 -10   3    2.53    0.19
  -9  10  -3    1.05    0.09
   9 -10   3    0.72    0.09
   9 -10   3    0.69    0.09
 -10  10  -3    0.30    0.04
  10 -10   3    0.27    0.05
  10 -10   3    0.33    0.04
   7   9  -3    0.73    0.08
   6   9  -3    5.52    0.34
  -6  -9   3    5.51    0.29
   5   9  -3    9.01    0.50
  -5  -9   3    9.10    0.46
   4   9  -3    1.73    0.17
  -4  -9   3    1.45    0.12
   3   9  -3    0.42    0.10
  -3  -9   3    0.27    0.06
  -3  -9   3    1.27    0.40
   2   9  -3   17.77    0.87
   2   9  -3   18.17    0.93
  -2  -9   3   15.69    1.45
  -2  -9   3   18.64    0.89
   1   9  -3   17.62    0.90
   1   9  -3   18.63    0.93
  -1  -9   3   17.86    1.27
  -1  -9   3   18.49    0.90
   0   9  -3    8.57    0.47
   0  -9   3    8.62    0.45
   0  -9   3    8.62    0.83
  -1   9  -3    2.79    0.20
   1  -9   3    2.57    0.18
   1  -9   3    2.78    0.49
  -2   9  -3    1.85    0.16
  -2   9  -3    2.51    0.49
   2  -9   3    2.07    0.15
   2  -9   3    1.93    0.42
   2  -9   3    2.31    0.19
  -3   9  -3    2.99    0.50
  -3   9  -3    2.50    0.19
   3  -9   3    2.40    0.19
   3  -9   3    1.91    0.44
   3  -9   3    2.34    0.17
  -4   9  -3    0.10    0.06
  -4   9  -3    0.01    0.03
  -4   9  -3    0.07    0.31
   4  -9   3    0.14    0.05
   4  -9   3   -0.42    0.28
  -5   9  -3    0.56    0.08
  -5   9  -3    0.43    0.34
  -5   9  -3    0.46    0.09
   5  -9   3    1.07    0.45
   5  -9   3    0.43    0.09
  -6   9  -3    1.46    0.44
  -6   9  -3    1.85    0.14
  -6   9  -3    1.80    0.17
   6  -9   3    1.76    0.17
   6  -9   3    1.81    0.15
  -7   9  -3    0.03    0.10
  -7   9  -3    0.00    0.05
  -7   9  -3    0.11    0.36
   7  -9   3    0.01    0.05
   7  -9   3    0.06    0.05
  -8   9  -3   -0.04    0.04
   8  -9   3    0.01    0.05
   8  -9   3    0.05    0.06
  -9   9  -3    0.39    0.06
   9  -9   3    0.35    0.07
   9  -9   3    0.41    0.07
   9  -9   3    0.36    0.06
 -10   9  -3    0.45    0.06
  10  -9   3    0.57    0.05
  10  -9   3    0.35    0.06
  11  -9   3    1.40    0.09
   7   8  -3    0.04    0.05
   6   8  -3    0.76    0.11
  -6  -8   3    1.11    0.10
   5   8  -3   18.44    1.00
  -5  -8   3   20.77    0.96
   4   8  -3    7.40    0.45
   4   8  -3    8.17    0.41
  -4  -8   3    7.48    0.40
   3   8  -3    2.77    0.22
   3   8  -3    2.85    0.18
  -3  -8   3    2.37    0.40
  -3  -8   3    2.66    0.18
   2   8  -3    0.95    0.09
   2   8  -3    1.10    0.14
  -2  -8   3    0.85    0.09
  -2  -8   3    0.84    0.29
   1   8  -3    0.10    0.06
   1   8  -3    0.11    0.05
  -1  -8   3   -0.02    0.17
  -1  -8   3    0.03    0.04
   0   8  -3    0.97    0.12
   0   8  -3    0.93    0.11
   0   8  -3   -0.09    0.45
   0  -8   3    0.88    0.29
   0  -8   3    1.01    0.10
  -1   8  -3    6.50    0.36
  -1   8  -3    7.13    0.68
   1  -8   3    6.20    0.35
   1  -8   3    6.17    0.63
  -2   8  -3    1.59    0.14
  -2   8  -3    2.11    0.40
   2  -8   3    1.55    0.12
   2  -8   3    1.68    0.39
   2  -8   3    1.35    0.14
  -3   8  -3   32.62    1.53
  -3   8  -3   30.81    2.18
  -3   8  -3   31.52    1.56
   3  -8   3   31.34    1.54
   3  -8   3   33.54    1.57
   3  -8   3   32.30    1.95
  -4   8  -3    0.42    0.06
  -4   8  -3    0.19    0.26
  -4   8  -3    0.47    0.08
   4  -8   3    0.36    0.24
   4  -8   3    0.50    0.07
   4  -8   3    0.45    0.08
  -5   8  -3   13.75    0.69
  -5   8  -3   13.78    1.09
  -5   8  -3   12.41    0.65
   5  -8   3   13.11    1.09
   5  -8   3   13.23    0.68
   5  -8   3   12.57    0.66
  -6   8  -3    4.34    0.63
  -6   8  -3    4.36    0.31
  -6   8  -3    4.63    0.33
   6  -8   3    3.76    0.26
   6  -8   3    4.80    0.63
   6  -8   3    3.61    0.25
   6  -8   3    4.89    0.72
  -7   8  -3    0.78    0.09
  -7   8  -3    1.02    0.42
   7  -8   3    1.06    0.13
   7  -8   3    0.91    0.12
   7  -8   3    1.02    0.74
  -8   8  -3   -0.07    0.45
  -8   8  -3    0.22    0.06
   8  -8   3    0.16    0.06
   8  -8   3    0.21    0.07
  -9   8  -3    0.00    0.04
   9  -8   3   -0.05    0.04
   9  -8   3    0.09    0.05
   9  -8   3    0.03    0.04
 -10   8  -3    0.08    0.04
  10  -8   3    0.09    0.04
  10  -8   3    0.17    0.03
  10  -8   3    0.10    0.04
 -11   8  -3    0.32    0.04
  11  -8   3    0.28    0.05
   9   7  -3    0.24    0.04
   8   7  -3    2.41    0.14
   8   7  -3    2.13    0.16
   7   7  -3    0.12    0.07
   7   7  -3    0.15    0.05
   6   7  -3    0.09    0.06
   6   7  -3    0.03    0.04
   5   7  -3   19.43    0.95
   5   7  -3   19.78    1.00
  -5  -7   3   18.96    0.94
   4   7  -3    1.35    0.16
  -4  -7   3    1.51    0.30
  -4  -7   3    1.62    0.12
   3   7  -3    3.61    0.25
   3   7  -3    3.74    0.20
  -3  -7   3    3.70    0.21
  -3  -7   3    3.89    0.46
   2   7  -3    0.89    0.11
  -2  -7   3    0.99    0.26
   1   7  -3   19.07    0.99
   1   7  -3   23.14    1.08
  -1  -7   3   19.72    0.99
  -1  -7   3   19.97    1.28
   0   7  -3   86.18    4.03
   0   7  -3   84.95    4.25
   0  -7   3   84.32    4.34
   0  -7   3   86.52    4.03
  -1   7  -3   72.26    3.43
   1  -7   3   63.74    3.12
   1  -7   3   63.25    3.44
  -2   7  -3   27.07    1.21
  -2   7  -3   24.55    1.52
   2  -7   3   23.82    1.22
   2  -7   3   26.42    1.56
  -3   7  -3   11.92    0.90
  -3   7  -3   11.50    0.55
  -3   7  -3   11.19    0.57
   3  -7   3   10.30    0.55
   3  -7   3   11.14    0.87
   3  -7   3    9.30    0.60
   3  -7   3   11.92    0.58
  -4   7  -3    1.45    0.11
   4  -7   3    1.69    0.11
   4  -7   3    1.47    0.13
   4  -7   3    1.43    0.36
   4  -7   3    1.38    0.13
  -5   7  -3    0.14    0.05
  -5   7  -3    0.15    0.07
  -5   7  -3    0.23    0.25
   5  -7   3    0.17    0.05
   5  -7   3    0.16    0.07
   5  -7   3   -0.06    0.28
  -6   7  -3    1.22    0.11
  -6   7  -3    0.97    0.32
   6  -7   3    1.14    0.13
   6  -7   3    1.00    0.55
   6  -7   3    1.34    0.37
  -7   7  -3   11.10    1.02
  -7   7  -3   11.33    0.58
   7  -7   3   10.47    0.58
   7  -7   3   13.53    1.17
   7  -7   3   11.04    0.58
  -8   7  -3    5.50    0.70
  -8   7  -3    5.51    0.33
   8  -7   3    6.29    0.34
   8  -7   3    5.61    0.32
   9  -7   3    0.41    0.08
   9  -7   3    0.32    0.07
   9  -7   3    0.42    0.06
 -10   7  -3    0.24    0.05
  10  -7   3    0.27    0.06
  10  -7   3    0.21    0.06
 -11   7  -3    1.18    0.09
  11  -7   3    1.16    0.09
  11  -7   3    1.13    0.09
   9   6  -3    6.52    0.32
   9   6  -3    6.11    0.34
   8   6  -3    0.24    0.07
   7   6  -3   10.00    0.49
   7   6  -3    8.77    0.52
   6   6  -3    4.81    0.28
   6   6  -3    5.05    0.33
   5   6  -3   10.81    0.56
   5   6  -3    9.69    0.56
   5   6  -3   10.02    1.03
   4   6  -3    0.54    0.31
   4   6  -3    0.75    0.09
   4   6  -3    0.61    0.09
  -4  -6   3    0.48    0.07
  -4  -6   3    0.57    0.21
   3   6  -3    7.82    0.44
  -3  -6   3    7.66    0.60
  -3  -6   3    7.90    0.40
  -2  -6   3   15.96    0.78
  -2  -6   3   16.13    1.02
   1   6  -3   86.67    3.98
  -1  -6   3   77.25    3.80
  -1  -6   3   79.34    4.07
   0   6  -3   30.61    1.58
   0  -6   3   27.12    1.60
   0  -6   3   27.24    1.35
  -1   6  -3   15.58    1.01
   1  -6   3   15.49    0.75
   1  -6   3   14.84    0.99
  -2   6  -3   88.51    4.40
  -2   6  -3   90.67    4.09
   2  -6   3   85.57    4.09
   2  -6   3   83.70    4.38
  -3   6  -3    7.43    0.66
  -3   6  -3    7.35    0.38
   3  -6   3    7.99    0.39
   3  -6   3    7.09    0.65
  -4   6  -3    0.07    0.04
  -4   6  -3   -0.04    0.18
   4  -6   3    0.07    0.05
   4  -6   3    0.00    0.04
   4  -6   3    0.06    0.21
  -5   6  -3   12.32    0.61
  -5   6  -3   11.96    0.98
   5  -6   3   12.70    0.63
   5  -6   3   11.15    0.62
   5  -6   3   13.50    0.97
  -6   6  -3    0.52    0.26
  -6   6  -3    0.43    0.07
   6  -6   3    0.36    0.07
   6  -6   3    0.40    0.08
   6  -6   3    1.01    0.35
  -7   6  -3    9.69    0.89
  -7   6  -3    9.48    0.51
   7  -6   3   12.12    1.20
   7  -6   3    9.45    0.51
   7  -6   3    9.17    0.50
  -8   6  -3    0.32    0.07
  -8   6  -3    0.61    0.35
   8  -6   3    0.23    0.07
   8  -6   3    0.23    0.07
   8  -6   3    0.34    0.06
  -9   6  -3    1.15    0.11
   9  -6   3    0.96    0.11
   9  -6   3    1.11    0.09
   9  -6   3    1.20    0.13
 -10   6  -3    0.80    0.08
  10  -6   3    0.80    0.09
  10  -6   3    0.93    0.10
 -11   6  -3    0.18    0.04
  11  -6   3    0.21    0.05
  11  -6   3    0.20    0.04
  10   5  -3    0.11    0.05
  10   5  -3    0.25    0.04
   9   5  -3    1.46    0.14
   9   5  -3    1.34    0.11
   8   5  -3    1.38    0.12
   8   5  -3    1.53    0.15
   7   5  -3   21.55    1.08
   7   5  -3   21.90    1.06
   7   5  -3   19.42    1.60
   6   5  -3   26.29    1.31
   6   5  -3   27.37    1.82
   6   5  -3   27.39    1.34
   5   5  -3    4.62    0.29
   5   5  -3    4.39    0.25
   5   5  -3    3.10    0.54
  -5  -5   3    3.57    0.38
   4   5  -3    3.29    0.20
   4   5  -3    3.49    0.24
   4   5  -3    3.71    0.55
  -4  -5   3    2.88    0.36
   3   5  -3    6.57    0.62
  -3  -5   3    6.73    0.52
   2   5  -3   17.15    1.09
   2   5  -3   16.70    0.92
  -2  -5   3   15.81    0.99
   1   5  -3    0.72    0.19
  -1  -5   3    0.74    0.21
   0   5  -3   19.33    1.15
   0  -5   3   20.44    1.18
  -1   5  -3    7.38    0.60
   1  -5   3    7.67    0.60
  -2   5  -3   14.19    0.97
  -2   5  -3   15.64    0.73
   2  -5   3   15.07    0.97
  -3   5  -3   18.48    1.13
  -3   5  -3   18.19    0.85
   3  -5   3   15.75    1.09
  -4   5  -3    7.45    0.39
  -4   5  -3    7.56    0.67
   4  -5   3    7.83    0.66
  -5   5  -3   12.75    0.95
  -5   5  -3   12.09    0.61
   5  -5   3   10.74    0.65
   5  -5   3   14.71    0.95
   5  -5   3   14.40    0.86
   5  -5   3   11.90    0.69
  -6   5  -3    1.32    0.11
  -6   5  -3    1.25    0.33
   6  -5   3    1.36    0.35
   6  -5   3    1.35    0.12
   6  -5   3    1.28    0.11
  -7   5  -3   10.42    0.54
  -7   5  -3   10.66    0.89
   7  -5   3   10.56    0.54
   7  -5   3   10.46    0.56
  -8   5  -3    0.53    0.34
  -8   5  -3    0.46    0.07
   8  -5   3    0.43    0.08
   8  -5   3    0.50    0.06
   8  -5   3    0.41    0.08
  -9   5  -3   -0.02    0.04
   9  -5   3    0.02    0.04
   9  -5   3    0.01    0.05
 -10   5  -3    0.23    0.05
  10  -5   3    0.32    0.06
  10  -5   3    0.26    0.07
  11  -5   3   -0.03    0.03
  11  -5   3   -0.01    0.03
  10   4  -3    4.10    0.23
  10   4  -3    3.83    0.22
   9   4  -3    1.56    0.14
   9   4  -3    1.37    0.12
   8   4  -3    0.04    0.05
   8   4  -3    0.10    0.07
   8   4  -3   -0.06    0.44
   7   4  -3    0.58    0.10
   7   4  -3    0.42    0.35
   7   4  -3    0.48    0.08
   6   4  -3    1.52    0.15
   6   4  -3    1.52    0.46
   6   4  -3    1.45    0.12
   5   4  -3    0.16    0.06
  -5  -4   3    0.15    0.15
   4   4  -3    6.02    0.60
  -4  -4   3    5.55    0.44
   3   4  -3   25.17    1.49
  -3  -4   3   25.66    1.38
   2   4  -3    1.37    0.18
   2   4  -3    0.81    0.22
  -2  -4   3    0.81    0.19
   1   4  -3    2.16    0.27
   1   4  -3    1.51    0.24
  -1  -4   3    2.06    0.27
   0   4  -3  230.62   11.47
   0  -4   3  253.61   11.50
  -1   4  -3   25.88    1.42
   1  -4   3   24.94    1.40
  -2   4  -3   33.72    1.76
   2  -4   3   30.28    1.72
  -3   4  -3  106.34    5.31
  -3   4  -3  109.25    5.06
   3  -4   3  108.11    5.29
  -4   4  -3   32.52    1.50
  -4   4  -3   30.85    1.77
   4  -4   3   33.15    1.66
   4  -4   3   29.00    1.71
  -5   4  -3   18.24    0.87
  -5   4  -3   16.77    1.15
   5  -4   3   19.14    1.09
   5  -4   3   14.99    1.10
   5  -4   3   18.09    0.88
   5  -4   3   18.44    0.88
  -6   4  -3   17.37    1.21
  -6   4  -3   17.26    0.88
   6  -4   3   19.34    1.17
   6  -4   3   19.00    0.89
   6  -4   3   17.56    0.90
  -7   4  -3    6.07    0.34
  -7   4  -3    6.59    0.67
   7  -4   3    6.20    0.36
   7  -4   3    5.84    0.35
   7  -4   3    6.64    0.34
  -8   4  -3    7.58    0.77
  -8   4  -3    6.88    0.37
   8  -4   3    7.16    0.40
   8  -4   3    6.48    0.38
  -9   4  -3    4.02    0.24
   9  -4   3    3.65    0.24
   9  -4   3    4.12    0.25
 -10   4  -3    5.47    0.29
  10  -4   3    5.13    0.29
  10  -4   3    5.27    0.30
  11  -4   3    0.32    0.05
  11  -4   3    0.34    0.05
  11   3  -3    0.00    0.02
  10   3  -3    0.14    0.05
  10   3  -3    0.08    0.04
   9   3  -3    3.89    0.25
   9   3  -3    3.88    0.24
   9   3  -3    3.63    0.69
   8   3  -3    4.39    0.28
   8   3  -3    4.88    0.30
   8   3  -3    4.49    0.70
   7   3  -3    9.16    0.96
   7   3  -3   10.78    0.53
   7   3  -3    9.90    0.55
   6   3  -3   20.13    1.05
   6   3  -3   20.73    1.42
   6   3  -3   23.35    1.08
   5   3  -3    0.22    0.19
  -5  -3   3    0.52    0.15
   4   3  -3  103.56    5.07
  -4  -3   3  100.83    4.91
   3   3  -3   41.85    2.16
  -3  -3   3   39.96    2.05
   2   3  -3   45.09    2.33
   2   3  -3   48.67    2.26
  -2  -3   3   43.75    2.29
   1   3  -3  134.80    6.23
   1   3  -3  127.14    6.22
  -1  -3   3  129.13    6.24
   0   3  -3    4.88    0.40
   0  -3   3    4.84    0.39
  -1   3  -3   30.72    1.63
   1  -3   3   30.51    1.62
  -2   3  -3    4.14    0.39
   2  -3   3    3.36    0.35
  -3   3  -3   67.15    3.66
   3  -3   3   76.76    3.55
   3  -3   3   76.38    3.64
  -4   3  -3   23.55    1.38
   4  -3   3   23.40    1.28
   4  -3   3   24.19    1.31
  -5   3  -3    0.24    0.05
  -5   3  -3    0.30    0.17
   5  -3   3    0.23    0.21
   5  -3   3    0.28    0.07
  -6   3  -3    1.47    0.31
  -6   3  -3    1.34    0.11
   6  -3   3    1.60    0.37
   6  -3   3    1.40    0.13
   6  -3   3    1.35    0.12
   6  -3   3    1.46    0.11
  -7   3  -3    0.60    0.08
  -7   3  -3    0.85    0.29
   7  -3   3    0.47    0.08
   7  -3   3    0.69    0.07
   7  -3   3    0.51    0.09
  -8   3  -3    2.12    0.15
  -8   3  -3    2.30    0.47
   8  -3   3    2.26    0.17
   8  -3   3    2.45    0.19
  -9   3  -3    0.21    0.05
   9  -3   3    0.13    0.06
   9  -3   3    0.10    0.05
 -10   3  -3    0.10    0.06
  10  -3   3    0.06    0.06
  10  -3   3   -0.02    0.04
  11  -3   3    0.26    0.04
  11  -3   3    0.28    0.05
  12   2  -3    0.15    0.03
  11   2  -3    1.29    0.11
  10   2  -3    0.21    0.06
   9   2  -3    0.06    0.05
   9   2  -3   -0.01    0.48
   9   2  -3    0.03    0.06
   8   2  -3    0.34    0.35
   7   2  -3    1.45    0.14
   7   2  -3    1.10    0.11
   7   2  -3    0.89    0.31
   6   2  -3    4.57    0.30
   6   2  -3    4.84    0.56
   6   2  -3    5.27    0.29
  -6  -2   3    5.32    0.39
   5   2  -3   36.04    1.97
  -5  -2   3   35.09    1.79
   4   2  -3   35.99    1.94
  -4  -2   3   36.23    1.82
   3   2  -3  116.12    5.60
  -3  -2   3  115.63    5.53
   2   2  -3  414.73   18.45
   2   2  -3  379.70   18.42
  -2  -2   3  383.94   18.42
   1   2  -3  262.80   12.06
   1   2  -3  244.21   12.10
  -1  -2   3  262.43   12.09
   0   2  -3   90.78    4.47
   0  -2   3   93.76    4.46
  -1   2  -3   31.63    1.58
   1  -2   3   27.42    1.53
  -2   2  -3   11.39    0.72
   2  -2   3   12.13    0.60
   2  -2   3    9.73    0.67
   3  -2   3   34.09    1.71
  -4   2  -3    1.86    0.30
  -4   2  -3    1.99    0.14
   4  -2   3    1.83    0.27
  -5   2  -3   10.26    0.52
  -5   2  -3   10.09    0.75
   5  -2   3   10.70    0.54
   5  -2   3   10.95    0.54
  -6   2  -3    0.05    0.03
  -6   2  -3    0.16    0.20
   6  -2   3    0.16    0.33
   6  -2   3    0.05    0.05
   6  -2   3    0.02    0.04
  -7   2  -3    5.63    0.30
  -7   2  -3    6.08    0.61
   7  -2   3    5.34    0.32
   7  -2   3    5.48    0.32
  -8   2  -3   17.12    0.82
   8  -2   3   16.41    0.85
   8  -2   3   16.66    0.84
  -9   2  -3    0.25    0.05
   9  -2   3    0.26    0.07
   9  -2   3    0.24    0.06
 -10   2  -3    2.82    0.15
  10  -2   3    2.45    0.16
  10  -2   3    2.42    0.16
  11  -2   3    2.20    0.13
  12   1  -3    0.24    0.04
  10   1  -3    1.94    0.70
  10   1  -3    2.40    0.18
   9   1  -3    7.20    0.37
   9   1  -3    5.59    0.81
   9   1  -3    6.54    0.38
   8   1  -3    0.14    0.07
   8   1  -3    0.04    0.05
   8   1  -3    0.00    0.05
   8   1  -3    0.10    0.28
   7   1  -3    9.90    0.53
   7   1  -3   10.03    0.53
  -7  -1   3   10.45    0.65
   6   1  -3   -0.19    0.15
  -6  -1   3    0.07    0.12
   5   1  -3   10.66    0.78
  -5  -1   3   11.17    0.66
   4   1  -3    8.92    0.62
  -4  -1   3    8.90    0.55
   3   1  -3    0.95    0.15
   3   1  -3    0.89    0.16
  -3  -1   3    1.22    0.16
   2   1  -3  141.18    6.16
   2   1  -3  120.34    6.16
  -2  -1   3  126.93    6.15
   1   1  -3  646.62   29.41
   1   1  -3  620.33   29.49
  -1  -1   3  623.15   29.47
   0   1  -3    2.88    0.29
   0  -1   3    3.27    0.17
   0  -1   3    2.77    0.27
  -1   1  -3    1.94    0.24
   1  -1   3    2.00    0.23
  -2   1  -3   28.52    1.62
   2  -1   3   31.22    1.58
   2  -1   3   32.59    1.51
  -3   1  -3   36.24    2.02
   3  -1   3   38.91    1.88
  -4   1  -3   29.05    1.62
   4  -1   3   31.03    1.58
  -5   1  -3    4.32    0.24
  -5   1  -3    4.14    0.45
   5  -1   3    4.85    0.27
   5  -1   3    4.59    0.27
   5  -1   3    4.64    0.52
  -6   1  -3   12.10    0.83
  -6   1  -3   12.52    0.61
   6  -1   3   12.36    0.63
   6  -1   3   11.98    0.63
  -7   1  -3    0.24    0.05
   7  -1   3    0.33    0.07
   7  -1   3    0.25    0.07
  -8   1  -3    3.57    0.20
   8  -1   3    3.28    0.23
   8  -1   3    3.60    0.27
  -9   1  -3    2.37    0.15
   9  -1   3    2.31    0.17
   9  -1   3    2.39    0.17
  10  -1   3    0.65    0.07
  10  -1   3    0.52    0.07
  12   0  -3    0.09    0.04
  11   0  -3   -0.01    0.03
  10   0  -3    0.77    0.52
  10   0  -3    0.71    0.08
   9   0  -3    0.26    0.07
   9   0  -3    0.06    0.38
   9   0  -3    0.07    0.05
  -9   0   3    0.20    0.05
   8   0  -3    0.51    0.08
   8   0  -3    0.44    0.10
   8   0  -3    0.36    0.07
   8   0  -3    0.62    0.23
  -8   0   3    0.14    0.19
   7   0  -3    4.67    0.55
   7   0  -3    4.54    0.29
  -7   0   3    3.83    0.40
   6   0  -3   11.61    0.86
  -6   0   3   11.98    0.73
   5   0  -3  100.19    5.02
  -5   0   3  103.89    4.92
   4   0  -3   79.36    3.98
   4   0  -3   85.40    3.91
  -4   0   3   78.74    3.92
   3   0  -3  223.49   10.80
   3   0  -3  229.59   10.81
  -3   0   3  233.60   10.79
   2   0  -3   60.55    2.73
   2   0  -3   53.65    2.76
  -2   0   3   54.64    2.74
   1   0  -3  653.19   29.35
   1   0  -3  610.17   29.43
  -1   0   3  623.22   29.42
   0   0  -3  163.00    7.74
  -1   0  -3    1.92    0.23
   1   0   3    2.05    0.22
  -2   0  -3    1.44    0.22
   2   0   3    1.35    0.17
   2   0   3    1.48    0.17
  -3   0  -3    0.16    0.24
   3   0   3    0.16    0.13
   4   0   3    0.21    0.19
  -5   0  -3    6.30    0.52
   5   0   3    7.60    0.66
   5   0   3    6.58    0.36
   6   0   3    1.42    0.13
   6   0   3    1.41    0.13
  -7   0  -3   15.32    0.77
   7   0   3   16.02    0.80
   7   0   3   16.24    0.80
  -8   0  -3    6.98    0.36
   8   0   3    6.92    0.38
   8   0   3    6.96    0.39
   9   0   3    0.36    0.06
   9   0   3    0.33    0.06
  10   0   3    0.09    0.03
  10   0   3    0.08    0.02
  13  -1  -3    0.00    0.02
  12  -1  -3    2.69    0.17
 -12   1   3    2.54    0.15
  11  -1  -3    0.01    0.04
  11  -1  -3    0.05    0.04
 -11   1   3   -0.01    0.04
  10  -1  -3    0.54    0.09
  10  -1  -3    0.53    0.46
  10  -1  -3    0.56    0.08
 -10   1   3    0.53    0.07
   9  -1  -3    1.46    0.41
   9  -1  -3    2.32    0.16
   9  -1  -3    2.41    0.18
  -9   1   3    2.14    0.15
  -9   1   3    1.96    0.35
   8  -1  -3    1.26    0.11
   8  -1  -3    0.77    0.33
   8  -1  -3    1.17    0.12
  -8   1   3    1.07    0.24
  -8   1   3    1.15    0.10
   7  -1  -3    0.21    0.06
   7  -1  -3   -0.17    0.17
  -7   1   3    0.20    0.13
   6  -1  -3   37.40    2.07
  -6   1   3   38.67    1.98
   5  -1  -3   26.32    1.32
   5  -1  -3   23.54    1.39
  -5   1   3   24.72    1.37
   4  -1  -3    5.94    0.44
  -4   1   3    5.55    0.42
   3  -1  -3    3.40    0.27
   3  -1  -3    3.21    0.29
  -3   1   3    2.82    0.27
   2  -1  -3    0.08    0.10
  -2   1   3    0.03    0.09
   1  -1  -3  420.01   20.72
  -1   1   3  463.62   20.72
   0  -1  -3  380.36   18.07
   0   1   3  389.31   18.05
  -1  -1  -3   18.96    1.00
   1   1   3   16.86    0.94
  -2  -1  -3    3.56    0.34
   2   1   3    3.96    0.32
  -3  -1  -3    5.17    0.43
   3   1   3    5.45    0.44
  -4  -1  -3    0.62    0.18
   4   1   3    0.35    0.20
   4   1   3    0.36    0.07
  -5  -1  -3    6.40    0.52
   5   1   3    7.83    0.73
   5   1   3    7.72    0.39
   5   1   3    6.99    0.39
   6   1   3    2.42    0.18
   6   1   3    2.50    0.18
   7   1   3    3.45    0.23
   7   1   3    3.60    0.22
   8   1   3   18.02    0.81
   8   1   3   14.53    0.81
   9   1   3   -0.02    0.03
   9   1   3    0.04    0.03
  10   1   3    0.06    0.03
  13  -2  -3    0.11    0.04
  12  -2  -3    3.93    0.21
  12  -2  -3    3.49    0.22
 -12   2   3    3.50    0.20
  11  -2  -3    3.55    0.24
  11  -2  -3    3.92    0.22
 -11   2   3    3.50    0.21
  10  -2  -3    2.19    0.53
  10  -2  -3    3.08    0.20
 -10   2   3    2.97    0.18
   9  -2  -3    0.56    0.09
   9  -2  -3    0.46    0.34
   9  -2  -3    0.86    0.12
  -9   2   3    0.61    0.25
  -9   2   3    0.58    0.07
   8  -2  -3    0.28    0.26
   8  -2  -3    0.05    0.05
  -8   2   3    0.22    0.20
  -8   2   3    0.09    0.04
   7  -2  -3   45.28    2.49
  -7   2   3   46.36    2.15
  -7   2   3   44.56    2.38
   6  -2  -3   91.71    4.25
   6  -2  -3   80.25    4.33
  -6   2   3   91.74    4.09
  -6   2   3   83.81    4.28
   5  -2  -3   68.18    3.51
   5  -2  -3   74.86    3.49
  -5   2   3   68.34    3.48
   4  -2  -3   95.29    4.72
  -4   2   3   99.11    4.71
   3  -2  -3   27.49    1.42
  -3   2   3   24.96    1.38
  -2   2   3    0.75    0.15
   1  -2  -3    2.97    0.28
  -1   2   3    2.56    0.26
   0  -2  -3   29.14    1.59
   0   2   3   32.19    1.57
  -1  -2  -3   35.07    1.81
  -2  -2  -3   16.95    0.99
  -3  -2  -3    0.72    0.19
  -4  -2  -3    2.99    0.37
   4   2   3    2.64    0.19
   4   2   3    2.82    0.18
   5   2   3    0.04    0.05
   5   2   3   -0.03    0.06
   5   2   3   -0.03    0.05
   6   2   3   13.66    0.73
   6   2   3   15.15    0.72
   6   2   3   13.99    0.73
   7   2   3    0.40    0.07
   7   2   3    0.33    0.07
   8   2   3   -0.01    0.03
   8   2   3   -0.04    0.03
   9   2   3    0.79    0.08
  13  -3  -3   10.47    0.53
  13  -3  -3   10.97    0.53
 -13   3   3   10.41    0.52
  12  -3  -3   13.54    0.70
  12  -3  -3   15.13    0.69
 -12   3   3   12.92    0.68
  11  -3  -3    9.64    0.48
  11  -3  -3    8.56    0.49
 -11   3   3    9.12    0.47
  10  -3  -3   23.82    1.12
  10  -3  -3   22.59    1.65
 -10   3   3   22.96    1.44
 -10   3   3   21.41    1.10
   9  -3  -3   15.91    0.76
   9  -3  -3   15.08    0.78
   9  -3  -3   14.50    1.22
  -9   3   3   16.69    1.10
  -9   3   3   14.96    0.76
   8  -3  -3   31.12    1.39
   8  -3  -3   27.54    1.40
   8  -3  -3   27.16    1.78
  -8   3   3   29.75    1.69
  -8   3   3   28.58    1.39
   7  -3  -3    1.67    0.34
  -7   3   3    1.20    0.26
  -7   3   3    1.47    0.11
   6  -3  -3    9.24    0.72
   6  -3  -3   10.52    0.72
  -6   3   3    8.94    0.68
  -6   3   3   10.39    0.49
   5  -3  -3    0.81    0.21
  -5   3   3    0.83    0.08
  -5   3   3    0.62    0.19
   4  -3  -3   11.00    0.73
  -4   3   3   10.88    0.72
   3  -3  -3    7.60    1.30
  -3   3   3    5.69    1.26
   2  -3  -3    2.18    0.27
  -2   3   3    1.77    0.24
   1  -3  -3  103.33    5.00
  -1   3   3  102.62    4.97
   0  -3  -3  151.66    7.46
   0   3   3  159.86    7.41
  -1  -3  -3    2.32    0.30
  -2  -3  -3   14.48    0.89
  -3  -3  -3    8.20    0.61
   3   3   3    9.87    0.55
   3   3   3    9.04    0.49
   4   3   3    3.16    0.21
   4   3   3    3.40    0.23
   5   3   3    3.79    0.25
   5   3   3    3.34    0.23
   6   3   3    0.05    0.05
   6   3   3    0.03    0.05
   7   3   3    0.34    0.07
   8   3   3    0.58    0.07
   9   3   3    2.67    0.15
  13  -4  -3    0.32    0.05
  13  -4  -3    0.51    0.06
 -13   4   3    0.37    0.05
  12  -4  -3    5.66    0.32
 -12   4   3    5.99    0.32
  11  -4  -3    1.71    0.14
  11  -4  -3    1.33    0.65
  11  -4  -3    1.61    0.14
 -11   4   3    1.53    0.13
  10  -4  -3    1.78    0.15
  10  -4  -3    1.55    0.50
  10  -4  -3    1.78    0.13
 -10   4   3    1.82    0.14
 -10   4   3    1.89    0.40
   9  -4  -3    1.29    0.42
   9  -4  -3    1.84    0.17
   9  -4  -3    2.08    0.16
  -9   4   3    1.74    0.14
  -9   4   3    1.89    0.40
   8  -4  -3   12.80    0.68
   8  -4  -3   13.49    1.07
   8  -4  -3   14.08    0.69
  -8   4   3   14.21    1.00
  -8   4   3   13.47    0.67
   7  -4  -3   23.91    1.14
   7  -4  -3   21.94    1.44
   7  -4  -3   25.38    1.44
  -7   4   3   21.92    1.39
   6  -4  -3    0.57    0.21
   6  -4  -3    0.17    0.16
  -6   4   3    0.26    0.18
   5  -4  -3   41.72    2.23
  -5   4   3   37.22    2.10
  -5   4   3   40.34    1.88
   4  -4  -3    1.39    0.25
  -4   4   3    1.92    0.27
   3  -4  -3   18.03    1.08
  -3   4   3   17.99    1.06
   2  -4  -3   13.69    0.88
  -2   4   3   14.18    0.87
   1  -4  -3   13.50    0.90
  -1   4   3   15.86    0.89
   0  -4  -3    9.23    0.67
   0   4   3    9.87    0.63
  -1  -4  -3  133.43    6.46
  -2  -4  -3    6.28    0.53
   2   4   3    6.71    0.36
  -3  -4  -3    5.02    0.48
   3   4   3    5.25    0.29
   3   4   3    4.83    0.30
   4   4   3    8.76    0.49
   4   4   3    8.83    0.47
   5   4   3    5.71    0.35
   5   4   3    5.81    0.33
   6   4   3   10.51    0.54
   6   4   3    9.36    0.52
   7   4   3    2.30    0.15
   7   4   3    1.91    0.15
   8   4   3    0.11    0.04
  13  -5  -3    7.68    0.39
  13  -5  -3    6.85    0.37
 -13   5   3    7.33    0.37
  12  -5  -3    7.65    0.38
  12  -5  -3    6.79    0.39
 -12   5   3    7.25    0.38
  11  -5  -3    0.44    0.08
  11  -5  -3    1.60    0.82
  11  -5  -3    0.35    0.07
 -11   5   3    0.37    0.07
  10  -5  -3    0.64    0.09
  10  -5  -3    0.73    0.47
  10  -5  -3    0.72    0.08
 -10   5   3    0.55    0.08
 -10   5   3    0.92    0.34
   9  -5  -3    1.34    0.13
   9  -5  -3    1.16    0.45
   9  -5  -3    1.23    0.12
  -9   5   3    0.98    0.34
  -9   5   3    1.30    0.12
   8  -5  -3    1.86    0.14
   8  -5  -3    2.52    0.48
   8  -5  -3    1.83    0.15
  -8   5   3    1.80    0.14
  -8   5   3    1.38    0.35
   7  -5  -3    0.66    0.10
   7  -5  -3    0.17    0.30
  -7   5   3    0.47    0.07
  -7   5   3    0.60    0.30
   6  -5  -3    6.90    0.64
  -6   5   3    5.41    0.55
  -6   5   3    6.20    0.32
   5  -5  -3    7.67    0.66
   5  -5  -3    7.46    0.38
  -5   5   3    7.47    0.62
  -5   5   3    7.62    0.38
   4  -5  -3   86.04    4.70
  -4   5   3   90.13    4.68
  -4   5   3  105.55    4.43
   3  -5  -3   83.21    4.23
   3  -5  -3   87.35    3.95
  -3   5   3   81.74    4.19
   2  -5  -3    1.50    0.27
   2  -5  -3    2.04    0.13
  -2   5   3    2.03    0.32
   1  -5  -3   50.91    2.76
   1  -5  -3   55.01    2.52
  -1   5   3   54.03    2.71
   0  -5  -3   65.58    3.41
   0  -5  -3   68.21    3.15
  -1  -5  -3   15.28    0.72
  -1  -5  -3   13.58    0.95
   1   5   3   15.22    0.77
  -2  -5  -3   13.58    0.94
  -2  -5  -3   15.32    0.71
   2   5   3   14.34    0.73
   2   5   3   14.54    0.76
  -3  -5  -3    9.47    0.72
  -3  -5  -3    9.89    0.46
   3   5   3    9.38    0.50
   3   5   3    8.69    0.51
   4   5   3   15.33    0.81
   4   5   3   15.73    0.79
   5   5   3   11.09    0.58
   5   5   3   10.84    0.59
   6   5   3    6.36    0.34
   6   5   3    5.31    0.32
   7   5   3    2.05    0.14
  13  -6  -3    0.15    0.04
 -13   6   3    0.18    0.04
  12  -6  -3    0.56    0.07
  12  -6  -3    0.81    0.12
 -12   6   3    0.50    0.07
  11  -6  -3    0.36    0.06
  11  -6  -3    0.48    0.08
 -11   6   3    0.50    0.07
  10  -6  -3   13.49    1.27
  10  -6  -3   13.35    0.67
  10  -6  -3   12.54    0.67
 -10   6   3   14.08    1.13
 -10   6   3   13.03    0.66
   9  -6  -3    5.50    0.33
   9  -6  -3    5.29    0.73
   9  -6  -3    5.48    0.32
  -9   6   3    5.96    0.32
  -9   6   3    5.23    0.70
   8  -6  -3    2.40    0.49
   8  -6  -3    2.14    0.16
   8  -6  -3    2.34    0.18
  -8   6   3    2.28    0.45
  -8   6   3    2.19    0.15
   7  -6  -3    2.88    0.51
   7  -6  -3    2.92    0.20
  -7   6   3    2.92    0.20
  -7   6   3    2.69    0.18
  -7   6   3    2.69    0.47
   6  -6  -3   12.51    0.97
  -6   6   3   12.05    0.64
  -6   6   3   13.23    0.94
   5  -6  -3    8.63    0.73
   5  -6  -3    9.00    0.42
  -5   6   3    7.09    0.41
  -5   6   3    8.41    0.71
   4  -6  -3    0.96    0.09
   4  -6  -3    0.94    0.24
  -4   6   3    1.06    0.08
  -4   6   3    1.17    0.28
   3  -6  -3   13.62    0.69
   3  -6  -3   14.00    0.99
  -3   6   3   15.23    0.97
   2  -6  -3    7.21    0.64
   2  -6  -3    7.39    0.37
  -2   6   3    6.45    0.59
   1  -6  -3    3.97    0.21
   1  -6  -3    3.66    0.46
  -1   6   3    4.26    0.54
  -1   6   3    3.80    0.24
  -1   6   3    3.96    0.24
   0  -6  -3   61.78    3.22
   0  -6  -3   60.49    2.89
   0   6   3   61.37    2.90
   0   6   3   62.15    2.92
  -1  -6  -3    9.02    0.74
  -1  -6  -3    8.84    0.46
   1   6   3    9.11    0.49
   1   6   3    9.65    0.46
   1   6   3    9.01    0.50
  -2  -6  -3    0.05    0.03
  -2  -6  -3   -0.13    0.23
   2   6   3    0.02    0.05
   2   6   3    0.13    0.06
  -3  -6  -3    0.65    0.07
   3   6   3    0.54    0.09
   3   6   3    0.70    0.12
  -4  -6  -3    8.95    0.45
   5   6   3   18.07    0.92
   5   6   3   19.12    0.94
   6   6   3    8.08    0.40
   6   6   3    6.84    0.39
   7   6   3    0.18    0.04
  13  -7  -3    0.09    0.04
  13  -7  -3    0.03    0.03
 -13   7   3    0.05    0.03
  12  -7  -3    0.12    0.06
  12  -7  -3    0.19    0.04
 -12   7   3    0.16    0.05
  11  -7  -3    0.61    0.07
  11  -7  -3    0.56    0.08
 -11   7   3    0.68    0.11
  10  -7  -3    9.75    0.52
  10  -7  -3   10.00    1.10
  10  -7  -3    8.93    0.51
 -10   7   3    9.64    0.50
 -10   7   3    9.26    1.01
   9  -7  -3    0.46    0.38
   9  -7  -3    0.90    0.10
   9  -7  -3    0.83    0.11
  -9   7   3    0.79    0.09
  -9   7   3    0.74    0.34
   8  -7  -3    9.22    0.50
   8  -7  -3   12.15    1.16
   8  -7  -3   10.00    0.92
   8  -7  -3   10.20    0.54
  -8   7   3   10.67    0.54
  -8   7   3    9.36    0.89
  -8   7   3    9.27    0.51
   7  -7  -3    0.29    0.08
   7  -7  -3    0.35    0.35
  -7   7   3    0.31    0.08
  -7   7   3    0.36    0.25
  -7   7   3    0.24    0.05
   6  -7  -3    0.19    0.06
   6  -7  -3    0.06    0.24
   6  -7  -3    0.19    0.05
  -6   7   3   -0.15    0.21
  -6   7   3    0.21    0.05
  -6   7   3    0.13    0.06
   5  -7  -3   10.95    0.91
   5  -7  -3   10.36    0.58
  -5   7   3   10.53    0.86
  -5   7   3    9.59    0.54
  -5   7   3   10.78    0.52
   4  -7  -3   21.72    1.13
   4  -7  -3   25.00    1.53
  -4   7   3   22.77    1.16
  -4   7   3   24.33    1.48
  -4   7   3   24.56    1.16
   3  -7  -3   26.57    1.30
   3  -7  -3   26.97    1.70
  -3   7   3   26.05    1.32
  -3   7   3   29.16    1.63
  -3   7   3   27.14    1.32
   2  -7  -3    0.70    0.23
   2  -7  -3    0.91    0.08
  -2   7   3    1.15    0.11
  -2   7   3    0.68    0.10
  -2   7   3    1.26    0.48
   1  -7  -3    5.86    0.33
   1  -7  -3    6.47    0.64
  -1   7   3    6.62    0.37
  -1   7   3    6.47    0.34
   0  -7  -3    0.67    0.08
   0  -7  -3    0.94    0.31
   0   7   3    0.81    0.12
   0   7   3    0.74    0.12
   0   7   3    0.99    0.09
  -1  -7  -3    0.79    0.08
  -1  -7  -3    0.64    0.27
   1   7   3    1.07    0.13
   1   7   3    0.99    0.08
   1   7   3    0.67    0.11
  -2  -7  -3    2.17    0.14
   2   7   3    2.23    0.19
   2   7   3    2.26    0.19
  -3  -7  -3   11.61    0.54
   3   7   3   10.50    0.61
   3   7   3    9.31    0.62
  -4  -7  -3    9.03    0.43
   4   7   3    8.68    0.46
   4   7   3    7.76    0.47
   5   7   3    0.22    0.06
   5   7   3    0.21    0.08
   6   7   3    0.77    0.08
  13  -8  -3    3.17    0.17
 -13   8   3    3.28    0.18
  12  -8  -3    0.47    0.05
  12  -8  -3    0.45    0.06
 -12   8   3    0.45    0.06
  11  -8  -3    0.14    0.05
  11  -8  -3    0.19    0.05
 -11   8   3    0.21    0.06
  10  -8  -3    0.44    0.08
  10  -8  -3    0.96    0.53
  10  -8  -3    0.62    0.08
 -10   8   3   -0.07    0.40
 -10   8   3    0.49    0.07
   9  -8  -3    2.89    0.59
   9  -8  -3    2.54    0.20
  -9   8   3    2.44    0.18
  -9   8   3    2.56    0.21
  -9   8   3    2.70    0.56
   8  -8  -3    1.82    0.17
   8  -8  -3    1.87    0.66
   8  -8  -3    1.85    0.66
  -8   8   3    1.80    0.17
  -8   8   3    1.72    0.66
  -8   8   3    1.65    0.14
   7  -8  -3    2.52    0.57
   7  -8  -3    2.12    0.18
  -7   8   3    2.17    0.15
  -7   8   3    1.43    0.22
  -7   8   3    2.13    0.46
   6  -8  -3    0.79    0.30
   6  -8  -3    1.11    0.14
   6  -8  -3    1.22    0.10
  -6   8   3    0.90    0.09
  -6   8   3    1.10    0.38
  -6   8   3    0.98    0.13
   5  -8  -3    1.27    0.14
   5  -8  -3    1.30    0.11
   5  -8  -3    1.57    0.37
  -5   8   3    1.19    0.13
  -5   8   3    1.20    0.40
   4  -8  -3    3.83    0.23
   4  -8  -3    4.05    0.61
   4  -8  -3    4.31    0.27
  -4   8   3    4.98    0.65
  -4   8   3    3.92    0.26
  -4   8   3    3.61    0.26
   3  -8  -3    5.85    0.67
   3  -8  -3    5.59    0.31
  -3   8   3    5.94    0.34
  -3   8   3    5.50    0.33
  -3   8   3    6.30    0.74
  -3   8   3    5.86    0.35
   2  -8  -3   -0.11    0.19
   2  -8  -3    0.03    0.04
  -2   8   3    0.09    0.05
  -2   8   3   -0.07    0.05
  -2   8   3   -0.03    0.06
   1  -8  -3    0.00    0.04
   1  -8  -3    0.06    0.22
  -1   8   3   -0.09    0.05
  -1   8   3    0.02    0.05
   0  -8  -3    0.52    0.30
   0   8   3    0.45    0.09
   0   8   3    0.26    0.07
   0   8   3    0.49    0.07
  -1  -8  -3   -0.07    0.32
  -1  -8  -3    0.04    0.04
   1   8   3    0.10    0.07
   1   8   3    0.03    0.07
  -2  -8  -3    2.43    0.16
   2   8   3    2.35    0.21
   2   8   3    2.58    0.20
  -3  -8  -3    5.26    0.28
   3   8   3    5.39    0.33
   3   8   3    5.04    0.31
  -4  -8  -3    2.22    0.13
   4   8   3    1.95    0.17
   5   8   3    5.12    0.27
   5   8   3    4.85    0.28
  13  -9  -3    1.17    0.08
  12  -9  -3    0.82    0.07
 -12   9   3    0.58    0.07
  11  -9  -3    0.46    0.07
 -11   9   3    0.57    0.07
  10  -9  -3    0.74    0.10
 -10   9   3    0.67    0.08
   9  -9  -3    0.23    0.50
  -9   9   3    0.48    0.47
   8  -9  -3    1.35    0.15
   8  -9  -3    0.10    0.67
  -8   9   3    1.78    0.52
  -8   9   3    0.96    0.12
   7  -9  -3    3.97    0.77
   7  -9  -3    3.32    0.24
  -7   9   3    3.84    0.68
  -7   9   3    3.03    0.24
   6  -9  -3   13.79    0.73
   6  -9  -3   15.01    0.69
   6  -9  -3   12.03    1.16
  -6   9   3   12.93    1.19
  -6   9   3   13.53    0.72
   5  -9  -3   11.74    0.62
   5  -9  -3   11.71    0.59
   5  -9  -3   10.47    1.04
  -5   9   3   13.56    1.15
  -5   9   3   11.11    0.61
   4  -9  -3    4.18    0.25
   4  -9  -3    3.42    0.58
   4  -9  -3    4.05    0.27
  -4   9   3    4.23    0.62
  -4   9   3    4.09    0.26
  -4   9   3    3.84    0.26
  -4   9   3    4.12    0.28
   3  -9  -3    5.13    0.31
   3  -9  -3    4.72    0.70
  -3   9   3    4.97    0.31
  -3   9   3    5.06    0.30
  -3   9   3    4.98    0.32
   2  -9  -3    5.50    0.31
   2  -9  -3    6.45    0.75
  -2   9   3    5.80    0.34
  -2   9   3    5.33    0.34
  -2   9   3    5.00    0.31
   1  -9  -3    6.69    0.37
   1  -9  -3    7.54    0.84
  -1   9   3    6.90    0.41
  -1   9   3    6.94    0.41
  -1   9   3    7.10    0.38
   0  -9  -3   10.33    1.02
   0  -9  -3   12.12    0.62
   0   9   3   12.02    0.65
   0   9   3   11.90    0.66
   0   9   3   13.22    0.60
  -1  -9  -3   16.01    0.80
   1   9   3   17.14    0.84
   1   9   3   15.79    0.84
  -2  -9  -3    7.20    0.37
   2   9   3    6.68    0.39
   2   9   3    6.99    0.41
  -3  -9  -3   -0.02    0.03
   3   9   3    0.01    0.04
   3   9   3   -0.02    0.05
   4   9   3    1.41    0.11
   4   9   3    1.37    0.11
  12 -10  -3    0.18    0.04
  11 -10  -3    1.42    0.12
 -11  10   3    1.44    0.10
  10 -10  -3    0.03    0.05
 -10  10   3   -0.07    0.06
 -10  10   3    0.02    0.04
   9 -10  -3    5.92    0.34
  -9  10   3    5.29    0.33
   8 -10  -3    6.23    1.02
  -8  10   3    3.97    0.27
  -8  10   3    4.18    0.73
   7 -10  -3   -0.13    0.60
  -7  10   3   -0.19    0.53
   6 -10  -3    2.57    0.21
   6 -10  -3    2.57    0.18
   6 -10  -3    2.36    0.55
  -6  10   3    2.60    0.64
  -6  10   3    2.65    0.21
   5 -10  -3   11.35    1.09
   5 -10  -3   10.78    0.59
   5 -10  -3   11.06    0.56
  -5  10   3   10.46    0.58
   4 -10  -3   48.35    2.42
   4 -10  -3   53.86    3.01
   4 -10  -3   48.67    2.40
  -4  10   3   49.31    2.41
  -4  10   3   52.49    2.41
   3 -10  -3   10.20    1.04
   3 -10  -3    9.32    0.49
  -3  10   3    9.24    0.50
  -3  10   3    9.14    0.51
  -3  10   3    8.72    0.52
   2 -10  -3    2.66    0.18
   2 -10  -3    2.55    0.54
  -2  10   3    2.98    0.22
  -2  10   3    2.63    0.18
  -2  10   3    2.53    0.21
   1 -10  -3    1.14    0.11
   1 -10  -3    2.09    0.52
  -1  10   3    0.90    0.12
  -1  10   3    1.23    0.10
  -1  10   3    1.03    0.13
   0  10   3    4.22    0.29
   0  10   3    4.57    0.29
  -1 -10  -3    0.04    0.03
   1  10   3    0.06    0.05
   1  10   3    0.03    0.06
  -2 -10  -3   -0.04    0.02
   2  10   3    0.00    0.04
   2  10   3    0.00    0.04
   3  10   3    2.43    0.15
   3  10   3    2.17    0.15
  12 -11  -3    0.02    0.02
  11 -11  -3    0.13    0.05
 -10  11   3    2.92    0.20
   9 -11  -3   10.62    0.56
  -9  11   3   10.65    0.57
   8 -11  -3    0.00    0.05
  -8  11   3   -0.03    0.06
   7 -11  -3    4.69    0.30
  -7  11   3    4.90    0.31
   6 -11  -3    0.45    0.09
   6 -11  -3    0.61    0.08
   6 -11  -3    0.36    0.55
  -6  11   3    0.50    0.10
   5 -11  -3    0.09    0.06
   5 -11  -3   -0.48    0.52
   5 -11  -3   -0.05    0.04
  -5  11   3    0.05    0.06
   4 -11  -3   11.18    1.22
   4 -11  -3    9.53    0.51
  -4  11   3    9.64    0.52
  -4  11   3    9.49    0.51
   3 -11  -3    2.54    0.18
  -3  11   3    2.51    0.19
  -3  11   3    2.63    0.18
  -2  11   3    0.23    0.05
  -2  11   3    0.19    0.07
  -2  11   3    0.19    0.08
   1 -11  -3    1.10    0.10
  -1  11   3    0.81    0.11
  -1  11   3    1.18    0.12
   0 -11  -3    0.54    0.07
  -1 -11  -3    4.01    0.21
   1  11   3    3.78    0.23
   1  11   3    3.70    0.23
  11 -12  -3    0.11    0.04
  10 -12  -3   -0.01    0.03
 -10  12   3   -0.05    0.04
   9 -12  -3    1.65    0.14
  -9  12   3    1.57    0.14
   8 -12  -3    0.07    0.05
  -8  12   3    0.14    0.07
  -7  12   3    0.15    0.06
   6 -12  -3    0.58    0.09
  -6  12   3    0.36    0.08
   5 -12  -3    2.89    0.18
  -5  12   3    2.47    0.19
   4 -12  -3    0.08    0.04
  -4  12   3    0.12    0.05
   3 -12  -3    6.32    0.34
  -3  12   3    6.74    0.34
  -3  12   3    5.83    0.33
   2 -12  -3    2.61    0.18
  -2  12   3    3.16    0.16
  -2  12   3    3.02    0.19
   1 -12  -3    0.23    0.07
  -1  12   3    0.28    0.06
   0 -12  -3    0.02    0.03
   0  12   3    0.00    0.04
  10 -13  -3   -0.01    0.03
 -10  13   3   -0.01    0.03
   8 -13  -3    1.00    0.10
  -8  13   3    1.18    0.11
   7 -13  -3    0.42    0.09
  -7  13   3    0.43    0.07
   6 -13  -3   -0.12    0.04
  -6  13   3    0.01    0.04
   5 -13  -3    0.27    0.04
  -5  13   3    0.15    0.05
   4 -13  -3    1.32    0.09
  -4  13   3    1.12    0.09
   3 -13  -3    1.36    0.10
   2 -13  -3    9.08    0.45
  -7  14   3    0.33    0.05
  -6  14   3    0.23    0.04
  -5  14   3    0.75    0.06
   0 -14   4    1.54    0.10
  -2  14  -4    0.91    0.07
   2 -14   4    0.73    0.08
  -3  14  -4    1.54    0.11
  -4  14  -4    2.33    0.15
  -5  14  -4    0.09    0.04
   5 -14   4    0.08    0.04
  -6  14  -4    0.08    0.04
   6 -14   4    0.00    0.03
  -2 -13   4    2.65    0.16
  -1 -13   4    0.11    0.04
   0 -13   4    0.03    0.04
  -1  13  -4    0.11    0.04
   1 -13   4    0.07    0.04
  -2  13  -4    0.02    0.04
   2 -13   4    0.04    0.04
  -3  13  -4    1.23    0.12
   3 -13   4    1.26    0.14
  -4  13  -4    2.21    0.17
   4 -13   4    2.15    0.16
  -5  13  -4    0.25    0.06
   5 -13   4    0.25    0.06
  -6  13  -4    5.04    0.29
   6 -13   4    5.09    0.29
  -7  13  -4    3.13    0.21
   7 -13   4    3.18    0.19
   8 -13   4    0.09    0.04
   4  12  -4    2.03    0.13
   3  12  -4    4.53    0.27
  -3 -12   4    5.30    0.27
   2  12  -4    0.00    0.04
  -2 -12   4    0.04    0.04
   1  12  -4    1.50    0.13
  -1 -12   4    1.72    0.13
   0  12  -4    0.92    0.09
   0 -12   4    1.14    0.11
  -1  12  -4    1.65    0.14
   1 -12   4    1.89    0.15
  -2  12  -4    2.18    0.17
   2 -12   4    1.73    0.20
  -3  12  -4    7.61    0.45
   3 -12   4    8.37    0.46
   3 -12   4    8.68    0.44
  -4  12  -4   13.89    0.70
   4 -12   4   12.91    0.69
  -5  12  -4    1.74    0.16
   5 -12   4    1.90    0.16
  -6  12  -4    2.42    0.19
   6 -12   4    2.42    0.18
  -7  12  -4    9.61    0.53
   7 -12   4   10.92    0.54
  -8  12  -4    2.87    0.18
   8 -12   4    2.93    0.16
   8 -12   4    2.78    0.18
   9 -12   4    0.04    0.03
   5  11  -4    0.07    0.04
   4  11  -4    0.50    0.08
  -4 -11   4    0.55    0.06
   3  11  -4    0.01    0.05
  -3 -11   4    0.01    0.04
   2  11  -4    2.95    0.22
  -2 -11   4    3.27    0.20
   1  11  -4    6.99    0.40
   1  11  -4    7.28    0.38
  -1 -11   4    7.37    0.40
   0  11  -4    0.34    0.08
   0  11  -4    0.30    0.06
   0 -11   4    0.30    0.07
  -1  11  -4    7.62    0.44
   1 -11   4    8.46    0.97
   1 -11   4    8.05    0.43
  -2  11  -4    5.39    0.33
   2 -11   4    5.21    0.31
   2 -11   4    4.75    0.76
  -3  11  -4   40.69    2.02
   3 -11   4   39.46    2.56
   3 -11   4   43.70    2.00
  -4  11  -4    1.73    0.99
  -4  11  -4    2.78    0.22
   4 -11   4    3.14    0.76
   4 -11   4    2.65    0.21
  -5  11  -4    0.07    0.07
  -5  11  -4    0.27    0.74
   5 -11   4    0.18    0.07
   5 -11   4   -0.48    0.83
  -6  11  -4    0.74    0.11
   6 -11   4    0.72    0.10
   7 -11   4    0.72    0.10
  -8  11  -4    0.61    0.09
   8 -11   4    0.72    0.10
   8 -11   4    0.61    0.07
   9 -11   4    0.58    0.06
   6  10  -4    0.57    0.08
  -5 -10   4    1.16    0.09
   3  10  -4    1.45    0.15
  -3 -10   4    1.22    0.12
  -2 -10   4    5.45    0.31
  -2 -10   4    5.38    0.71
   1  10  -4    4.92    0.30
   1  10  -4    4.60    0.27
  -1 -10   4    4.43    0.67
  -1 -10   4    4.96    0.29
   0  10  -4    1.37    0.14
   0  10  -4    1.21    0.13
   0 -10   4    1.71    0.44
   0 -10   4    1.50    0.13
  -1  10  -4    0.05    0.06
   1 -10   4    0.41    0.33
   1 -10   4    0.11    0.06
  -2  10  -4    2.23    0.19
  -2  10  -4    1.38    0.67
   2 -10   4    2.25    0.54
   2 -10   4    2.41    0.18
   2 -10   4    2.43    0.19
  -3  10  -4    0.43    0.10
  -3  10  -4    0.76    0.51
   3 -10   4    0.29    0.37
   3 -10   4    0.47    0.08
   3 -10   4    0.39    0.08
  -4  10  -4    2.23    0.20
  -4  10  -4    2.42    0.58
   4 -10   4    2.53    0.20
   4 -10   4    2.22    0.57
  -5  10  -4    0.01    0.06
  -5  10  -4    0.10    0.07
  -5  10  -4   -0.43    0.44
   5 -10   4   -0.85    0.49
   5 -10   4    0.12    0.07
  -6  10  -4    2.76    0.17
  -6  10  -4    2.15    0.19
   6 -10   4    2.15    0.19
  -7  10  -4    0.76    0.08
  -7  10  -4    0.92    0.11
   7 -10   4    0.64    0.10
  -8  10  -4    6.48    0.32
   8 -10   4    5.47    0.32
   8 -10   4    5.66    0.33
  -9  10  -4    0.92    0.08
   9 -10   4    0.79    0.08
   9 -10   4    0.85    0.08
  10 -10   4    0.09    0.03
   7   9  -4    0.69    0.08
   6   9  -4    0.13    0.05
  -6  -9   4    0.18    0.05
   5   9  -4    4.99    0.32
  -5  -9   4    4.99    0.28
   4   9  -4    0.35    0.09
   4   9  -4    0.52    0.07
  -4  -9   4    0.37    0.07
   3   9  -4    3.29    0.25
   3   9  -4    3.30    0.20
  -3  -9   4    3.32    0.52
  -3  -9   4    3.31    0.21
   2   9  -4   14.46    0.71
   2   9  -4   14.04    0.75
  -2  -9   4   14.81    1.38
  -2  -9   4   14.63    0.73
   1   9  -4    0.26    0.06
   1   9  -4    0.27    0.08
  -1  -9   4    0.36    0.30
  -1  -9   4    0.41    0.07
   0   9  -4    1.28    0.13
   0   9  -4    1.36    0.14
   0  -9   4    1.31    0.37
   0  -9   4    1.21    0.12
  -1   9  -4    2.00    0.48
   1  -9   4    1.72    0.43
   1  -9   4    2.28    0.16
   1  -9   4    2.18    0.18
  -2   9  -4    1.61    0.43
   2  -9   4    1.32    0.43
   2  -9   4    1.27    0.14
   2  -9   4    1.23    0.12
  -3   9  -4   34.91    1.71
  -3   9  -4   37.46    2.20
   3  -9   4   34.02    1.69
   3  -9   4   34.93    1.73
   3  -9   4   35.58    2.18
  -4   9  -4    5.10    0.26
  -4   9  -4    4.73    0.70
  -4   9  -4    4.67    0.30
   4  -9   4    4.55    0.30
   4  -9   4    3.99    0.66
  -5   9  -4   28.97    1.48
  -5   9  -4   30.99    1.45
  -5   9  -4   28.96    1.98
   5  -9   4   34.41    2.09
   5  -9   4   29.03    1.48
  -6   9  -4   21.54    1.08
  -6   9  -4   22.81    1.63
  -6   9  -4   23.29    1.11
   6  -9   4   21.19    1.10
  -7   9  -4    3.82    0.25
  -7   9  -4    3.56    0.23
  -7   9  -4    3.42    0.64
   7  -9   4    3.67    0.25
   7  -9   4    4.01    0.24
  -8   9  -4    0.05    0.04
   8  -9   4    0.07    0.05
   8  -9   4    0.13    0.05
   8  -9   4    0.06    0.05
  -9   9  -4    3.54    0.22
   9  -9   4    4.00    0.22
 -10   9  -4   -0.01    0.03
  10  -9   4    0.03    0.03
   8   8  -4    2.73    0.17
   7   8  -4    0.10    0.04
   7   8  -4    0.06    0.05
   6   8  -4    5.18    0.28
   6   8  -4    4.51    0.31
  -6  -8   4    5.23    0.28
   5   8  -4    2.65    0.18
  -5  -8   4    2.38    0.17
   4   8  -4   13.81    0.74
   4   8  -4   14.05    0.70
  -4  -8   4   14.11    0.70
  -4  -8   4   12.98    0.99
   3   8  -4    1.43    0.15
   3   8  -4    1.27    0.14
  -3  -8   4    1.06    0.32
  -3  -8   4    1.32    0.12
   2   8  -4    1.19    0.11
   2   8  -4    1.14    0.13
  -2  -8   4    1.15    0.11
  -2  -8   4    1.34    0.34
   1   8  -4    0.24    0.07
   1   8  -4    0.30    0.06
  -1  -8   4    0.24    0.05
  -1  -8   4    0.29    0.27
   0   8  -4    0.85    0.11
   0   8  -4    0.97    0.11
   0   8  -4    0.81    0.36
   0  -8   4    0.66    0.27
   0  -8   4    0.70    0.09
  -1   8  -4   12.59    0.95
  -1   8  -4   11.91    0.60
   1  -8   4   10.57    0.92
   1  -8   4   11.10    0.60
   1  -8   4   10.93    0.58
  -2   8  -4   27.74    1.37
  -2   8  -4   29.85    1.76
   2  -8   4   27.06    1.36
   2  -8   4   29.10    1.38
   2  -8   4   27.13    1.75
  -3   8  -4   35.70    1.70
  -3   8  -4   33.74    2.10
  -3   8  -4   37.46    1.66
   3  -8   4   34.39    1.67
   3  -8   4   34.34    1.70
   3  -8   4   32.80    2.08
  -4   8  -4   15.84    0.78
  -4   8  -4   15.91    0.81
  -4   8  -4   14.70    1.20
   4  -8   4   15.83    0.81
   4  -8   4   16.42    1.23
  -5   8  -4   13.56    0.80
  -5   8  -4   13.08    0.67
  -5   8  -4   12.83    1.10
   5  -8   4   13.80    0.70
   5  -8   4   15.36    1.20
   5  -8   4   12.63    0.68
  -6   8  -4    7.90    0.44
  -6   8  -4    9.10    0.47
  -6   8  -4    8.19    0.93
   6  -8   4    7.76    0.45
   6  -8   4    8.61    0.46
  -7   8  -4    7.44    0.89
  -7   8  -4    6.48    0.37
   7  -8   4    7.01    0.39
   7  -8   4    7.05    0.39
  -8   8  -4    3.89    0.24
   8  -8   4    4.41    0.25
   8  -8   4    3.89    0.25
   8  -8   4    4.11    0.25
  -9   8  -4    0.31    0.06
   9  -8   4    0.34    0.06
   9  -8   4    0.29    0.06
   9  -8   4    0.31    0.07
 -10   8  -4    0.58    0.06
  10  -8   4    0.45    0.06
  10  -8   4    0.53    0.06
   9   7  -4    1.75    0.15
   8   7  -4    1.42    0.11
   8   7  -4    1.38    0.16
   7   7  -4    0.01    0.06
   7   7  -4   -0.01    0.04
   6   7  -4    0.19    0.10
  -6  -7   4    0.35    0.07
   5   7  -4   26.30    1.35
   5   7  -4   26.17    1.31
  -5  -7   4   28.71    1.31
   4   7  -4    6.79    0.41
  -4  -7   4    6.44    0.64
  -4  -7   4    7.33    0.37
   3   7  -4    3.24    0.24
   3   7  -4    3.88    0.20
  -3  -7   4    3.28    0.20
  -3  -7   4    3.09    0.43
   2   7  -4    0.21    0.05
   2   7  -4    0.18    0.07
  -2  -7   4    0.17    0.20
  -2  -7   4    0.16    0.04
   1   7  -4   10.62    0.85
  -1  -7   4   11.18    0.86
   0   7  -4    2.74    0.40
   0   7  -4    2.78    0.18
   0  -7   4    2.61    0.17
   0  -7   4    2.69    0.42
  -1   7  -4    3.74    0.49
  -1   7  -4    3.51    0.22
   1  -7   4    2.62    0.43
   1  -7   4    3.58    0.21
  -2   7  -4   11.58    0.58
  -2   7  -4   11.59    0.55
  -2   7  -4   11.43    0.91
   2  -7   4   10.03    0.55
   2  -7   4   10.93    0.88
  -3   7  -4    3.79    0.55
  -3   7  -4    4.19    0.27
   3  -7   4    3.78    0.24
   3  -7   4    4.27    0.27
   3  -7   4    4.01    0.23
   3  -7   4    4.17    0.57
  -4   7  -4    2.46    0.18
  -4   7  -4    1.75    0.14
  -4   7  -4    1.93    0.45
   4  -7   4    2.04    0.16
   4  -7   4    1.95    0.15
   4  -7   4    2.76    0.50
  -5   7  -4   14.73    0.73
  -5   7  -4   14.45    1.16
  -5   7  -4   14.64    0.71
   5  -7   4   13.17    0.71
   5  -7   4   13.48    0.72
   5  -7   4   14.18    1.01
   5  -7   4   15.03    1.17
  -6   7  -4   21.67    1.07
  -6   7  -4   19.37    1.44
   6  -7   4   19.92    1.00
   6  -7   4   19.32    1.00
  -7   7  -4   14.39    0.73
  -7   7  -4   14.92    1.22
   7  -7   4   14.30    0.74
   7  -7   4   14.41    0.73
  -8   7  -4    0.29    0.06
  -8   7  -4    1.12    0.46
   8  -7   4    0.40    0.07
   8  -7   4    0.38    0.06
   8  -7   4    0.45    0.09
  -9   7  -4    0.05    0.04
   9  -7   4    0.01    0.03
   9  -7   4    0.00    0.05
   9  -7   4    0.01    0.04
 -10   7  -4    0.44    0.08
  10  -7   4    0.45    0.06
  10  -7   4    0.39    0.06
   9   6  -4   -0.04    0.03
   9   6  -4    0.04    0.04
   8   6  -4    2.53    0.20
   8   6  -4    2.93    0.18
   7   6  -4    0.07    0.07
   7   6  -4   -0.01    0.04
   6   6  -4   25.72    1.20
   6   6  -4   22.25    1.16
   6   6  -4   24.80    1.75
  -6  -6   4   22.88    1.15
   5   6  -4    6.31    0.39
   5   6  -4    7.16    0.84
  -5  -6   4    6.26    0.57
  -5  -6   4    6.70    0.34
   4   6  -4    8.00    0.45
   4   6  -4    8.13    0.40
   4   6  -4    7.64    0.83
   3   6  -4    0.23    0.05
   3   6  -4    0.31    0.08
  -3  -6   4    0.26    0.18
  -3  -6   4    0.35    0.05
  -2  -6   4    2.93    0.40
  -2  -6   4    2.83    0.17
   1   6  -4    6.92    0.57
  -1  -6   4    6.12    0.33
  -1  -6   4    5.93    0.57
   0   6  -4   29.49    1.60
   0  -6   4   27.99    1.32
   0  -6   4   25.22    1.58
  -1   6  -4   22.69    1.41
   1  -6   4   23.87    1.43
   1  -6   4   23.34    1.12
  -2   6  -4    2.23    0.39
  -2   6  -4    2.50    0.15
   2  -6   4    1.71    0.33
   2  -6   4    2.28    0.15
  -3   6  -4    0.11    0.04
  -3   6  -4    0.13    0.21
   3  -6   4    0.27    0.25
   3  -6   4    0.23    0.06
   3  -6   4    0.11    0.05
  -4   6  -4    2.40    0.45
  -4   6  -4    1.99    0.14
   4  -6   4    2.00    0.15
   4  -6   4    2.02    0.38
   4  -6   4    1.98    0.16
  -5   6  -4   -0.15    0.24
  -5   6  -4   -0.05    0.03
   5  -6   4    0.03    0.04
   5  -6   4   -0.50    0.28
   5  -6   4    0.02    0.05
   5  -6   4   -0.30    0.32
  -6   6  -4    3.52    0.21
  -6   6  -4    2.84    0.53
   6  -6   4    3.24    0.21
   6  -6   4    3.42    0.22
  -7   6  -4    0.66    0.33
  -7   6  -4    0.46    0.08
   7  -6   4    0.48    0.08
   7  -6   4    0.49    0.09
   7  -6   4    0.42    0.08
  -8   6  -4    1.55    0.13
  -8   6  -4    2.34    0.53
   8  -6   4    1.51    0.15
   8  -6   4    1.50    0.13
  -9   6  -4    0.52    0.08
   9  -6   4    0.46    0.07
   9  -6   4    0.57    0.08
  10  -6   4    0.02    0.03
  10  -6   4    0.05    0.04
  10   5  -4    1.45    0.10
   9   5  -4    0.96    0.12
   9   5  -4    0.96    0.10
   8   5  -4    1.23    0.50
   8   5  -4    0.98    0.11
   8   5  -4    1.13    0.14
   7   5  -4    8.84    0.48
   7   5  -4    8.78    0.51
   7   5  -4   10.90    1.08
   6   5  -4    0.37    0.09
   6   5  -4    0.15    0.28
   6   5  -4    0.33    0.07
   5   5  -4    3.95    0.23
   5   5  -4    3.97    0.26
   5   5  -4    4.64    0.66
  -5  -5   4    3.62    0.22
  -5  -5   4    4.31    0.42
   4   5  -4    6.75    0.70
  -4  -5   4    7.67    0.38
  -4  -5   4    7.39    0.60
   3   5  -4    0.84    0.24
  -3  -5   4    0.99    0.21
   2   5  -4   96.62    4.90
   2   5  -4  104.00    4.79
  -2  -5   4   94.34    4.86
  -2  -5   4   98.79    4.62
   1   5  -4   94.21    4.45
  -1  -5   4   89.75    4.23
  -1  -5   4   86.63    4.48
   0   5  -4  148.73    7.16
   0  -5   4  144.97    7.18
   0  -5   4  149.43    6.91
  -1   5  -4    1.50    0.30
   1  -5   4    1.81    0.12
   1  -5   4    1.42    0.27
  -2   5  -4   23.20    1.07
  -2   5  -4   22.29    1.37
   2  -5   4   21.98    1.07
   2  -5   4   21.28    1.34
  -3   5  -4    7.17    0.39
  -3   5  -4    7.94    0.67
   3  -5   4    8.49    0.68
  -4   5  -4    2.13    0.16
  -4   5  -4    1.29    0.33
   4  -5   4    1.96    0.33
   4  -5   4    1.86    0.14
   4  -5   4    1.97    0.14
   4  -5   4    2.20    0.37
  -5   5  -4    1.19    0.11
  -5   5  -4    1.28    0.33
   5  -5   4    0.21    0.39
   5  -5   4    1.62    0.34
   5  -5   4    1.28    0.12
   5  -5   4    1.56    0.12
  -6   5  -4    2.47    0.17
  -6   5  -4    2.15    0.43
   6  -5   4    2.52    0.19
  -7   5  -4    0.83    0.10
  -7   5  -4    0.70    0.33
   7  -5   4    0.77    0.09
   7  -5   4    0.86    0.11
   7  -5   4    1.01    0.12
  -8   5  -4    2.03    0.51
  -8   5  -4    1.96    0.15
   8  -5   4    2.14    0.13
   8  -5   4    2.06    0.17
   8  -5   4    1.80    0.15
  -9   5  -4    0.55    0.08
   9  -5   4    0.76    0.09
   9  -5   4    0.63    0.09
 -10   5  -4    0.41    0.05
  10  -5   4    0.32    0.05
  10  -5   4    0.34    0.06
  11   4  -4    0.31    0.04
  10   4  -4    0.47    0.07
  10   4  -4    0.40    0.06
   9   4  -4    3.63    0.23
   9   4  -4    3.70    0.25
   8   4  -4    4.10    0.27
   8   4  -4    4.94    0.74
   8   4  -4    4.98    0.30
   7   4  -4    0.86    0.38
   7   4  -4    1.06    0.11
   7   4  -4    0.94    0.12
   6   4  -4   10.75    0.58
   6   4  -4   10.48    0.56
   6   4  -4   12.29    1.00
  -6  -4   4   10.84    0.69
   5   4  -4    0.08    0.20
   5   4  -4    0.16    0.07
  -5  -4   4    0.08    0.15
   4   4  -4    0.56    0.25
  -4  -4   4    0.53    0.18
   3   4  -4    4.66    0.50
  -3  -4   4    4.62    0.43
   2   4  -4    1.54    0.28
   2   4  -4    1.88    0.26
  -2  -4   4    1.58    0.25
   1   4  -4   14.50    0.88
  -1  -4   4   13.95    0.90
   0   4  -4   30.61    1.72
   0  -4   4   32.93    1.73
  -1   4  -4    0.91    0.22
   1  -4   4    0.67    0.21
  -2   4  -4   16.73    0.80
  -2   4  -4   16.09    1.06
   2  -4   4   17.01    1.21
  -3   4  -4  202.31    9.97
  -3   4  -4  203.65    9.67
   3  -4   4  214.90    9.94
  -4   4  -4    0.27    0.20
  -4   4  -4    0.13    0.04
   4  -4   4    0.18    0.06
   4  -4   4    0.16    0.05
   4  -4   4    0.27    0.27
   4  -4   4    0.25    0.20
  -5   4  -4    0.20    0.04
  -5   4  -4    0.26    0.21
   5  -4   4   -0.44    0.32
   5  -4   4    0.32    0.07
   5  -4   4    0.27    0.06
  -6   4  -4    4.64    0.26
  -6   4  -4    4.51    0.59
   6  -4   4    4.50    0.31
   6  -4   4    4.49    0.27
   6  -4   4    4.48    0.26
  -7   4  -4   23.27    1.09
  -7   4  -4   23.01    1.48
   7  -4   4   21.88    1.07
   7  -4   4   21.35    1.09
   7  -4   4   22.04    1.10
  -8   4  -4    0.37    0.07
  -8   4  -4    0.63    0.46
   8  -4   4    0.45    0.08
   8  -4   4    0.38    0.08
  -9   4  -4    1.03    0.10
   9  -4   4    0.95    0.11
   9  -4   4    0.89    0.09
 -10   4  -4    2.89    0.17
  10  -4   4    3.01    0.18
  10  -4   4    2.79    0.17
  11   3  -4    0.19    0.04
  10   3  -4    1.52    0.13
  10   3  -4    1.78    0.15
   9   3  -4    5.00    0.85
   9   3  -4    4.39    0.28
   9   3  -4    4.02    0.26
   8   3  -4    0.84    0.12
   8   3  -4    0.66    0.10
   8   3  -4    0.81    0.42
   7   3  -4    0.29    0.08
   7   3  -4    0.35    0.07
   7   3  -4    0.34    0.31
   6   3  -4   -0.16    0.20
   6   3  -4    0.04    0.05
   6   3  -4   -0.01    0.04
  -6  -3   4   -0.07    0.15
   5   3  -4   13.99    0.97
  -5  -3   4   12.86    0.81
   4   3  -4    7.78    0.65
  -4  -3   4    7.90    0.56
   3   3  -4   24.44    1.45
   3   3  -4   27.23    1.37
  -3  -3   4   27.00    1.60
   2   3  -4  183.29    8.32
   2   3  -4  173.28    8.34
  -2  -3   4  167.56    8.33
   1   3  -4    8.56    0.56
   1   3  -4    8.61    0.62
  -1  -3   4    9.32    0.62
   0   3  -4   24.32    1.33
   0  -3   4   22.53    1.30
  -1   3  -4    1.48    0.25
   1  -3   4    1.38    0.23
  -2   3  -4    3.24    0.19
   2  -3   4    3.17    0.38
  -3   3  -4   21.37    0.96
  -3   3  -4   19.65    1.22
   3  -3   4   18.15    1.16
  -4   3  -4   71.76    3.87
  -4   3  -4   71.39    3.59
   4  -3   4   78.34    3.79
   4  -3   4   83.88    3.71
  -5   3  -4    1.36    0.33
  -5   3  -4    1.57    0.12
   5  -3   4    1.95    0.12
   5  -3   4    1.86    0.14
   5  -3   4    1.69    0.14
  -6   3  -4    5.78    0.31
  -6   3  -4    5.81    0.64
   6  -3   4    5.58    0.37
   6  -3   4    5.86    0.31
  -7   3  -4    0.36    0.33
  -7   3  -4    0.41    0.07
   7  -3   4    0.41    0.08
   7  -3   4    0.38    0.07
  -8   3  -4    1.34    0.12
   8  -3   4    1.39    0.13
   8  -3   4    1.54    0.14
  -9   3  -4    1.02    0.09
   9  -3   4    0.96    0.11
   9  -3   4    0.90    0.10
 -10   3  -4    0.65    0.06
  10  -3   4    0.56    0.07
  10  -3   4    0.56    0.07
  11   2  -4    0.05    0.05
  10   2  -4    3.26    0.22
  10   2  -4    3.61    0.23
   9   2  -4    0.13    0.07
   9   2  -4    0.09    0.06
   9   2  -4    0.32    0.46
   8   2  -4    8.78    0.49
   8   2  -4    8.22    0.89
   8   2  -4    9.76    0.51
   7   2  -4   43.31    2.53
   7   2  -4   42.67    2.13
   7   2  -4   48.45    2.15
  -7  -2   4   43.53    2.25
   6   2  -4    2.02    0.38
   6   2  -4    2.57    0.18
   6   2  -4    2.54    0.17
  -6  -2   4    2.56    0.31
   5   2  -4    0.19    0.16
  -5  -2   4    0.08    0.12
   4   2  -4    3.44    0.39
  -4  -2   4    3.47    0.34
   3   2  -4    0.12    0.12
   3   2  -4    0.10    0.11
  -3  -2   4    0.10    0.11
   2   2  -4   16.66    0.99
   2   2  -4   17.50    0.96
  -2  -2   4   17.75    0.98
   1   2  -4   27.70    1.52
   1   2  -4   28.63    1.43
  -1  -2   4   28.40    1.50
   0   2  -4   79.46    3.91
   0  -2   4   78.64    3.89
  -1   2  -4   10.16    0.69
   1  -2   4    9.06    0.64
  -2   2  -4   23.18    1.41
   2  -2   4   26.01    1.37
  -3   2  -4   30.85    1.49
  -3   2  -4   28.78    1.74
   3  -2   4   31.42    1.66
   3  -2   4   33.97    1.55
  -4   2  -4   -0.01    0.16
  -4   2  -4    0.10    0.03
   4  -2   4    0.18    0.21
  -5   2  -4    0.78    0.36
   5  -2   4    0.76    0.09
   5  -2   4    0.59    0.08
  -6   2  -4    0.65    0.29
  -6   2  -4    0.64    0.08
   6  -2   4    0.49    0.08
   6  -2   4    0.63    0.06
   6  -2   4    0.40    0.11
  -7   2  -4    0.38    0.36
  -7   2  -4    0.39    0.06
   7  -2   4    0.30    0.07
   7  -2   4    0.36    0.08
  -8   2  -4    2.54    0.17
   8  -2   4    2.69    0.19
   8  -2   4    2.59    0.18
  -9   2  -4    0.00    0.03
   9  -2   4    0.02    0.04
   9  -2   4   -0.02    0.04
  10  -2   4    0.64    0.06
  10  -2   4    0.43    0.05
  12   1  -4    0.16    0.04
  11   1  -4    0.19    0.05
  10   1  -4    0.01    0.05
  10   1  -4    0.17    0.53
  10   1  -4    0.01    0.06
   9   1  -4    5.04    0.30
   9   1  -4    4.19    0.28
   8   1  -4    6.35    0.78
   8   1  -4    6.29    0.35
   8   1  -4    6.64    0.38
   8   1  -4    6.90    0.39
  -8  -1   4    6.92    0.56
   7   1  -4    7.37    0.41
   7   1  -4    6.48    0.69
   7   1  -4    7.46    0.39
  -7  -1   4    6.91    0.55
   6   1  -4    0.21    0.18
  -6  -1   4    0.06    0.12
   5   1  -4   28.71    1.63
  -5  -1   4   29.01    1.54
   4   1  -4   56.94    2.71
   4   1  -4   56.22    2.85
  -4  -1   4   51.75    2.73
   3   1  -4    8.62    0.58
   3   1  -4    8.10    0.56
  -3  -1   4    9.14    0.57
   2   1  -4    4.82    0.34
   2   1  -4    4.57    0.38
  -2  -1   4    4.55    0.37
   1   1  -4  510.39   23.70
   1   1  -4  506.11   23.84
  -1  -1   4  505.95   23.81
   0   1  -4   54.02    2.62
   0  -1   4   49.02    2.57
  -1   1  -4    4.36    0.41
   1  -1   4    3.97    0.36
  -2   1  -4   19.07    1.14
  -3   1  -4   47.78    2.66
   3  -1   4   54.10    2.47
  -4   1  -4    5.31    0.52
  -4   1  -4    5.43    0.28
   4  -1   4    4.12    0.45
   4  -1   4    5.55    0.29
   5  -1   4    0.72    0.09
   5  -1   4    0.65    0.09
   5  -1   4    0.62    0.06
  -6   1  -4    7.94    0.40
  -6   1  -4    7.71    0.70
   6  -1   4    7.51    0.42
   6  -1   4    8.10    0.43
  -7   1  -4   19.62    0.98
   7  -1   4   20.39    1.00
   7  -1   4   20.36    1.00
  -8   1  -4   -0.03    0.04
   8  -1   4   -0.03    0.04
   8  -1   4    0.00    0.04
  -9   1  -4    0.38    0.05
   9  -1   4    0.34    0.06
  10  -1   4    0.03    0.03
  12   0  -4    2.96    0.18
  11   0  -4    1.25    0.12
 -11   0   4    1.39    0.10
  10   0  -4    1.40    0.46
  10   0  -4    0.70    0.11
 -10   0   4    0.62    0.08
   9   0  -4    1.07    0.13
   9   0  -4    1.04    0.11
   9   0  -4    1.44    0.46
   9   0  -4    1.10    0.14
  -9   0   4    1.02    0.10
   8   0  -4    1.61    0.39
   8   0  -4    2.44    0.19
   8   0  -4    2.73    0.17
   8   0  -4    2.43    0.18
  -8   0   4    2.49    0.45
   7   0  -4    0.09    0.21
  -7   0   4    0.12    0.13
   6   0  -4    7.03    0.63
  -6   0   4    7.22    0.55
   5   0  -4   19.29    1.22
   5   0  -4   22.19    1.14
  -5   0   4   20.38    1.16
   4   0  -4    8.91    0.59
   4   0  -4    8.60    0.60
  -4   0   4    8.74    0.58
   3   0  -4   63.94    3.10
   3   0  -4   61.62    3.14
  -3   0   4   64.24    3.12
   2   0  -4   44.57    2.15
   2   0  -4   42.11    2.23
  -2   0   4   44.73    2.21
   1   0  -4    0.15    0.12
   1   0  -4    0.07    0.06
  -1   0   4    0.00    0.08
   0   0  -4   19.57    1.07
   0   0   4   17.69    1.03
  -1   0  -4   43.68    2.32
   1   0   4   46.50    2.30
  -2   0  -4   28.48    1.63
   2   0   4   30.58    1.51
  -3   0  -4   26.25    1.50
  -4   0  -4   74.64    3.93
  -4   0  -4   78.37    3.68
   4   0   4   81.70    3.70
  -5   0  -4   39.86    1.86
  -5   0  -4   36.75    2.08
   5   0   4   37.49    1.87
   5   0   4   41.83    1.88
  -6   0  -4   10.64    0.52
   6   0   4   10.82    0.54
   6   0   4    9.78    0.54
  -7   0  -4    1.01    0.10
   7   0   4    0.78    0.14
  -8   0  -4    3.50    0.20
   8   0   4    3.24    0.22
   8   0   4    3.75    0.21
   9   0   4    0.02    0.03
   9   0   4    0.02    0.04
  13  -1  -4    0.02    0.03
  12  -1  -4    1.24    0.11
 -12   1   4    1.28    0.09
  11  -1  -4    3.22    0.23
 -11   1   4    3.71    0.21
  10  -1  -4   -0.78    0.36
  10  -1  -4   -0.07    0.05
  10  -1  -4    0.00    0.05
 -10   1   4    0.02    0.04
   9  -1  -4    2.62    0.20
   9  -1  -4    2.95    0.18
   9  -1  -4    2.51    0.53
  -9   1   4    2.75    0.17
  -9   1   4    2.53    0.39
   8  -1  -4    0.25    0.25
   8  -1  -4    0.44    0.09
   8  -1  -4    0.36    0.07
   8  -1  -4    0.40    0.06
   7  -1  -4    1.16    0.32
   7  -1  -4    1.31    0.11
  -7   1   4    1.10    0.24
  -7   1   4    1.09    0.09
   6  -1  -4    5.08    0.51
   6  -1  -4    5.02    0.51
  -6   1   4    5.61    0.28
  -6   1   4    5.15    0.46
   5  -1  -4   12.95    0.89
   5  -1  -4   14.43    0.87
  -5   1   4   15.57    0.89
   4  -1  -4   86.22    4.33
   4  -1  -4   87.67    4.35
  -4   1   4   92.61    4.34
   3  -1  -4    0.71    0.18
   3  -1  -4    0.77    0.14
  -3   1   4    0.67    0.17
   2  -1  -4    1.05    0.21
  -2   1   4    0.83    0.16
   1  -1  -4  135.71    6.59
  -1   1   4  138.47    6.57
   0  -1  -4    1.00    0.20
   0   1   4    0.70    0.18
   1   1   4    1.39    0.21
  -2  -1  -4   17.01    1.03
  -3  -1  -4   -0.11    0.14
  -4  -1  -4    5.45    0.51
  -4  -1  -4    5.67    0.28
   4   1   4    5.40    0.30
   4   1   4    5.09    0.32
   4   1   4    5.29    0.30
  -5  -1  -4   29.02    1.36
  -5  -1  -4   26.42    1.54
   5   1   4   28.64    1.40
   5   1   4   29.84    1.38
   5   1   4   28.37    1.39
  -6  -1  -4    6.91    0.37
   6   1   4    7.20    0.40
   6   1   4    7.40    0.39
  -7  -1  -4    4.08    0.24
   7   1   4    4.21    0.26
   7   1   4    4.46    0.25
   8   1   4    0.11    0.05
   8   1   4    0.03    0.03
   9   1   4    0.22    0.04
  13  -2  -4    7.29    0.38
  12  -2  -4    0.38    0.07
 -12   2   4    0.33    0.05
  11  -2  -4    0.11    0.05
  11  -2  -4   -0.87    0.56
  10  -2  -4    0.76    0.09
  10  -2  -4    0.88    0.38
  10  -2  -4    0.70    0.10
 -10   2   4    1.46    0.38
   9  -2  -4    1.65    0.44
   9  -2  -4    2.29    0.15
   9  -2  -4    2.43    0.17
  -9   2   4    2.46    0.15
  -9   2   4    2.40    0.37
   8  -2  -4   -0.01    0.22
   8  -2  -4    0.05    0.04
   8  -2  -4    0.01    0.04
  -8   2   4    0.02    0.03
  -8   2   4    0.29    0.20
   7  -2  -4    7.89    0.69
  -7   2   4    6.91    0.60
  -7   2   4    6.99    0.37
   6  -2  -4    0.65    0.20
   6  -2  -4    0.62    0.24
  -6   2   4    0.74    0.08
  -6   2   4    0.46    0.20
   5  -2  -4    2.60    0.35
   5  -2  -4    1.76    0.28
  -5   2   4    1.87    0.27
   4  -2  -4   38.82    1.94
   4  -2  -4   35.46    1.97
  -4   2   4   38.08    2.08
   3  -2  -4    0.33    0.13
   2  -2  -4   77.69    3.81
  -2   2   4   76.13    3.78
   1  -2  -4  257.31   12.30
  -1   2   4  261.01   12.27
   0   2   4   87.26    4.24
  -1  -2  -4   16.13    0.99
  -2  -2  -4    6.25    0.53
  -3  -2  -4    7.90    0.64
   3   2   4    8.78    0.45
  -4  -2  -4    0.20    0.22
   4   2   4    0.15    0.06
   4   2   4    0.05    0.05
   5   2   4    0.44    0.08
   5   2   4    0.34    0.08
   7   2   4    0.17    0.06
   8   2   4    0.08    0.04
   9   2   4    1.11    0.08
  13  -3  -4    0.16    0.04
 -13   3   4    0.15    0.03
  12  -3  -4    0.70    0.08
  12  -3  -4    0.50    0.08
 -12   3   4    0.54    0.07
  11  -3  -4    0.02    0.04
  11  -3  -4    0.01    0.05
  11  -3  -4    0.51    0.46
 -11   3   4    0.08    0.04
  10  -3  -4    6.46    0.38
  10  -3  -4    7.52    0.38
 -10   3   4    6.76    0.72
 -10   3   4    6.53    0.36
   9  -3  -4   12.35    1.09
   9  -3  -4   13.15    0.64
  -9   3   4   13.98    0.99
  -9   3   4   12.18    0.64
   8  -3  -4    0.97    0.32
   8  -3  -4    1.25    0.12
   8  -3  -4    1.40    0.12
  -8   3   4    0.98    0.26
  -8   3   4    1.35    0.10
   7  -3  -4    5.92    0.65
   7  -3  -4    6.66    0.34
   7  -3  -4    5.69    0.60
  -7   3   4    5.60    0.56
  -7   3   4    5.76    0.32
   6  -3  -4    8.48    0.67
   6  -3  -4    8.73    0.69
  -6   3   4    8.39    0.67
  -6   3   4    8.88    0.44
   5  -3  -4    0.34    0.18
  -5   3   4    0.03    0.14
  -5   3   4    0.16    0.04
   4  -3  -4    2.19    0.34
  -4   3   4    2.15    0.33
   3  -3  -4   11.66    0.87
  -3   3   4   11.12    0.74
   2  -3  -4   14.55    0.90
  -2   3   4   13.38    0.86
   1  -3  -4    3.30    0.38
  -1   3   4    4.11    0.38
   0  -3  -4   97.11    5.19
   0   3   4  115.11    5.14
  -1  -3  -4   18.89    1.14
  -2  -3  -4    2.45    0.36
   2   3   4    2.77    0.18
  -3  -3  -4    0.63    0.22
  -3  -3  -4    0.52    0.06
   3   3   4    0.78    0.10
   3   3   4    0.66    0.10
  -4  -3  -4   14.27    0.69
   4   3   4   14.90    0.78
   4   3   4   12.79    0.71
   5   3   4   16.40    0.83
   5   3   4   16.67    0.85
   6   3   4    1.17    0.13
   6   3   4    1.33    0.13
   7   3   4    0.00    0.04
   8   3   4    1.25    0.10
  13  -4  -4    0.42    0.05
  13  -4  -4    0.51    0.06
 -13   4   4    0.41    0.05
  12  -4  -4    0.36    0.07
  12  -4  -4    0.52    0.07
 -12   4   4    0.33    0.06
  11  -4  -4    0.48    0.58
  11  -4  -4    0.59    0.09
  11  -4  -4    0.63    0.08
 -11   4   4    0.50    0.08
 -11   4   4    0.80    0.57
  10  -4  -4    0.06    0.05
  10  -4  -4   -0.46    0.34
  10  -4  -4    0.10    0.05
 -10   4   4   -0.36    0.28
 -10   4   4    0.11    0.05
   9  -4  -4    8.44    0.87
   9  -4  -4    6.55    0.38
  -9   4   4    6.93    0.37
  -9   4   4    7.25    0.72
   8  -4  -4    0.81    0.09
   8  -4  -4    0.99    0.31
   8  -4  -4    0.77    0.09
  -8   4   4    0.73    0.27
   7  -4  -4    0.18    0.06
   7  -4  -4    0.20    0.21
   7  -4  -4    0.03    0.27
  -7   4   4    0.00    0.14
   6  -4  -4    5.84    0.56
   6  -4  -4    6.49    0.61
  -6   4   4    5.89    0.31
  -6   4   4    5.66    0.55
  -5   4   4   12.03    0.84
   4  -4  -4   14.67    0.94
   4  -4  -4   14.79    0.64
  -4   4   4   10.89    0.84
  -4   4   4   12.17    0.64
   3  -4  -4   26.35    1.54
   3  -4  -4   28.30    1.27
  -3   4   4   24.99    1.49
   2  -4  -4    9.79    0.48
   2  -4  -4    9.25    0.72
  -2   4   4    9.82    0.70
   1  -4  -4   19.88    1.26
   1  -4  -4   21.94    1.01
  -1   4   4   21.10    1.22
   0  -4  -4  105.91    4.77
   0  -4  -4  100.72    5.03
   0   4   4   97.42    5.14
  -1  -4  -4    3.47    0.19
  -1  -4  -4    3.56    0.42
   1   4   4    3.20    0.21
  -2  -4  -4    4.60    0.24
  -2  -4  -4    4.36    0.50
   2   4   4    4.38    0.26
  -3  -4  -4    2.54    0.40
  -3  -4  -4    2.23    0.14
   3   4   4    2.09    0.18
   4   4   4    0.89    0.11
   4   4   4    0.87    0.12
   5   4   4    7.23    0.41
   5   4   4    6.83    0.41
   6   4   4    0.06    0.05
   6   4   4   -0.03    0.04
   7   4   4    0.03    0.04
  13  -5  -4    0.67    0.08
  13  -5  -4    0.61    0.07
 -13   5   4    0.50    0.06
  12  -5  -4   -0.01    0.04
  12  -5  -4    0.05    0.04
 -12   5   4    0.04    0.04
  11  -5  -4    1.02    0.11
  11  -5  -4    0.87    0.08
  11  -5  -4    0.94    0.59
 -11   5   4    0.53    0.49
 -11   5   4    0.84    0.10
  10  -5  -4    8.99    0.49
  10  -5  -4   10.53    1.05
  10  -5  -4    9.70    0.50
 -10   5   4    9.43    0.49
 -10   5   4    9.53    0.93
   9  -5  -4   33.82    2.09
   9  -5  -4   30.99    1.60
   9  -5  -4   32.41    1.59
  -9   5   4   33.14    1.58
  -9   5   4   35.87    2.03
   8  -5  -4    8.14    0.78
   8  -5  -4    8.25    0.43
   8  -5  -4    7.82    0.41
  -8   5   4    7.50    0.41
  -8   5   4    7.29    0.75
   7  -5  -4   14.37    1.04
   7  -5  -4   13.05    0.66
   7  -5  -4   11.71    0.93
  -7   5   4   12.18    0.63
  -7   5   4   12.94    0.96
   6  -5  -4    0.04    0.05
   6  -5  -4    0.08    0.22
  -6   5   4    0.03    0.04
  -6   5   4    0.15    0.17
   5  -5  -4   -0.07    0.18
   5  -5  -4   -0.08    0.03
  -5   5   4   -0.01    0.14
  -5   5   4   -0.01    0.03
   4  -5  -4   44.13    2.07
   4  -5  -4   39.65    2.37
  -4   5   4   42.86    2.36
  -4   5   4   47.36    2.07
   3  -5  -4    7.56    0.39
   3  -5  -4    8.11    0.67
  -3   5   4    8.19    0.66
   2  -5  -4    4.08    0.48
   2  -5  -4    4.82    0.25
  -2   5   4    4.64    0.49
   1  -5  -4    1.55    0.31
   1  -5  -4    1.65    0.11
  -1   5   4    1.71    0.31
   0  -5  -4    0.05    0.17
   0  -5  -4   -0.04    0.02
   0   5   4    0.03    0.06
   0   5   4   -0.03    0.03
  -1  -5  -4    2.01    0.40
   1   5   4    2.20    0.14
   1   5   4    2.10    0.16
  -2  -5  -4   -0.01    0.24
  -2  -5  -4    0.05    0.03
   2   5   4    0.03    0.06
   2   5   4   -0.01    0.05
  -3  -5  -4    1.07    0.09
   3   5   4    1.10    0.13
   3   5   4    0.93    0.13
  -4  -5  -4    0.18    0.05
   4   5   4    0.20    0.08
   4   5   4    0.25    0.07
   5   5   4    9.47    0.51
   5   5   4    9.20    0.50
   6   5   4    1.36    0.12
   6   5   4    1.17    0.15
   7   5   4    1.18    0.12
  13  -6  -4    0.28    0.05
  13  -6  -4    0.22    0.05
 -13   6   4    0.23    0.04
  12  -6  -4    0.03    0.04
  12  -6  -4    0.11    0.04
 -12   6   4    0.10    0.04
  11  -6  -4    0.15    0.05
  11  -6  -4    0.24    0.06
 -11   6   4    0.18    0.05
  10  -6  -4    5.44    0.84
  10  -6  -4    4.79    0.28
  10  -6  -4    4.38    0.27
 -10   6   4    4.54    0.27
 -10   6   4    3.94    0.64
   9  -6  -4   16.85    0.85
   9  -6  -4   16.89    0.83
   9  -6  -4   16.49    1.31
  -9   6   4   17.72    1.29
  -9   6   4   16.34    0.83
   8  -6  -4    4.61    0.66
   8  -6  -4    5.44    0.32
   8  -6  -4    5.59    0.78
  -8   6   4    5.22    0.29
  -8   6   4    4.59    0.31
  -8   6   4    4.70    0.66
   7  -6  -4    1.40    0.13
   7  -6  -4    1.90    0.44
  -7   6   4    1.24    0.11
  -7   6   4    1.02    0.32
   6  -6  -4    1.90    0.41
   6  -6  -4    2.44    0.15
   6  -6  -4    2.26    0.18
  -6   6   4    2.15    0.15
  -6   6   4    2.74    0.19
  -6   6   4    2.76    0.49
   5  -6  -4   10.48    0.59
   5  -6  -4   12.32    0.63
   5  -6  -4   10.66    0.92
  -5   6   4   12.78    0.59
  -5   6   4   13.21    0.93
  -5   6   4   12.94    0.63
   4  -6  -4    7.40    0.68
   4  -6  -4    6.81    0.38
  -4   6   4    7.76    0.37
  -4   6   4    6.93    0.67
  -4   6   4    7.28    0.40
  -4   6   4    7.51    0.40
   3  -6  -4   41.07    2.30
   3  -6  -4   39.83    1.94
  -3   6   4   40.93    1.96
  -3   6   4   42.66    1.97
  -3   6   4   39.61    2.22
   2  -6  -4   25.88    1.63
   2  -6  -4   24.81    1.30
  -2   6   4   26.89    1.30
  -2   6   4   27.11    1.57
  -2   6   4   28.97    1.32
   1  -6  -4   38.33    1.87
  -1   6   4   37.98    1.90
  -1   6   4   42.07    1.89
   0  -6  -4    3.59    0.53
   0  -6  -4    3.39    0.19
   0   6   4    3.27    0.23
   0   6   4    3.68    0.21
  -1  -6  -4    5.61    0.62
  -1  -6  -4    5.74    0.30
   1   6   4    5.71    0.41
   1   6   4    5.90    0.30
  -2  -6  -4   15.49    1.14
   2   6   4   16.99    0.83
   2   6   4   15.71    0.84
  -3  -6  -4    1.22    0.10
   3   6   4    1.40    0.15
   3   6   4    1.27    0.15
  -4  -6  -4    2.49    0.15
   4   6   4    2.50    0.20
   4   6   4    2.36    0.19
   5   6   4    0.10    0.05
   5   6   4    0.09    0.06
   6   6   4    0.57    0.07
   6   6   4    0.56    0.07
 -13   7   4    0.56    0.06
  12  -7  -4    0.26    0.04
  12  -7  -4    0.26    0.05
 -12   7   4    0.28    0.05
  11  -7  -4    0.36    0.07
  11  -7  -4    0.31    0.06
 -11   7   4    0.58    0.12
  10  -7  -4    1.00    0.13
  10  -7  -4    0.95    0.10
  10  -7  -4    0.63    0.45
 -10   7   4    0.67    0.09
 -10   7   4    1.54    0.49
   9  -7  -4   15.37    0.75
   9  -7  -4   14.50    1.23
  -9   7   4   14.03    1.20
  -9   7   4   13.59    0.72
   8  -7  -4   -0.37    0.45
   8  -7  -4   -0.01    0.29
   8  -7  -4    0.01    0.06
  -8   7   4    0.05    0.04
  -8   7   4    0.18    0.24
  -8   7   4   -0.08    0.07
   7  -7  -4    4.66    0.28
   7  -7  -4    6.77    0.82
  -7   7   4    3.60    0.55
  -7   7   4    4.44    0.28
  -7   7   4    4.13    0.25
   6  -7  -4    6.34    0.31
   6  -7  -4    6.19    0.35
  -6   7   4    5.42    0.34
  -6   7   4    5.54    0.31
  -6   7   4    5.43    0.65
   5  -7  -4    2.21    0.40
   5  -7  -4    2.92    0.18
  -5   7   4    2.80    0.21
  -5   7   4    3.16    0.17
  -5   7   4    2.83    0.21
  -5   7   4    3.68    0.72
   4  -7  -4   71.86    3.76
   4  -7  -4   76.35    3.35
   4  -7  -4   63.22    3.31
  -4   7   4   71.66    3.69
  -4   7   4   68.25    3.33
  -4   7   4   71.14    3.34
   3  -7  -4   35.71    1.79
   3  -7  -4   39.77    2.23
  -3   7   4   40.47    2.15
  -3   7   4   36.80    1.81
  -3   7   4   37.21    1.82
   2  -7  -4    1.99    0.14
   2  -7  -4    1.87    0.39
  -2   7   4    2.13    0.16
  -2   7   4    1.97    0.17
   1  -7  -4    3.01    0.18
   1  -7  -4    3.04    0.51
  -1   7   4    3.11    0.22
  -1   7   4    3.12    0.20
   0  -7  -4   38.09    2.16
   0  -7  -4   36.67    1.76
   0   7   4   38.25    1.80
   0   7   4   35.17    1.80
  -1  -7  -4    3.89    0.22
   1   7   4    3.77    0.27
   1   7   4    3.66    0.26
  -2  -7  -4    5.19    0.28
   2   7   4    5.51    0.33
   2   7   4    5.29    0.34
  -3  -7  -4    1.88    0.13
   3   7   4    1.81    0.17
   3   7   4    1.85    0.17
  -4  -7  -4    0.52    0.08
   4   7   4    0.55    0.09
   4   7   4    0.56    0.08
   5   7   4    0.16    0.05
   5   7   4    0.21    0.05
  13  -8  -4   -0.01    0.02
 -13   8   4   -0.01    0.02
  12  -8  -4    0.14    0.04
 -12   8   4    0.09    0.04
  11  -8  -4    1.09    0.11
 -11   8   4    1.13    0.11
  10  -8  -4   27.21    1.90
  10  -8  -4   27.25    1.33
 -10   8   4   29.00    1.90
 -10   8   4   25.55    1.30
   9  -8  -4   28.46    1.37
   9  -8  -4   25.88    1.85
  -9   8   4   27.18    1.37
  -9   8   4   27.90    1.34
  -9   8   4   28.27    1.89
   8  -8  -4    2.08    0.18
   8  -8  -4    1.33    0.44
   8  -8  -4    2.24    0.68
  -8   8   4    2.11    0.54
  -8   8   4    1.95    0.17
  -8   8   4    2.03    0.15
   7  -8  -4    1.15    0.46
   7  -8  -4    1.00    0.12
  -7   8   4    0.69    0.11
  -7   8   4    0.31    0.35
  -7   8   4    0.92    0.09
   6  -8  -4    0.76    0.09
   6  -8  -4    0.96    0.15
   6  -8  -4    0.27    0.32
  -6   8   4    0.72    0.41
   5  -8  -4    2.56    0.19
   5  -8  -4    2.37    0.16
  -5   8   4    2.22    0.18
  -5   8   4    2.36    0.48
   4  -8  -4    1.37    0.14
   4  -8  -4    1.64    0.41
   4  -8  -4    1.46    0.12
  -4   8   4    1.11    0.40
  -4   8   4    0.98    0.13
  -4   8   4    1.31    0.14
   3  -8  -4   18.94    1.34
   3  -8  -4   16.26    0.83
   2  -8  -4    1.78    0.13
   2  -8  -4    1.87    0.45
  -2   8   4    1.85    0.17
  -2   8   4    1.70    0.16
  -2   8   4    1.64    0.14
   1  -8  -4    0.00    0.04
   1  -8  -4    0.51    0.31
  -1   8   4    0.08    0.05
  -1   8   4    0.00    0.05
  -1   8   4   -0.03    0.07
   0  -8  -4    2.46    0.16
   0  -8  -4    2.70    0.51
   0   8   4    2.52    0.21
   0   8   4    2.30    0.15
   0   8   4    2.27    0.20
  -1  -8  -4   25.68    1.23
   1   8   4   26.30    1.29
   1   8   4   24.85    1.30
  -2  -8  -4    0.10    0.04
   2   8   4    0.07    0.06
   2   8   4    0.12    0.07
  -3  -8  -4    3.67    0.21
   3   8   4    3.30    0.23
   3   8   4    3.17    0.22
  -4  -8  -4    0.48    0.07
   4   8   4    0.64    0.08
   4   8   4    0.62    0.08
  13  -9  -4    1.07    0.07
  12  -9  -4    0.02    0.03
 -12   9   4    0.00    0.03
  11  -9  -4    0.07    0.05
 -11   9   4    0.12    0.04
  10  -9  -4    0.10    0.06
 -10   9   4    0.12    0.05
 -10   9   4    0.03    0.06
   9  -9  -4    0.45    0.55
  -9   9   4    0.34    0.44
   8  -9  -4   -0.12    0.61
   8  -9  -4    0.61    0.10
   8  -9  -4    0.74    0.43
  -8   9   4    0.56    0.44
  -8   9   4    0.40    0.09
   7  -9  -4   -0.06    0.05
   7  -9  -4    0.08    0.44
  -7   9   4    0.00    0.06
  -7   9   4    0.15    0.43
   6  -9  -4    0.09    0.40
   6  -9  -4    0.39    0.10
   6  -9  -4    0.36    0.06
  -6   9   4    0.82    0.49
  -6   9   4    0.31    0.08
   5  -9  -4   14.16    1.41
   5  -9  -4   14.83    0.77
   5  -9  -4   15.57    0.80
  -5   9   4   16.82    1.36
  -5   9   4   15.18    0.80
  -5   9   4   16.29    0.80
   4  -9  -4    0.02    0.07
   4  -9  -4    0.19    0.06
  -4   9   4    0.06    0.06
  -4   9   4    0.13    0.07
  -4   9   4    0.12    0.08
   3  -9  -4   11.45    1.11
   3  -9  -4   11.84    0.60
  -3   9   4   10.89    0.60
  -3   9   4   11.78    0.63
  -3   9   4   12.00    0.63
   2  -9  -4   27.56    1.90
   2  -9  -4   30.48    1.42
  -2   9   4   29.74    1.46
  -2   9   4   30.91    1.46
  -2   9   4   27.55    1.42
   1  -9  -4   18.01    0.87
   1  -9  -4   17.86    1.33
  -1   9   4   18.21    0.91
  -1   9   4   16.83    0.86
  -1   9   4   17.44    0.90
   0  -9  -4    2.99    0.63
   0  -9  -4    2.66    0.17
   0   9   4    2.28    0.20
   0   9   4    2.45    0.20
  -1  -9  -4   14.31    0.69
   1   9   4   14.03    0.73
   1   9   4   13.61    0.72
  -2  -9  -4    5.53    0.29
   2   9   4    5.49    0.33
   2   9   4    5.57    0.32
  -3  -9  -4    0.29    0.04
   3   9   4    0.25    0.06
   3   9   4    0.30    0.07
   4   9   4    0.14    0.04
  12 -10  -4    0.92    0.08
  11 -10  -4    1.97    0.15
 -11  10   4    2.00    0.13
  10 -10  -4    4.31    0.28
 -10  10   4    4.67    0.28
   9 -10  -4    4.32    0.27
  -9  10   4    3.98    0.27
   8 -10  -4    1.83    0.17
   8 -10  -4    2.36    0.63
   8 -10  -4    0.93    1.45
  -8  10   4    2.09    0.63
  -8  10   4    1.96    0.18
   7 -10  -4    1.23    0.61
   7 -10  -4    0.79    0.12
  -7  10   4    0.65    0.80
  -7  10   4    0.78    0.16
   6 -10  -4    3.26    0.70
   6 -10  -4    2.78    0.22
   6 -10  -4    2.75    0.18
  -6  10   4    3.29    0.84
  -6  10   4    2.67    0.21
   5 -10  -4   -0.02    0.06
   5 -10  -4    0.11    0.05
   5 -10  -4   -0.12    0.42
  -5  10   4    0.05    0.07
  -5  10   4    0.08    0.07
   4 -10  -4    8.66    0.47
   4 -10  -4    9.49    1.11
  -4  10   4    8.72    0.49
  -4  10   4    9.60    0.50
  -4  10   4    8.89    0.51
   3 -10  -4    0.25    0.41
   3 -10  -4    0.01    0.04
  -3  10   4    0.06    0.09
  -3  10   4    0.03    0.10
   2 -10  -4    1.08    0.11
   2 -10  -4    1.00    0.53
  -2  10   4    1.22    0.14
  -2  10   4    1.01    0.10
  -2  10   4    0.96    0.13
   1 -10  -4    0.17    0.05
  -1  10   4    0.10    0.06
  -1  10   4    0.06    0.06
  -1  10   4    0.13    0.04
   0 -10  -4    1.07    0.10
   0  10   4    1.02    0.12
   0  10   4    1.12    0.13
  -1 -10  -4    1.52    0.11
   1  10   4    1.27    0.13
  -2 -10  -4    0.02    0.03
   2  10   4   -0.05    0.03
   2  10   4    0.00    0.04
  12 -11  -4    0.06    0.03
  11 -11  -4    0.17    0.05
  10 -11  -4    0.21    0.06
 -10  11   4    0.26    0.06
   9 -11  -4    2.44    0.19
  -9  11   4    2.67    0.21
   8 -11  -4    0.02    0.06
  -8  11   4    0.03    0.06
   7 -11  -4    0.06    0.05
  -7  11   4    0.08    0.06
   6 -11  -4    0.58    0.08
   6 -11  -4    0.59    0.10
  -6  11   4    0.65    0.10
   5 -11  -4    0.85    0.11
  -5  11   4    0.66    0.10
   4 -11  -4    0.23    0.10
  -4  11   4    0.17    0.06
  -4  11   4    0.21    0.07
   3 -11  -4    0.05    0.04
  -3  11   4    0.09    0.06
  -3  11   4    0.04    0.04
   2 -11  -4    1.47    0.12
  -2  11   4    1.57    0.14
  -2  11   4    1.24    0.14
  -2  11   4    1.71    0.11
   1 -11  -4    0.34    0.06
  -1  11   4    0.36    0.09
  -1  11   4    0.32    0.07
   0 -11  -4    0.46    0.07
   0  11   4    0.35    0.07
   0  11   4    0.41    0.07
  -1 -11  -4    0.04    0.03
   1  11   4    0.00    0.03
  11 -12  -4    0.31    0.05
  10 -12  -4    0.12    0.04
 -10  12   4    0.15    0.05
   9 -12  -4    0.17    0.05
  -9  12   4    0.22    0.06
   8 -12  -4    0.08    0.05
  -8  12   4    0.05    0.05
   7 -12  -4    0.08    0.05
  -7  12   4    0.08    0.05
   6 -12  -4   -0.09    0.05
   6 -12  -4   -0.03    0.05
  -6  12   4    0.05    0.05
   5 -12  -4    0.04    0.04
  -5  12   4    0.04    0.05
   4 -12  -4    0.22    0.05
  -4  12   4    0.23    0.05
   3 -12  -4    0.33    0.06
  -3  12   4    0.34    0.06
  -3  12   4    0.40    0.05
  -2  12   4    1.02    0.09
   1 -12  -4    0.36    0.05
  -1  12   4    0.32    0.05
   0  12   4    0.10    0.03
   9 -13  -4    0.09    0.04
  -9  13   4    0.15    0.04
   8 -13  -4    0.01    0.03
  -8  13   4   -0.02    0.04
   7 -13  -4   -0.02    0.04
  -7  13   4    0.15    0.05
  -6  13   4    0.28    0.06
  -5  13   4    1.29    0.10
   4 -13  -4   10.63    0.55
  -4  13   4   10.89    0.53
   3 -13  -4    2.20    0.14
  -2  14  -5    0.81    0.07
  -3  14  -5    3.01    0.18
  -4  14  -5    0.27    0.05
  -5  14  -5    0.14    0.06
   5 -14   5    0.13    0.05
  -2 -13   5    4.15    0.23
  -1 -13   5    0.07    0.04
   0  13  -5    0.32    0.04
   0 -13   5    0.34    0.05
  -1  13  -5    0.14    0.05
   1 -13   5    0.21    0.04
  -2  13  -5    2.08    0.17
  -3  13  -5    2.21    0.17
   3 -13   5    2.10    0.16
  -4  13  -5    1.22    0.12
   4 -13   5    1.07    0.10
  -5  13  -5    0.09    0.05
   5 -13   5    0.04    0.04
  -6  13  -5    0.65    0.08
   6 -13   5    0.72    0.08
  -7  13  -5    0.20    0.04
   4  12  -5    0.07    0.03
  -4 -12   5    0.00    0.03
  -3 -12   5    0.87    0.08
   2  12  -5    4.01    0.24
  -2 -12   5    4.07    0.24
   1  12  -5    0.01    0.03
  -1 -12   5    0.03    0.04
   0  12  -5    0.05    0.04
   0 -12   5    0.00    0.05
  -1  12  -5    0.77    0.10
   1 -12   5    0.86    0.10
  -2  12  -5    4.17    0.27
   2 -12   5    4.65    0.26
  -3  12  -5    3.37    0.24
   3 -12   5    3.47    0.23
   3 -12   5    3.80    0.21
  -4  12  -5    0.80    0.10
   4 -12   5    1.23    0.12
  -5  12  -5    0.17    0.07
   5 -12   5    0.14    0.06
  -6  12  -5    0.03    0.05
   6 -12   5    0.04    0.05
  -7  12  -5    0.23    0.06
   7 -12   5    0.21    0.05
   8 -12   5    0.96    0.09
   5  11  -5    0.08    0.04
   4  11  -5    3.46    0.22
  -4 -11   5    3.44    0.21
   3  11  -5    2.29    0.17
  -3 -11   5    2.16    0.16
   2  11  -5    0.06    0.03
   2  11  -5    0.00    0.06
  -2 -11   5    0.01    0.05
   1  11  -5    0.47    0.08
   1  11  -5    0.40    0.07
  -1 -11   5    0.37    0.08
   0  11  -5    9.43    0.49
   0 -11   5    9.07    0.50
   0 -11   5    9.77    1.06
  -1  11  -5   15.33    0.82
   1 -11   5   16.90    1.37
   1 -11   5   14.34    0.76
   2 -11   5    1.31    0.48
   2 -11   5    1.51    0.14
   2 -11   5    1.73    0.15
  -3  11  -5   40.38    2.03
   3 -11   5   45.95    2.01
   3 -11   5   42.16    2.03
   3 -11   5   36.70    2.84
  -4  11  -5    2.80    0.21
   4 -11   5    2.35    0.69
   4 -11   5    2.58    0.20
  -5  11  -5    5.94    0.36
   5 -11   5    6.05    0.35
  -6  11  -5    1.36    0.14
   6 -11   5    1.47    0.13
  -7  11  -5    0.32    0.06
   7 -11   5    0.24    0.05
   7 -11   5    0.21    0.06
   8 -11   5    1.03    0.08
   8 -11   5    1.06    0.09
   9 -11   5    0.39    0.05
   6  10  -5    0.48    0.07
  -6 -10   5    0.61    0.06
   4  10  -5    5.08    0.27
   4  10  -5    4.84    0.30
  -4 -10   5    4.63    0.28
   3  10  -5    1.32    0.14
   3  10  -5    1.33    0.11
  -3 -10   5    1.20    0.12
  -2 -10   5    0.51    0.08
  -2 -10   5    0.57    0.42
   1  10  -5   15.08    0.80
   1  10  -5   15.88    0.81
  -1 -10   5   17.67    1.30
  -1 -10   5   16.29    0.81
   0  10  -5    7.11    0.41
   0  10  -5    7.35    0.45
   0 -10   5    7.37    0.40
   0 -10   5    7.04    0.87
  -1  10  -5    2.64    0.20
   1 -10   5    2.28    0.18
   1 -10   5    2.24    0.19
   1 -10   5    2.42    0.52
  -2  10  -5   11.24    0.61
   2 -10   5   11.84    0.61
   2 -10   5   11.00    1.09
   2 -10   5   11.24    0.59
  -3  10  -5    9.35    0.49
  -3  10  -5    9.89    1.10
   3 -10   5    8.33    0.45
   3 -10   5    8.27    1.00
   3 -10   5    8.20    0.48
  -4  10  -5    0.29    0.50
  -4  10  -5    0.55    0.10
   4 -10   5    0.50    0.10
   4 -10   5    0.39    0.47
  -5  10  -5   -0.17    0.48
  -5  10  -5   -0.15    0.04
  -5  10  -5   -0.01    0.06
   5 -10   5    0.08    0.06
  -6  10  -5    1.47    0.12
  -6  10  -5    1.26    0.14
   6 -10   5    1.23    0.13
  -7  10  -5    0.66    0.09
  -7  10  -5    0.38    0.06
   7 -10   5    0.37    0.06
   7 -10   5    0.37    0.08
  -8  10  -5    0.80    0.08
   8 -10   5    0.80    0.12
   9 -10   5    0.03    0.03
   9 -10   5    0.01    0.03
   7   9  -5   10.94    0.56
   6   9  -5    0.81    0.08
   6   9  -5    0.62    0.10
  -6  -9   5    0.68    0.07
   5   9  -5    0.37    0.06
   5   9  -5    0.33    0.08
  -5  -9   5    0.37    0.07
   4   9  -5   14.51    0.76
   4   9  -5   14.53    0.72
  -4  -9   5   14.14    0.72
  -4  -9   5   13.95    1.29
   3   9  -5   27.41    1.24
   3   9  -5   25.24    1.29
  -3  -9   5   24.94    1.64
  -3  -9   5   25.24    1.26
   2   9  -5    8.35    0.46
   2   9  -5    8.96    0.49
  -2  -9   5    8.97    0.47
  -2  -9   5    8.99    0.86
   1   9  -5    0.57    0.09
   1   9  -5    0.55    0.09
  -1  -9   5    0.27    0.29
   0   9  -5   18.69    0.96
   0   9  -5   19.83    0.96
   0  -9   5   18.82    0.95
   0  -9   5   19.74    1.40
  -1   9  -5   34.00    1.70
  -1   9  -5   37.67    2.16
   1  -9   5   33.18    1.68
   1  -9   5   36.54    1.70
   1  -9   5   34.33    2.16
  -2   9  -5   60.69    2.96
  -2   9  -5   68.44    3.47
   2  -9   5   61.41    2.94
   2  -9   5   58.62    3.43
  -3   9  -5    2.77    0.54
  -3   9  -5    2.51    0.20
   3  -9   5    2.66    0.20
   3  -9   5    2.73    0.58
   3  -9   5    2.57    0.17
  -4   9  -5    6.04    1.32
  -4   9  -5    7.59    0.42
   4  -9   5    6.90    0.41
   4  -9   5    7.71    0.94
  -5   9  -5    1.44    0.12
  -5   9  -5    1.43    0.16
  -5   9  -5    1.34    0.50
   5  -9   5    1.82    0.65
   5  -9   5    1.45    0.15
  -6   9  -5   -0.18    0.44
  -6   9  -5    0.04    0.05
  -6   9  -5    0.13    0.07
  -7   9  -5    0.16    0.06
   7  -9   5    0.18    0.06
   7  -9   5    0.20    0.06
  -8   9  -5    2.11    0.14
   8  -9   5    1.76    0.18
   8  -9   5    2.18    0.15
  -9   9  -5    0.15    0.04
   9  -9   5    0.19    0.04
   9  -9   5    0.16    0.04
  10  -9   5    0.66    0.06
   8   8  -5    2.74    0.19
   8   8  -5    3.27    0.17
   7   8  -5    0.42    0.06
   7   8  -5    0.27    0.07
  -7  -8   5    0.34    0.05
   6   8  -5    0.00    0.04
   6   8  -5    0.04    0.06
  -6  -8   5   -0.06    0.04
   5   8  -5    0.19    0.08
  -5  -8   5    0.12    0.05
   4   8  -5    5.02    0.33
   4   8  -5    5.18    0.30
  -4  -8   5    5.53    0.66
  -4  -8   5    5.03    0.29
   3   8  -5    1.38    0.15
   3   8  -5    1.61    0.12
  -3  -8   5    1.47    0.13
  -3  -8   5    1.94    0.36
   2   8  -5    3.04    0.22
   2   8  -5    2.87    0.19
  -2  -8   5    2.96    0.19
  -2  -8   5    3.14    0.48
   1   8  -5   23.12    1.18
   1   8  -5   24.77    1.19
  -1  -8   5   25.12    1.58
  -1  -8   5   23.79    1.17
   0   8  -5    6.08    0.36
   0   8  -5    7.16    0.81
   0   8  -5    6.25    0.36
   0  -8   5    6.33    0.35
   0  -8   5    6.94    0.71
  -1   8  -5    8.61    0.47
  -1   8  -5   10.36    0.86
   1  -8   5    8.09    0.82
   1  -8   5    8.80    0.48
   1  -8   5    8.35    0.46
  -2   8  -5   -0.13    0.29
  -2   8  -5    0.03    0.06
   2  -8   5   -0.02    0.05
   2  -8   5    0.28    0.26
   2  -8   5   -0.02    0.04
  -3   8  -5   14.83    1.25
  -3   8  -5   16.19    0.82
  -3   8  -5   16.39    0.79
   3  -8   5   16.32    0.79
   3  -8   5   15.51    0.82
   3  -8   5   16.83    1.27
  -4   8  -5   11.49    1.08
  -4   8  -5   11.73    0.59
   4  -8   5   13.06    1.12
   4  -8   5   11.01    0.61
  -5   8  -5   23.22    1.11
  -5   8  -5   23.71    1.72
  -5   8  -5   23.20    1.14
   5  -8   5   22.12    1.13
   5  -8   5   21.47    1.12
   5  -8   5   23.99    1.72
  -6   8  -5   10.17    0.54
  -6   8  -5    9.81    0.52
  -6   8  -5   10.86    1.05
   6  -8   5    9.88    0.53
   6  -8   5    9.72    0.53
  -7   8  -5    1.70    0.14
  -7   8  -5    1.32    0.54
   7  -8   5    1.67    0.15
   7  -8   5    1.85    0.15
   7  -8   5    1.71    0.14
  -8   8  -5    4.71    0.27
   8  -8   5    4.45    0.27
   8  -8   5    4.64    0.27
  -9   8  -5    0.01    0.03
   9  -8   5    0.02    0.03
   9  -8   5   -0.02    0.02
 -10   8  -5    0.03    0.03
  10  -8   5    0.04    0.03
   9   7  -5    0.25    0.05
   9   7  -5    0.37    0.04
   8   7  -5    9.19    0.43
   8   7  -5    7.44    0.45
   7   7  -5    0.98    0.10
   7   7  -5    0.78    0.11
  -7  -7   5    1.19    0.10
   6   7  -5    2.56    0.22
   6   7  -5    2.60    0.18
  -6  -7   5    2.57    0.17
   5   7  -5    0.14    0.05
   5   7  -5    0.21    0.09
  -5  -7   5    0.15    0.05
  -5  -7   5   -0.06    0.32
   4   7  -5    0.12    0.07
   4   7  -5    0.07    0.03
  -4  -7   5   -0.03    0.23
  -4  -7   5    0.05    0.04
   3   7  -5    0.35    0.08
   3   7  -5    0.54    0.07
  -3  -7   5    0.42    0.07
  -3  -7   5    0.53    0.23
   2   7  -5    4.66    0.29
   2   7  -5    5.18    0.28
  -2  -7   5    4.61    0.27
  -2  -7   5    5.16    0.59
   1   7  -5    0.43    0.32
   1   7  -5    0.24    0.06
   1   7  -5    0.14    0.05
  -1  -7   5    0.11    0.04
  -1  -7   5    0.01    0.18
   0   7  -5    0.45    0.08
   0   7  -5    0.19    0.27
   0  -7   5    0.27    0.31
   0  -7   5    0.36    0.06
  -1   7  -5   14.26    0.72
  -1   7  -5   14.70    1.07
   1  -7   5   15.64    0.76
   1  -7   5   14.18    1.07
   1  -7   5   12.45    0.70
  -2   7  -5   40.25    2.39
  -2   7  -5   42.39    1.97
  -2   7  -5   42.62    2.00
   2  -7   5   43.00    2.01
   2  -7   5   39.27    2.00
  -3   7  -5    3.50    0.21
  -3   7  -5    3.66    0.59
  -3   7  -5    3.78    0.24
   3  -7   5    3.54    0.23
   3  -7   5    3.46    0.20
   3  -7   5    3.89    0.58
  -4   7  -5   13.92    1.12
  -4   7  -5   13.38    0.68
  -4   7  -5   14.46    0.71
   4  -7   5   12.45    0.69
   4  -7   5   16.23    1.17
   4  -7   5   13.55    0.70
  -5   7  -5   11.43    1.04
  -5   7  -5   10.49    0.56
  -5   7  -5   10.34    0.54
   5  -7   5   10.72    0.56
   5  -7   5   11.03    1.11
   5  -7   5    9.94    0.55
  -6   7  -5    2.07    0.15
  -6   7  -5    1.54    0.46
   6  -7   5    2.02    0.16
   6  -7   5    1.73    0.16
  -7   7  -5    0.85    0.46
  -7   7  -5    1.00    0.11
   7  -7   5    0.87    0.11
   7  -7   5    0.97    0.16
   7  -7   5    0.80    0.10
  -8   7  -5    1.59    0.13
   8  -7   5    1.71    0.13
   8  -7   5    1.53    0.12
   8  -7   5    1.60    0.14
  -9   7  -5    0.01    0.03
   9  -7   5    0.03    0.04
   9  -7   5    0.02    0.06
 -10   7  -5    0.17    0.04
  10  -7   5    0.21    0.05
  10   6  -5    0.52    0.05
  10   6  -5    0.53    0.06
   9   6  -5    0.25    0.06
   9   6  -5    0.21    0.05
   8   6  -5    3.50    0.22
   8   6  -5    3.27    0.24
   7   6  -5    0.38    0.52
   7   6  -5    0.56    0.14
  -7  -6   5    0.58    0.08
   6   6  -5   27.39    1.38
   6   6  -5   25.39    1.35
   6   6  -5   27.92    1.90
  -6  -6   5   30.44    1.34
   5   6  -5    2.16    0.52
   5   6  -5    2.20    0.19
   5   6  -5    2.97    0.22
  -5  -6   5    3.41    0.43
  -5  -6   5    2.89    0.17
   4   6  -5    0.06    0.04
   4   6  -5   -0.04    0.27
   4   6  -5    0.08    0.06
  -4  -6   5   -0.02    0.03
  -4  -6   5   -0.15    0.18
   3   6  -5    1.27    0.13
  -3  -6   5    1.23    0.12
  -3  -6   5    1.08    0.28
   2   6  -5   15.32    0.72
   2   6  -5   15.08    0.97
  -2  -6   5   13.78    1.01
  -2  -6   5   13.58    0.71
   1   6  -5   50.73    2.68
  -1  -6   5   50.64    2.73
  -1  -6   5   50.98    2.41
   0   6  -5    3.41    0.46
   0  -6   5    3.07    0.18
   0  -6   5    2.66    0.40
  -1   6  -5    2.10    0.38
  -1   6  -5    2.47    0.14
   1  -6   5    2.01    0.36
   1  -6   5    1.97    0.14
  -2   6  -5   -0.01    0.21
  -2   6  -5    0.10    0.03
   2  -6   5    0.19    0.24
   2  -6   5    0.20    0.06
   2  -6   5    0.12    0.04
  -3   6  -5    2.22    0.15
  -3   6  -5    2.51    0.18
   3  -6   5    2.32    0.16
   3  -6   5    2.19    0.17
   3  -6   5    2.38    0.46
  -4   6  -5   21.95    1.09
  -4   6  -5   22.00    1.52
  -4   6  -5   24.24    1.12
   4  -6   5   22.32    1.11
   4  -6   5   20.62    1.10
   4  -6   5   25.24    1.51
  -5   6  -5   11.37    0.56
  -5   6  -5   11.73    1.00
   5  -6   5   10.50    0.58
   5  -6   5   10.89    0.58
  -6   6  -5   16.66    1.27
  -6   6  -5   15.01    0.76
   6  -6   5   13.88    0.75
   6  -6   5   15.25    0.77
   6  -6   5   15.58    0.76
  -7   6  -5    0.86    0.42
  -7   6  -5    0.95    0.10
   7  -6   5    1.06    0.11
   7  -6   5    0.95    0.11
  -8   6  -5    2.31    0.21
   8  -6   5    2.36    0.14
   8  -6   5    2.21    0.17
   8  -6   5    2.07    0.16
  -9   6  -5    0.31    0.05
   9  -6   5    0.32    0.06
   9  -6   5    0.27    0.08
 -10   6  -5    3.60    0.18
  10  -6   5    3.19    0.19
  10  -6   5    3.19    0.18
  10   5  -5    0.02    0.03
  10   5  -5    0.06    0.04
   9   5  -5    0.51    0.07
   9   5  -5    0.46    0.09
   8   5  -5    0.53    0.66
   7   5  -5    0.23    0.09
   7   5  -5   -0.01    0.40
   7   5  -5    0.21    0.06
  -7  -5   5    0.33    0.06
   6   5  -5    2.30    0.19
   6   5  -5    1.75    0.15
   6   5  -5    2.37    0.50
  -6  -5   5    2.10    0.36
  -6  -5   5    2.24    0.15
   5   5  -5   62.91    2.86
   5   5  -5   59.23    3.32
   5   5  -5   59.82    2.91
   4   5  -5   29.07    1.41
   4   5  -5   28.82    1.75
  -4  -5   5   29.38    1.65
  -4  -5   5   28.01    1.37
   3   5  -5   -0.17    0.17
  -3  -5   5    0.16    0.16
  -3  -5   5    0.00    0.03
   2   5  -5    8.17    0.65
   2   5  -5    8.06    0.67
  -2  -5   5    7.93    0.41
  -2  -5   5    8.76    0.68
   1   5  -5   66.75    3.18
  -1  -5   5   60.99    2.89
  -1  -5   5   56.31    3.16
   0   5  -5   45.15    2.41
   0  -5   5   45.36    2.42
   0  -5   5   43.54    2.11
  -1   5  -5    0.41    0.05
  -1   5  -5    0.31    0.22
   1  -5   5    0.44    0.18
   1  -5   5    0.44    0.06
  -2   5  -5    5.72    0.62
  -2   5  -5    5.90    0.32
   2  -5   5    6.05    0.61
   2  -5   5    6.32    0.31
  -3   5  -5    0.07    0.04
  -3   5  -5    0.13    0.23
   3  -5   5    0.17    0.05
   3  -5   5    0.13    0.20
   3  -5   5   -0.14    0.20
   3  -5   5    0.14    0.05
  -4   5  -5   10.18    0.88
  -4   5  -5    9.41    0.51
   4  -5   5   11.03    0.89
   4  -5   5    9.70    0.52
   4  -5   5   10.53    0.52
  -5   5  -5   16.37    1.22
  -5   5  -5   14.63    0.76
   5  -5   5   15.06    0.77
   5  -5   5   16.24    0.79
   5  -5   5   15.65    0.77
  -6   5  -5    0.40    0.07
  -6   5  -5    0.47    0.35
   6  -5   5    0.58    0.09
   6  -5   5    0.44    0.09
   6  -5   5    0.45    0.07
  -7   5  -5    3.38    0.21
  -7   5  -5    3.02    0.53
   7  -5   5    3.05    0.19
   7  -5   5    3.54    0.21
   7  -5   5    3.07    0.22
   8  -5   5    2.13    0.15
   8  -5   5    2.02    0.16
  -9   5  -5    0.66    0.07
   9  -5   5    0.51    0.11
   9  -5   5    0.63    0.09
 -10   5  -5    0.04    0.02
  10  -5   5    0.04    0.03
  10  -5   5    0.02    0.03
  11   4  -5    1.42    0.10
  10   4  -5    1.36    0.13
  10   4  -5    1.03    0.10
   9   4  -5    0.83    0.12
   9   4  -5    0.78    0.10
   8   4  -5    0.27    0.44
   8   4  -5    0.18    0.07
   8   4  -5    0.16    0.07
   7   4  -5    0.36    0.06
   7   4  -5    0.13    0.34
   7   4  -5    0.27    0.08
  -7  -4   5    0.40    0.07
   6   4  -5    0.47    0.33
   6   4  -5    0.63    0.11
  -6  -4   5    0.81    0.23
  -6  -4   5    0.60    0.07
   5   4  -5    1.17    0.13
   5   4  -5    0.78    0.33
  -5  -4   5    1.36    0.10
  -5  -4   5    0.91    0.25
   4   4  -5   88.86    4.62
  -4  -4   5   94.57    4.29
  -4  -4   5   90.05    4.54
   3   4  -5  138.59    6.46
   3   4  -5  133.46    6.56
  -3  -4   5  137.58    6.28
  -3  -4   5  126.79    6.53
   2   4  -5   27.42    1.54
   2   4  -5   30.26    1.55
  -2  -4   5   27.33    1.32
  -2  -4   5   25.87    1.56
   1   4  -5   48.47    2.61
  -1  -4   5   51.17    2.38
  -1  -4   5   51.74    2.65
   0   4  -5   17.97    1.16
   0  -4   5   18.57    1.17
   0  -4   5   19.31    0.90
  -1   4  -5    0.08    0.20
   1  -4   5    0.09    0.15
  -2   4  -5   69.22    3.58
  -2   4  -5   69.12    3.26
   2  -4   5   69.34    3.55
  -3   4  -5   12.08    0.94
  -3   4  -5   12.62    0.64
   3  -4   5   12.23    0.92
   3  -4   5   14.08    0.67
  -4   4  -5    0.81    0.26
  -4   4  -5    1.18    0.10
   4  -4   5    0.62    0.38
   4  -4   5    1.60    0.15
   4  -4   5    1.26    0.12
   4  -4   5    1.26    0.11
  -5   4  -5    0.42    0.07
  -5   4  -5    0.67    0.30
   5  -4   5    0.57    0.08
   5  -4   5    0.57    0.09
   5  -4   5    0.53    0.07
  -6   4  -5    9.26    0.88
  -6   4  -5    9.74    0.48
   6  -4   5    8.82    0.47
   6  -4   5    9.05    0.46
   6  -4   5    8.26    0.48
  -7   4  -5    4.69    0.65
  -7   4  -5    4.66    0.28
   7  -4   5    4.68    0.29
   7  -4   5    5.01    0.30
   7  -4   5    5.27    0.27
  -8   4  -5    2.94    0.19
   8  -4   5    2.80    0.19
   8  -4   5    2.86    0.20
  -9   4  -5    6.49    0.33
   9  -4   5    6.08    0.34
 -10   4  -5   -0.04    0.02
  10  -4   5    0.07    0.03
  10  -4   5   -0.02    0.03
  11   3  -5    0.16    0.05
  11   3  -5    0.12    0.05
  10   3  -5    6.32    0.34
  10   3  -5    5.46    0.33
   9   3  -5    0.82    0.11
   9   3  -5    0.73    0.47
   8   3  -5   -0.12    0.47
   8   3  -5    0.00    0.05
   8   3  -5   -0.03    0.06
  -8  -3   5   -0.08    0.04
   7   3  -5    8.27    0.87
   7   3  -5    8.68    0.47
   7   3  -5    8.52    0.48
  -7  -3   5    8.97    0.45
  -7  -3   5    9.50    0.87
   6   3  -5    0.17    0.07
   6   3  -5    0.16    0.24
   6   3  -5    0.10    0.03
  -6  -3   5   -0.04    0.04
  -6  -3   5    0.13    0.15
   5   3  -5   16.49    1.12
  -5  -3   5   16.07    1.01
  -5  -3   5   16.87    0.80
   4   3  -5   53.23    2.53
   4   3  -5   49.77    2.68
  -4  -3   5   49.89    2.62
   3   3  -5    0.38    0.19
   3   3  -5    0.71    0.21
  -3  -3   5    0.40    0.16
   2   3  -5  146.41    7.05
   2   3  -5  146.80    7.00
  -2  -3   5  144.36    7.04
   1   3  -5    6.56    0.56
  -1  -3   5    7.33    0.57
   0   3  -5    5.34    0.51
   0  -3   5    4.91    0.54
  -1   3  -5   24.80    1.45
   1  -3   5   23.68    1.41
  -2   3  -5    0.19    0.18
  -2   3  -5    0.16    0.04
   2  -3   5    0.01    0.16
  -3   3  -5    3.34    0.20
  -3   3  -5    4.19    0.49
   3  -3   5    3.59    0.44
  -4   3  -5    4.25    0.25
  -4   3  -5    4.50    0.80
   4  -3   5    4.67    0.25
   4  -3   5    4.51    0.26
  -5   3  -5    4.63    0.26
  -5   3  -5    5.26    0.62
   5  -3   5    4.12    0.26
   5  -3   5    5.00    0.26
   5  -3   5    4.44    0.27
  -6   3  -5    3.24    0.53
  -6   3  -5    2.81    0.18
   6  -3   5    2.48    0.19
   6  -3   5    2.82    0.19
   6  -3   5    2.96    0.17
  -7   3  -5    7.62    0.41
  -7   3  -5    6.98    0.78
   7  -3   5    7.84    0.42
  -8   3  -5    2.34    0.16
   8  -3   5    2.62    0.18
   8  -3   5    2.36    0.17
  -9   3  -5    1.16    0.09
   9  -3   5    1.17    0.10
   9  -3   5    1.13    0.10
  10  -3   5    0.14    0.03
  12   2  -5    0.09    0.04
  11   2  -5    1.43    0.12
  10   2  -5    0.73    0.10
  10   2  -5    1.13    0.13
 -10  -2   5    0.96    0.09
   9   2  -5    0.37    0.08
   9   2  -5    0.35    0.41
   9   2  -5    0.38    0.09
  -9  -2   5    0.31    0.06
   8   2  -5    0.80    0.11
   8   2  -5    0.84    0.11
   8   2  -5    0.82    0.36
  -8  -2   5    0.89    0.31
  -8  -2   5    1.03    0.10
   7   2  -5    4.61    0.28
   7   2  -5    4.13    0.62
   7   2  -5    4.97    0.30
  -7  -2   5    4.62    0.47
  -7  -2   5    5.14    0.27
   6   2  -5    6.90    0.39
   6   2  -5    6.18    0.66
   6   2  -5    7.37    0.38
  -6  -2   5    7.47    0.37
  -6  -2   5    6.51    0.54
   5   2  -5    0.19    0.18
  -5  -2   5    0.32    0.16
   4   2  -5    6.82    0.55
   4   2  -5    7.36    0.53
  -4  -2   5    6.46    0.53
   3   2  -5    1.17    0.22
   3   2  -5    0.96    0.22
  -3  -2   5    0.88    0.19
   2   2  -5   25.53    1.50
   2   2  -5   27.91    1.42
  -2  -2   5   27.79    1.50
   1   2  -5    2.24    0.23
   1   2  -5    2.39    0.34
  -1  -2   5    2.42    0.32
   0   2  -5  175.23    8.15
   0  -2   5  152.41    7.85
  -1   2  -5  147.94    6.54
  -1   2  -5  136.79    6.83
   1  -2   5  133.97    6.77
  -2   2  -5    4.03    0.22
  -2   2  -5    4.24    0.49
   2  -2   5    3.80    0.44
  -3   2  -5    0.49    0.22
  -3   2  -5    0.64    0.07
   3  -2   5    0.45    0.26
  -4   2  -5   29.92    1.82
   4  -2   5   31.52    1.50
   4  -2   5   31.00    1.49
  -5   2  -5    0.67    0.08
  -5   2  -5    0.55    0.24
   5  -2   5    0.73    0.08
   5  -2   5    0.77    0.10
   5  -2   5    0.70    0.09
  -6   2  -5    1.59    0.43
  -6   2  -5    2.03    0.14
   6  -2   5    1.86    0.15
   6  -2   5    1.83    0.15
  -7   2  -5   20.46    1.05
   7  -2   5   21.50    1.11
   7  -2   5   22.67    1.08
  -8   2  -5    2.33    0.15
   8  -2   5    2.50    0.17
   8  -2   5    2.24    0.17
  -9   2  -5    0.77    0.07
   9  -2   5    0.84    0.08
   9  -2   5    0.79    0.08
  12   1  -5    0.20    0.05
  11   1  -5    2.31    0.17
  10   1  -5    3.27    0.63
  10   1  -5    5.22    0.30
  10   1  -5    4.82    0.32
 -10  -1   5    4.99    0.27
   9   1  -5    0.26    0.31
   9   1  -5    0.43    0.09
   9   1  -5    0.31    0.08
   8   1  -5   19.94    1.47
   8   1  -5   21.44    1.09
   8   1  -5   23.96    1.10
  -8  -1   5   22.40    1.06
  -8  -1   5   20.56    1.28
   7   1  -5    0.05    0.04
   7   1  -5    0.15    0.21
  -7  -1   5   -0.11    0.15
  -7  -1   5   -0.02    0.03
   6   1  -5    2.69    0.42
  -6  -1   5    3.36    0.38
  -6  -1   5    3.61    0.22
   5   1  -5  269.06   11.94
   5   1  -5  231.09   12.03
  -5  -1   5  256.34   12.00
   4   1  -5  164.50    8.00
   4   1  -5  181.53    8.20
  -4  -1   5  156.16    8.00
   3   1  -5   40.16    2.04
   3   1  -5   40.04    2.10
  -3  -1   5   39.74    2.08
   2   1  -5    0.24    0.10
   2   1  -5    0.20    0.14
  -2  -1   5    0.25    0.13
   1   1  -5   57.73    2.96
   1   1  -5   57.83    2.75
  -1  -1   5   58.71    2.94
   0   1  -5   59.53    3.04
   0  -1   5   54.37    2.87
  -1   1  -5   19.14    1.24
   1  -1   5   22.30    1.22
  -2   1  -5   29.93    1.42
  -2   1  -5   28.70    1.70
   2  -1   5   29.84    1.59
  -3   1  -5    8.57    0.71
  -3   1  -5    7.58    0.39
  -4   1  -5    0.15    0.38
   4  -1   5   -0.01    0.05
   4  -1   5    0.02    0.04
  -5   1  -5    0.07    0.04
  -5   1  -5   -0.51    0.24
   5  -1   5    0.11    0.05
   5  -1   5    0.18    0.05
   5  -1   5    0.12    0.04
  -6   1  -5    5.53    0.64
  -6   1  -5    5.97    0.32
   6  -1   5    5.69    0.33
   6  -1   5    6.01    0.34
  -7   1  -5    2.61    0.16
   7  -1   5    2.85    0.19
   7  -1   5    2.41    0.18
  -8   1  -5    0.35    0.05
   8  -1   5    0.24    0.06
   9  -1   5    4.43    0.27
   9  -1   5    5.69    0.26
  12   0  -5    0.02    0.05
 -12   0   5   -0.07    0.03
  11   0  -5    5.76    0.33
  10   0  -5    0.42    0.09
  10   0  -5    0.93    0.48
 -10   0   5    0.53    0.07
   9   0  -5    0.25    0.31
   9   0  -5    0.09    0.06
   9   0  -5   -0.03    0.06
  -9   0   5    0.00    0.04
  -9   0   5    0.05    0.26
   8   0  -5    4.65    0.25
   8   0  -5    4.16    0.64
   8   0  -5    4.77    0.28
   8   0  -5    4.95    0.29
  -8   0   5    4.39    0.25
  -8   0   5    4.33    0.50
   7   0  -5    1.88    0.16
   7   0  -5    1.49    0.32
   7   0  -5    1.73    0.16
  -7   0   5    1.80    0.31
  -7   0   5    1.91    0.12
   6   0  -5    1.13    0.27
  -6   0   5    1.06    0.25
   5   0  -5   24.48    1.43
   5   0  -5   25.55    1.39
  -5   0   5   24.64    1.41
   4   0  -5   46.29    2.34
   4   0  -5   44.62    2.31
  -4   0   5   44.12    2.32
   3   0  -5   68.73    3.27
   3   0  -5   61.36    3.34
  -3   0   5   69.45    3.33
   2   0  -5   47.80    2.21
   2   0  -5   43.06    2.35
  -2   0   5   44.05    2.32
   1   0  -5  157.02    7.36
  -1   0   5  147.44    7.31
   0   0  -5   76.72    3.90
   0   0   5   79.06    3.86
  -1   0  -5   58.99    3.03
   1   0   5   58.38    2.95
  -2   0  -5    2.28    0.37
  -2   0  -5    2.39    0.16
   2   0   5    2.44    0.32
  -3   0  -5    1.71    0.12
  -3   0  -5    1.63    0.35
   3   0   5    1.82    0.14
  -4   0  -5    0.20    0.05
   4   0   5    0.29    0.07
   4   0   5    0.24    0.06
  -5   0  -5    0.94    0.10
  -5   0  -5    0.97    0.35
   5   0   5    1.18    0.12
   5   0   5    1.06    0.12
  -6   0  -5   16.89    0.86
   6   0   5   17.17    0.88
   6   0   5   18.82    0.88
  -7   0  -5    1.75    0.12
   7   0   5    1.69    0.13
   7   0   5    1.37    0.13
  -8   0  -5    3.68    0.20
   8   0   5    3.60    0.20
   9   0   5    3.57    0.20
  13  -1  -5    0.86    0.08
  12  -1  -5    0.03    0.04
 -12   1   5   -0.06    0.03
  11  -1  -5   -0.02    0.05
  11  -1  -5   -0.07    0.06
  10  -1  -5    3.51    0.67
  10  -1  -5    3.96    0.25
 -10   1   5    3.57    0.22
 -10   1   5    2.80    0.53
   9  -1  -5    1.27    0.13
   9  -1  -5    1.18    0.09
   9  -1  -5    1.27    0.15
  -9   1   5    1.19    0.30
  -9   1   5    1.37    0.11
   8  -1  -5    5.49    0.32
   8  -1  -5    5.92    0.31
   8  -1  -5    5.44    0.72
  -8   1   5    5.94    0.59
  -8   1   5    5.57    0.31
   7  -1  -5    6.51    0.34
   7  -1  -5    5.85    0.62
  -7   1   5    5.99    0.32
  -7   1   5    5.65    0.55
   6  -1  -5    1.48    0.28
   6  -1  -5    2.04    0.33
  -6   1   5    1.84    0.30
  -6   1   5    1.76    0.12
   5  -1  -5   58.09    3.14
   5  -1  -5   67.89    3.19
  -5   1   5   65.47    2.92
  -5   1   5   56.77    3.13
   4  -1  -5   10.92    0.70
   4  -1  -5    9.78    0.73
  -4   1   5   10.39    0.71
   3  -1  -5   10.61    0.76
   3  -1  -5   11.26    0.68
  -3   1   5   10.95    0.73
   2  -1  -5  231.48   10.92
   2  -1  -5  231.09   10.76
  -2   1   5  223.37   10.88
   1  -1  -5   19.12    1.15
   1  -1  -5   19.06    0.95
  -1   1   5   18.14    1.10
   0  -1  -5    7.59    0.63
   0   1   5    8.63    0.60
  -1  -1  -5   92.26    4.20
  -1  -1  -5   86.11    4.47
   1   1   5   90.20    4.37
  -2  -1  -5    1.84    0.12
  -2  -1  -5    1.74    0.35
  -3  -1  -5    1.60    0.33
  -3  -1  -5    1.59    0.11
   3   1   5    1.53    0.11
   3   1   5    1.55    0.13
  -4  -1  -5    0.79    0.26
  -4  -1  -5    0.80    0.08
   4   1   5    0.81    0.09
   4   1   5    0.89    0.11
   4   1   5    0.79    0.11
   5   1   5    0.15    0.05
   5   1   5    0.21    0.07
  -6  -1  -5    0.54    0.07
   6   1   5    0.43    0.13
  -7  -1  -5    0.40    0.05
   7   1   5    0.31    0.06
   8   1   5    0.25    0.05
  13  -2  -5    0.83    0.08
 -13   2   5    0.76    0.07
  12  -2  -5    0.02    0.04
 -12   2   5   -0.07    0.03
  11  -2  -5   -0.42    0.52
  11  -2  -5    0.25    0.07
  11  -2  -5    0.02    0.04
 -11   2   5    0.16    0.05
  10  -2  -5   -0.14    0.33
  10  -2  -5    0.04    0.04
  10  -2  -5    0.10    0.06
  10  -2  -5    0.01    0.04
 -10   2   5   -0.50    0.28
 -10   2   5    0.12    0.05
   9  -2  -5    0.24    0.05
   9  -2  -5    0.18    0.06
   9  -2  -5   -0.02    0.28
  -9   2   5    0.16    0.05
  -9   2   5    0.08    0.24
   8  -2  -5    3.59    0.20
   8  -2  -5    3.12    0.23
   8  -2  -5    2.95    0.20
   8  -2  -5    2.23    0.40
  -8   2   5    2.53    0.40
  -8   2   5    3.23    0.19
   7  -2  -5    4.41    0.25
   7  -2  -5    4.27    0.53
  -7   2   5    4.51    0.47
  -7   2   5    4.39    0.24
   6  -2  -5   20.50    1.29
   6  -2  -5   20.73    1.30
  -6   2   5   20.71    1.27
  -6   2   5   22.59    1.03
   5  -2  -5   30.75    1.63
   5  -2  -5   27.12    1.55
  -5   2   5   26.61    1.56
   4  -2  -5    0.76    0.20
   4  -2  -5    1.07    0.27
  -4   2   5    0.72    0.21
   3  -2  -5   14.92    0.95
  -3   2   5   13.41    0.98
   2  -2  -5    3.78    0.41
  -2   2   5    4.13    0.40
   1  -2  -5  219.24   11.13
  -1   2   5  246.80   11.11
   0  -2  -5  126.67    5.65
   0  -2  -5  110.35    5.91
   0   2   5  124.67    5.85
  -1  -2  -5   -0.02    0.03
  -1  -2  -5    0.10    0.16
  -2  -2  -5    0.04    0.18
  -2  -2  -5    0.06    0.03
   2   2   5    0.11    0.06
  -3  -2  -5    0.53    0.08
  -3  -2  -5    0.69    0.29
   3   2   5    0.68    0.08
   3   2   5    0.48    0.08
  -4  -2  -5    8.71    0.43
   4   2   5    8.06    0.45
   4   2   5    8.09    0.50
  -5  -2  -5    0.32    0.06
   5   2   5    0.29    0.07
   5   2   5    0.39    0.09
  -6  -2  -5    3.33    0.18
   6   2   5    2.86    0.20
  -7  -2  -5    0.57    0.08
   7   2   5    0.44    0.06
   8   2   5    1.50    0.11
  13  -3  -5    0.04    0.03
 -13   3   5    0.05    0.03
  12  -3  -5    0.12    0.05
  12  -3  -5    0.01    0.03
 -12   3   5    0.09    0.04
  11  -3  -5    1.92    0.14
  11  -3  -5    1.96    0.16
  11  -3  -5    1.71    0.62
 -11   3   5    1.71    0.14
 -11   3   5    2.45    0.60
  10  -3  -5    7.52    0.40
  10  -3  -5    7.03    0.38
  10  -3  -5    7.84    0.97
 -10   3   5    6.46    0.76
   9  -3  -5   41.43    2.42
  -9   3   5   39.59    1.92
  -9   3   5   40.41    2.30
   8  -3  -5    8.59    0.80
   8  -3  -5    8.40    0.43
   8  -3  -5    8.22    0.43
  -8   3   5    7.47    0.42
  -8   3   5    8.10    0.74
   7  -3  -5   26.47    1.70
   7  -3  -5   30.58    1.72
   7  -3  -5   30.51    1.39
  -7   3   5   27.98    1.68
  -7   3   5   27.81    1.38
   6  -3  -5   30.88    1.73
   6  -3  -5   27.41    1.65
  -6   3   5   29.12    1.40
  -6   3   5   29.88    1.69
   5  -3  -5   19.23    1.15
   5  -3  -5   19.45    1.21
  -5   3   5   18.95    1.18
  -5   3   5   18.84    0.92
   4  -3  -5    7.30    0.36
   4  -3  -5    7.36    0.64
  -4   3   5    6.09    0.57
  -4   3   5    7.53    0.36
   3  -3  -5   75.56    3.43
   3  -3  -5   73.86    3.72
  -3   3   5   69.25    3.67
   2  -3  -5  133.76    6.03
   2  -3  -5  122.12    6.31
  -2   3   5  130.22    6.28
   1  -3  -5   69.41    3.73
   1  -3  -5   76.42    3.46
  -1   3   5   74.25    3.69
   0  -3  -5   31.48    1.51
   0  -3  -5   29.83    1.79
   0   3   5   34.00    1.71
  -1  -3  -5    1.84    0.35
  -1  -3  -5    1.92    0.12
   1   3   5    1.70    0.13
  -2  -3  -5    1.92    0.36
  -2  -3  -5    1.78    0.12
   2   3   5    1.79    0.14
   2   3   5    1.67    0.12
  -3  -3  -5   27.37    1.66
  -3  -3  -5   30.44    1.38
   3   3   5   28.35    1.40
   3   3   5   28.53    1.42
  -4  -3  -5    0.31    0.05
   4   3   5    0.23    0.07
   4   3   5    0.13    0.06
  -5  -3  -5    7.29    0.36
   5   3   5    6.90    0.39
   5   3   5    6.36    0.38
  -6  -3  -5    1.76    0.11
   6   3   5    1.61    0.14
   7   3   5    0.06    0.04
  13  -4  -5    0.00    0.03
 -13   4   5   -0.01    0.03
  12  -4  -5    0.28    0.06
 -12   4   5    0.34    0.05
  11  -4  -5    0.51    0.06
  11  -4  -5    0.55    0.08
  11  -4  -5    0.57    0.08
  11  -4  -5    1.08    0.49
 -11   4   5    0.65    0.44
 -11   4   5    0.50    0.07
  10  -4  -5    1.61    0.49
  10  -4  -5    1.65    0.14
  10  -4  -5    1.59    0.14
 -10   4   5    1.68    0.14
 -10   4   5    1.57    0.39
   9  -4  -5    0.01    0.04
   9  -4  -5   -0.16    0.28
   9  -4  -5    0.07    0.05
  -9   4   5    0.00    0.22
  -9   4   5    0.07    0.05
   8  -4  -5    2.60    0.18
   8  -4  -5    2.70    0.17
   8  -4  -5    2.34    0.47
  -8   4   5    2.10    0.40
   7  -4  -5    5.74    0.68
   7  -4  -5    5.50    0.31
   7  -4  -5    4.97    0.77
  -7   4   5    5.22    0.29
   6  -4  -5   50.12    2.60
   6  -4  -5   45.04    2.50
   6  -4  -5   48.91    2.27
  -6   4   5   44.16    2.53
  -6   4   5   46.07    2.22
   5  -4  -5    3.69    0.20
   5  -4  -5    3.52    0.50
  -5   4   5    3.69    0.20
  -5   4   5    3.85    0.45
   4  -4  -5   10.01    0.50
   4  -4  -5    9.93    0.79
  -4   4   5   10.17    0.76
   3  -4  -5   14.78    0.72
   3  -4  -5   14.58    1.01
  -3   4   5   15.22    0.99
   2  -4  -5    4.40    0.23
   2  -4  -5    3.66    0.47
  -2   4   5    3.98    0.47
   1  -4  -5   16.87    1.10
   1  -4  -5   15.71    0.80
  -1   4   5   17.99    1.07
   0  -4  -5    0.08    0.16
   1   4   5    1.08    0.12
  -2  -4  -5   -0.04    0.03
  -2  -4  -5   -0.33    0.23
   2   4   5    0.03    0.05
   2   4   5   -0.04    0.04
  -3  -4  -5    3.09    0.48
  -3  -4  -5    3.12    0.18
   3   4   5    2.68    0.21
   3   4   5    2.88    0.21
  -4  -4  -5    3.13    0.18
   4   4   5    2.66    0.22
   4   4   5    3.01    0.21
  -5  -4  -5    3.43    0.19
   5   4   5    3.17    0.22
   5   4   5    3.44    0.23
   6   4   5    4.35    0.24
   6   4   5    3.87    0.28
   7   4   5    0.00    0.03
  13  -5  -5    0.43    0.06
  13  -5  -5    0.41    0.05
 -13   5   5    0.38    0.05
  12  -5  -5    0.24    0.05
  12  -5  -5    0.31    0.06
 -12   5   5    0.22    0.05
  11  -5  -5    3.75    0.23
  11  -5  -5    3.78    0.22
  11  -5  -5    2.53    0.65
 -11   5   5    3.95    0.66
 -11   5   5    3.63    0.23
  10  -5  -5   16.47    0.83
  10  -5  -5   17.02    1.38
  10  -5  -5   16.31    0.82
 -10   5   5   16.69    0.82
 -10   5   5   16.48    1.26
   9  -5  -5    4.47    0.28
   9  -5  -5    4.55    0.71
  -9   5   5    4.10    0.63
  -9   5   5    4.43    0.26
   8  -5  -5    0.26    0.07
   8  -5  -5    0.58    0.29
   8  -5  -5    0.28    0.46
  -8   5   5    0.29    0.06
  -8   5   5    0.30    0.22
   7  -5  -5    4.87    0.62
   7  -5  -5    4.77    0.66
   7  -5  -5    5.31    0.30
  -7   5   5    5.02    0.28
  -7   5   5    5.46    0.61
  -7   5   5    4.73    0.31
   6  -5  -5   25.31    1.20
  -6   5   5   22.09    1.48
   5  -5  -5    1.04    0.09
   5  -5  -5    1.16    0.30
  -5   5   5    0.93    0.09
  -5   5   5    1.30    0.27
   4  -5  -5    6.00    0.61
   4  -5  -5    5.86    0.32
  -4   5   5    6.51    0.32
  -4   5   5    6.76    0.63
   3  -5  -5    0.13    0.20
   3  -5  -5    0.03    0.03
  -3   5   5    0.00    0.18
   2  -5  -5    3.65    0.20
   2  -5  -5    2.81    0.46
  -2   5   5    3.67    0.22
  -2   5   5    3.83    0.23
   1  -5  -5   20.98    1.37
  -1   5   5   21.57    1.06
   0  -5  -5    6.63    0.67
   0  -5  -5    6.94    0.36
   0   5   5    7.26    0.37
   0   5   5    6.84    0.39
  -1  -5  -5   -0.03    0.02
  -1  -5  -5   -0.32    0.23
   1   5   5   -0.05    0.03
   1   5   5    0.08    0.05
  -2  -5  -5   27.71    1.65
  -2  -5  -5   26.79    1.28
   2   5   5   24.79    1.34
   2   5   5   28.65    1.33
  -3  -5  -5   60.25    2.85
   3   5   5   59.10    2.90
   3   5   5   62.06    2.89
  -4  -5  -5    5.39    0.27
   4   5   5    4.99    0.30
   4   5   5    4.79    0.31
  -5  -5  -5    0.11    0.04
   5   5   5    0.11    0.05
   6   5   5    1.82    0.12
   6   5   5    1.66    0.13
  13  -6  -5   -0.04    0.03
  13  -6  -5    0.11    0.03
 -13   6   5   -0.03    0.03
  12  -6  -5    1.68    0.13
  12  -6  -5    1.89    0.11
  12  -6  -5    1.65    0.15
 -12   6   5    1.72    0.13
  11  -6  -5    0.07    0.05
  11  -6  -5   -0.79    0.68
  11  -6  -5    0.17    0.05
 -11   6   5    0.08    0.05
  10  -6  -5    0.33    0.08
  10  -6  -5    0.56    0.40
  10  -6  -5    0.29    0.06
 -10   6   5    0.31    0.06
 -10   6   5    0.30    0.35
   9  -6  -5    0.54    0.09
  -9   6   5    0.44    0.07
  -9   6   5    0.22    0.38
   8  -6  -5    1.92    0.17
   8  -6  -5    2.08    0.47
   8  -6  -5    2.64    0.61
  -8   6   5    1.60    0.40
  -8   6   5    2.08    0.15
  -8   6   5    1.84    0.17
   7  -6  -5    0.16    0.06
   7  -6  -5    0.07    0.23
   7  -6  -5    0.16    0.34
  -7   6   5    0.11    0.04
  -7   6   5    0.11    0.25
  -7   6   5    0.20    0.06
   6  -6  -5   33.63    1.65
   6  -6  -5   31.55    1.68
   6  -6  -5   40.32    2.29
  -6   6   5   37.79    2.09
  -6   6   5   33.20    1.66
  -6   6   5   36.74    1.69
   5  -6  -5    8.59    0.47
   5  -6  -5    9.72    0.55
   5  -6  -5    8.80    1.03
  -5   6   5    9.28    0.50
  -5   6   5    9.73    0.50
  -5   6   5    8.87    0.81
  -5   6   5    9.61    0.46
   4  -6  -5   21.37    1.04
  -4   6   5   21.18    1.07
  -4   6   5   22.18    1.07
  -4   6   5   21.97    1.39
   3  -6  -5    6.92    0.36
   3  -6  -5    7.95    0.73
  -3   6   5    8.02    0.73
  -3   6   5    6.41    0.38
  -3   6   5    7.02    0.39
   2  -6  -5    0.45    0.26
   2  -6  -5    0.33    0.05
  -2   6   5    0.37    0.07
  -2   6   5    0.30    0.07
   1  -6  -5    4.97    0.63
   1  -6  -5    5.65    0.29
  -1   6   5    5.37    0.30
  -1   6   5    5.42    0.32
   0  -6  -5    3.83    0.58
   0  -6  -5    4.13    0.23
   0   6   5    4.27    0.24
   0   6   5    3.80    0.28
  -1  -6  -5    0.29    0.31
   1   6   5    0.22    0.07
   1   6   5    0.12    0.04
   1   6   5    0.27    0.08
  -2  -6  -5    1.17    0.09
   2   6   5    1.08    0.13
   2   6   5    1.24    0.15
   3   6   5    0.05    0.06
   3   6   5    0.00    0.06
  -4  -6  -5    5.89    0.29
   4   6   5    5.29    0.32
   4   6   5    5.23    0.33
   5   6   5    6.37    0.33
   5   6   5    5.52    0.32
  13  -7  -5    1.29    0.09
 -13   7   5    1.29    0.09
  12  -7  -5   -0.02    0.03
 -12   7   5    0.02    0.04
  11  -7  -5   -0.02    0.05
  10  -7  -5    1.21    0.54
 -10   7   5    1.62    0.14
 -10   7   5    2.27    0.55
   9  -7  -5    8.27    0.99
   9  -7  -5    8.80    0.48
  -9   7   5    8.70    0.45
  -9   7   5    8.42    0.95
  -9   7   5    8.46    0.48
   8  -7  -5    5.34    0.71
   8  -7  -5    6.73    0.88
   8  -7  -5    5.64    0.34
  -8   7   5    4.80    0.32
  -8   7   5    6.25    0.73
  -8   7   5    5.53    0.33
   7  -7  -5   10.57    1.07
   7  -7  -5   10.98    0.63
  -7   7   5   10.77    0.98
  -7   7   5   11.34    0.56
   6  -7  -5    0.68    0.08
   6  -7  -5    0.67    0.10
   6  -7  -5    0.56    0.35
  -6   7   5    0.87    0.31
  -6   7   5    0.81    0.11
  -6   7   5    0.91    0.08
   5  -7  -5    6.65    0.37
   5  -7  -5    5.97    0.34
   5  -7  -5    5.89    0.71
  -5   7   5    6.43    0.37
  -5   7   5    6.32    0.74
  -5   7   5    6.39    0.37
   4  -7  -5    7.89    0.44
   4  -7  -5    7.50    0.80
   4  -7  -5    7.80    0.41
  -4   7   5    7.50    0.43
  -4   7   5    9.10    0.85
  -4   7   5    7.69    0.44
   3  -7  -5    3.04    0.19
   3  -7  -5    2.85    0.53
  -3   7   5    3.18    0.21
  -3   7   5    2.74    0.21
  -3   7   5    3.03    0.56
   2  -7  -5    0.96    0.32
   2  -7  -5    1.04    0.10
  -2   7   5    0.90    0.11
  -2   7   5    1.01    0.16
   1  -7  -5    1.11    0.10
   1  -7  -5    0.68    0.31
  -1   7   5    1.05    0.11
  -1   7   5    1.37    0.15
   0  -7  -5    2.01    0.46
   0  -7  -5    1.45    0.11
   0   7   5    1.36    0.11
   0   7   5    1.09    0.13
   0   7   5    1.29    0.15
  -1  -7  -5    8.85    0.97
  -1  -7  -5    8.32    0.43
   1   7   5    8.61    0.47
   1   7   5    8.10    0.48
  -2  -7  -5   21.71    1.07
   2   7   5   21.73    1.12
   2   7   5   23.05    1.11
  -3  -7  -5    5.06    0.26
   3   7   5    4.89    0.30
   3   7   5    4.85    0.30
  -4  -7  -5    0.62    0.06
   4   7   5    0.62    0.09
   4   7   5    0.62    0.08
   5   7   5    0.16    0.04
   5   7   5    0.21    0.04
  13  -8  -5   -0.01    0.02
 -13   8   5    0.02    0.03
  12  -8  -5    0.07    0.04
 -12   8   5    0.09    0.04
  11  -8  -5    1.72    0.14
 -11   8   5    1.34    0.12
  10  -8  -5    0.08    0.52
 -10   8   5    0.00    0.04
 -10   8   5    0.15    0.44
 -10   8   5    0.16    0.07
   9  -8  -5    0.70    0.48
   9  -8  -5    0.74    0.11
  -9   8   5    0.85    0.12
  -9   8   5    1.65    0.44
  -9   8   5    0.79    0.09
   8  -8  -5    1.26    0.63
   8  -8  -5    1.72    0.16
   8  -8  -5    1.31    0.47
  -8   8   5    1.41    0.15
  -8   8   5    0.83    0.39
  -8   8   5    1.36    0.12
   7  -8  -5    1.30    0.48
  -7   8   5    0.73    0.39
   6  -8  -5    8.04    0.42
   6  -8  -5    8.58    0.46
   6  -8  -5    8.03    0.93
  -6   8   5    8.00    0.89
  -6   8   5    7.61    0.45
   5  -8  -5    5.24    0.77
   5  -8  -5    5.63    0.33
  -5   8   5    6.19    0.36
  -5   8   5    6.08    0.36
  -5   8   5    7.00    0.84
   4  -8  -5    3.00    0.22
   4  -8  -5    2.19    0.50
   4  -8  -5    2.59    0.18
  -4   8   5    2.71    0.62
  -4   8   5    2.77    0.21
  -4   8   5    2.72    0.20
   3  -8  -5    2.20    0.53
  -3   8   5    1.74    0.15
  -3   8   5    1.62    0.17
   2  -8  -5    0.34    0.34
   2  -8  -5    0.15    0.05
  -2   8   5    0.13    0.05
  -2   8   5    0.04    0.06
   1  -8  -5    7.84    0.87
   1  -8  -5    7.48    0.39
  -1   8   5    6.99    0.39
  -1   8   5    8.02    0.44
  -1   8   5    7.22    0.44
   0  -8  -5    8.22    0.43
   0  -8  -5    8.63    0.96
   0   8   5    8.10    0.48
   0   8   5    8.69    0.48
  -1  -8  -5    0.20    0.07
   1   8   5    0.08    0.07
   1   8   5    0.08    0.06
  -2  -8  -5    1.93    0.13
   2   8   5    2.07    0.18
   2   8   5    2.05    0.17
  -3  -8  -5    0.98    0.07
   3   8   5    0.85    0.10
   3   8   5    0.81    0.10
   4   8   5    1.37    0.11
   4   8   5    1.39    0.10
  13  -9  -5    0.00    0.02
  12  -9  -5    3.23    0.19
  11  -9  -5    0.11    0.05
 -11   9   5    0.07    0.04
  10  -9  -5    2.94    0.22
 -10   9   5    3.14    0.23
 -10   9   5    3.71    0.20
   9  -9  -5   17.85    0.93
   9  -9  -5   20.23    1.59
  -9   9   5   17.81    0.93
  -9   9   5   19.79    1.54
   8  -9  -5    0.19    0.08
   8  -9  -5   -0.13    0.47
   8  -9  -5    0.33    0.68
  -8   9   5    0.41    0.49
  -8   9   5    0.07    0.08
   7  -9  -5    1.59    0.17
   7  -9  -5    1.56    0.57
  -7   9   5    1.77    0.17
  -7   9   5    2.13    0.62
   6  -9  -5   24.39    1.25
   6  -9  -5   25.63    1.84
   6  -9  -5   25.48    1.22
  -6   9   5   29.20    1.85
  -6   9   5   23.25    1.24
   5  -9  -5   26.19    1.87
   5  -9  -5   27.40    1.31
   5  -9  -5   24.84    1.27
  -5   9   5   27.29    1.30
  -5   9   5   25.32    1.29
   4  -9  -5   26.21    1.30
   4  -9  -5   26.58    1.86
  -4   9   5   26.53    1.34
  -4   9   5   27.47    1.33
  -4   9   5   27.30    1.32
   3  -9  -5    1.12    0.10
   3  -9  -5    1.48    0.44
  -3   9   5    0.78    0.12
  -3   9   5    0.70    0.10
  -3   9   5    0.87    0.13
   2  -9  -5    1.27    0.11
   2  -9  -5    0.96    0.47
  -2   9   5    1.13    0.12
  -2   9   5    1.12    0.15
  -2   9   5    1.32    0.15
   1  -9  -5    1.67    0.13
   1  -9  -5    2.02    0.54
  -1   9   5    1.54    0.16
  -1   9   5    1.41    0.11
  -1   9   5    1.50    0.16
   0  -9  -5    0.53    0.07
   0   9   5    0.52    0.10
   0   9   5    0.62    0.10
  -1  -9  -5    0.17    0.04
   1   9   5    0.28    0.07
   1   9   5    0.15    0.06
  -2  -9  -5    2.16    0.13
   2   9   5    2.07    0.15
   2   9   5    1.86    0.15
   3   9   5    4.22    0.23
  12 -10  -5    0.05    0.03
  11 -10  -5    1.24    0.11
 -11  10   5    1.22    0.12
  10 -10  -5    0.25    0.07
 -10  10   5    0.38    0.07
   9 -10  -5    0.60    0.10
  -9  10   5    0.59    0.10
   8 -10  -5    0.24    0.07
  -8  10   5    0.17    0.06
   7 -10  -5   -0.02    0.66
   7 -10  -5    0.22    0.07
  -7  10   5    1.01    1.21
  -7  10   5    0.17    0.08
   6 -10  -5    1.94    0.14
   6 -10  -5    1.62    0.88
   6 -10  -5    1.76    0.17
  -6  10   5    1.34    0.16
   5 -10  -5    1.40    0.70
   5 -10  -5    0.95    0.12
   5 -10  -5    0.60    0.09
  -5  10   5    0.70    0.11
  -5  10   5    1.04    0.12
   4 -10  -5    2.21    0.64
   4 -10  -5    2.82    0.19
  -4  10   5    3.00    0.21
  -4  10   5    2.79    0.22
  -4  10   5    2.62    0.20
   3 -10  -5    0.03    0.04
   3 -10  -5   -0.20    0.56
  -3  10   5   -0.02    0.05
  -3  10   5   -0.01    0.04
  -3  10   5   -0.02    0.07
   2 -10  -5    7.73    0.47
  -2  10   5    7.34    0.39
  -2  10   5    7.38    0.42
  -2  10   5    7.57    0.43
   1 -10  -5    6.09    0.33
  -1  10   5    5.84    0.35
  -1  10   5    6.07    0.35
   0 -10  -5   -0.01    0.03
   0  10   5   -0.04    0.08
  -1 -10  -5    0.01    0.03
   1  10   5    0.06    0.05
   1  10   5    0.05    0.04
   2  10   5    0.06    0.03
   2  10   5    0.11    0.03
  11 -11  -5    0.60    0.08
 -11  11   5    0.62    0.12
  10 -11  -5    1.50    0.13
 -10  11   5    1.39    0.12
   9 -11  -5    1.27    0.15
  -9  11   5    1.50    0.14
   8 -11  -5    3.03    0.21
  -8  11   5    3.28    0.22
   7 -11  -5   12.65    0.68
  -7  11   5   13.57    0.68
   6 -11  -5    2.76    0.21
   6 -11  -5    3.13    0.18
  -6  11   5    2.67    0.20
   5 -11  -5    4.63    0.27
  -5  11   5    4.88    0.28
  -5  11   5    4.94    0.29
   4 -11  -5    0.23    0.05
  -4  11   5    0.20    0.11
  -4  11   5    0.25    0.06
   3 -11  -5    0.26    0.06
  -3  11   5    0.33    0.06
   2 -11  -5   -0.01    0.03
  -2  11   5    0.04    0.05
  -2  11   5   -0.01    0.05
  -1  11   5    0.12    0.05
  -1  11   5    0.09    0.05
   0 -11  -5    0.18    0.04
   0  11   5    0.17    0.04
   0  11   5    0.08    0.04
  10 -12  -5    0.58    0.07
 -10  12   5    0.65    0.07
   9 -12  -5    3.27    0.20
  -9  12   5    3.43    0.21
   8 -12  -5    8.74    0.47
  -8  12   5    9.05    0.47
   7 -12  -5    0.02    0.04
  -7  12   5    0.09    0.05
   6 -12  -5    3.03    0.20
  -6  12   5    3.34    0.25
   5 -12  -5   -0.08    0.03
  -5  12   5    0.03    0.04
   4 -12  -5    1.08    0.10
  -4  12   5    1.13    0.09
   3 -12  -5    0.77    0.08
  -3  12   5    0.76    0.08
   2 -12  -5    0.05    0.03
  -2  12   5    0.08    0.03
  -1  12   5    0.06    0.04
   9 -13  -5    0.58    0.07
  -9  13   5    0.64    0.07
   8 -13  -5    0.11    0.04
  -8  13   5    0.18    0.04
  -7  13   5    0.16    0.04
  -6  13   5    1.23    0.09
  -5  13   5    0.68    0.06
  -1  14  -6    0.17    0.03
  -2  14  -6    0.05    0.04
  -3  14  -6    0.09    0.04
  -4  14  -6    1.40    0.15
  -2 -13   6    1.71    0.11
  -1 -13   6    3.33    0.19
   0  13  -6    0.15    0.04
   0 -13   6    0.11    0.04
  -1  13  -6    0.36    0.06
   1 -13   6    0.41    0.06
  -2  13  -6    3.11    0.20
   2 -13   6    3.29    0.19
  -3  13  -6    0.20    0.06
  -4  13  -6    3.06    0.20
  -5  13  -6    0.05    0.04
  -6  13  -6    4.29    0.24
   3  12  -6    1.92    0.14
  -3 -12   6    2.35    0.14
   2  12  -6    0.19    0.06
  -2 -12   6    0.32    0.06
   1  12  -6    0.64    0.10
  -1 -12   6    0.68    0.08
   0  12  -6    0.24    0.05
   0 -12   6    0.17    0.05
  -1  12  -6    0.23    0.06
   1 -12   6    0.23    0.06
  -2  12  -6    1.12    0.13
   2 -12   6    1.18    0.11
  -3  12  -6    0.67    0.09
   3 -12   6    0.43    0.08
  -4  12  -6    1.90    0.16
   4 -12   6    1.71    0.16
  -5  12  -6    2.48    0.18
   5 -12   6    2.34    0.17
  -6  12  -6    3.71    0.23
   6 -12   6    3.87    0.23
  -7  12  -6    5.08    0.30
   7 -12   6    4.76    0.27
   5  11  -6    0.09    0.05
  -5 -11   6    0.11    0.04
   4  11  -6    1.38    0.13
   4  11  -6    1.39    0.13
  -4 -11   6    1.48    0.11
   3  11  -6    0.03    0.06
   3  11  -6   -0.01    0.03
  -3 -11   6    0.04    0.04
   2  11  -6    2.56    0.19
   2  11  -6    2.98    0.17
   2  11  -6    2.68    0.16
  -2 -11   6    2.76    0.19
   1  11  -6   -0.10    0.06
   1  11  -6    0.00    0.04
  -1 -11   6    0.01    0.04
   0  11  -6    4.51    0.27
   0 -11   6    4.53    0.74
   0 -11   6    4.09    0.26
  -1  11  -6   18.46    0.92
   1 -11   6   18.24    0.91
   1 -11   6   20.19    1.55
   1 -11   6   17.63    0.92
  -2  11  -6    9.54    0.54
   2 -11   6   10.28    0.54
   2 -11   6    9.92    1.18
   2 -11   6   10.46    0.52
  -3  11  -6    2.52    0.20
   3 -11   6    2.45    0.19
  -4  11  -6    1.75    0.16
   4 -11   6    1.72    0.15
  -5  11  -6    0.11    0.06
   5 -11   6    0.05    0.05
  -6  11  -6    2.53    0.18
   6 -11   6    2.45    0.18
  -7  11  -6    2.13    0.15
   8 -11   6    2.43    0.15
   7  10  -6    4.09    0.23
   6  10  -6    0.38    0.07
   6  10  -6    0.45    0.05
  -6 -10   6    0.29    0.05
   5  10  -6    0.82    0.08
   5  10  -6    0.68    0.15
  -5 -10   6    0.72    0.08
   4  10  -6    0.37    0.06
   4  10  -6    0.39    0.08
  -4 -10   6    0.33    0.06
   3  10  -6    5.67    0.29
   3  10  -6    5.20    0.34
   3  10  -6    6.54    0.32
  -3 -10   6    5.53    0.33
   2  10  -6    1.17    0.11
   2  10  -6    1.32    0.14
  -2 -10   6    1.33    0.13
  -2 -10   6    1.72    0.71
   1  10  -6    1.48    0.15
   1  10  -6    1.69    0.15
  -1 -10   6    1.89    0.48
  -1 -10   6    1.85    0.15
   0  10  -6    0.17    0.07
   0 -10   6    0.12    0.37
   0 -10   6    0.17    0.06
  -1  10  -6    0.66    0.11
   1 -10   6    0.04    0.40
   1 -10   6    0.87    0.11
   1 -10   6    0.60    0.09
  -2  10  -6    0.07    0.06
  -2  10  -6    0.04    0.63
   2 -10   6   -0.56    0.36
   2 -10   6    0.01    0.06
   2 -10   6    0.01    0.04
  -3  10  -6   37.82    1.91
  -3  10  -6   43.64    2.55
   3 -10   6   37.20    1.90
   3 -10   6   42.51    2.55
  -4  10  -6    5.72    0.36
  -4  10  -6    8.83    1.26
   4 -10   6    6.62    1.15
   4 -10   6    5.87    0.36
  -5  10  -6   11.76    0.64
   5 -10   6   11.64    0.63
   5 -10   6   12.88    0.61
  -6  10  -6    0.05    0.04
  -6  10  -6   -0.02    0.06
   6 -10   6    0.00    0.05
  -7  10  -6    4.66    0.25
   7 -10   6    4.41    0.24
  -8  10  -6    0.02    0.04
   8 -10   6   -0.03    0.03
   8 -10   6    0.11    0.04
   8   9  -6   -0.01    0.03
   7   9  -6    1.03    0.11
  -7  -9   6    1.50    0.13
   6   9  -6    0.00    0.03
   6   9  -6    0.04    0.06
  -6  -9   6    0.05    0.04
   5   9  -6    1.29    0.15
   5   9  -6    1.35    0.12
  -5  -9   6    1.09    0.11
   4   9  -6    0.07    0.07
   4   9  -6    0.11    0.05
  -4  -9   6    0.37    0.48
  -4  -9   6    0.01    0.05
   3   9  -6    0.24    0.08
   3   9  -6    0.32    0.06
  -3  -9   6    0.32    0.07
  -3  -9   6    0.69    0.37
   2   9  -6    2.98    0.20
   2   9  -6    2.96    0.22
  -2  -9   6    2.47    0.45
  -2  -9   6    2.95    0.20
   1   9  -6   14.71    0.73
   1   9  -6   13.61    0.72
  -1  -9   6   13.86    0.72
   0   9  -6    6.34    0.36
   0  -9   6    6.13    0.36
   0  -9   6    6.48    0.80
  -1   9  -6    0.42    0.51
   1  -9   6    0.60    0.38
  -2   9  -6    1.01    0.45
  -2   9  -6    0.39    0.09
   2  -9   6    0.39    0.09
   2  -9   6    0.33    0.08
   2  -9   6    0.11    0.37
  -3   9  -6    0.66    0.11
  -3   9  -6    0.88    0.51
   3  -9   6    0.80    0.51
   3  -9   6    0.62    0.10
  -4   9  -6   18.83    1.52
  -4   9  -6   19.99    0.92
  -4   9  -6   17.90    0.96
   4  -9   6   18.44    0.96
   4  -9   6   20.41    1.60
  -5   9  -6    0.28    0.06
  -5   9  -6    0.15    0.07
  -5   9  -6    0.24    0.45
   5  -9   6    0.19    0.08
   5  -9   6    0.14    0.05
  -6   9  -6    1.48    0.15
  -6   9  -6    1.56    0.14
   6  -9   6    1.25    0.13
   6  -9   6    1.46    0.12
  -7   9  -6    0.48    0.07
  -8   9  -6    0.41    0.07
   8  -9   6    0.35    0.05
   8  -9   6    0.35    0.05
  -9   9  -6    0.19    0.04
   8   8  -6    0.74    0.07
   8   8  -6    0.71    0.09
   7   8  -6    1.59    0.16
   7   8  -6    1.99    0.15
  -7  -8   6    2.01    0.13
   6   8  -6    9.49    0.52
   6   8  -6   10.39    0.56
  -6  -8   6   10.24    0.52
   5   8  -6    0.16    0.09
  -5  -8   6    0.18    0.06
   4   8  -6    8.78    0.42
   4   8  -6    7.39    0.46
  -4  -8   6    8.78    0.84
  -4  -8   6    8.01    0.44
   3   8  -6   12.65    0.65
   3   8  -6   13.13    0.69
  -3  -8   6   13.01    0.67
  -3  -8   6   13.24    1.05
   2   8  -6    9.03    0.58
   2   8  -6    7.99    0.45
  -2  -8   6    8.84    0.86
  -2  -8   6    8.87    0.46
   1   8  -6   11.27    0.58
   1   8  -6   10.98    0.58
  -1  -8   6   10.51    0.56
  -1  -8   6    9.78    0.94
   0   8  -6    0.19    0.44
   0   8  -6    0.35    0.08
   0  -8   6    0.37    0.07
   0  -8   6    0.52    0.10
   0  -8   6    0.30    0.27
  -1   8  -6    0.16    0.35
  -1   8  -6    0.00    0.05
   1  -8   6    0.14    0.27
   1  -8   6   -0.08    0.04
   1  -8   6    0.02    0.05
  -2   8  -6   26.88    1.76
  -2   8  -6   23.27    1.25
   2  -8   6   26.40    1.21
   2  -8   6   24.27    1.69
   2  -8   6   24.75    1.23
  -3   8  -6    3.77    0.22
  -3   8  -6    4.04    0.26
  -3   8  -6    3.40    0.60
   3  -8   6    4.05    0.65
   3  -8   6    3.71    0.25
  -4   8  -6    0.13    0.05
  -4   8  -6    0.14    0.06
  -4   8  -6    0.15    0.63
   4  -8   6    0.16    0.07
   4  -8   6    0.47    0.50
  -5   8  -6   -0.18    0.41
  -5   8  -6    0.01    0.04
  -5   8  -6   -0.04    0.07
   5  -8   6   -0.08    0.04
   5  -8   6    0.04    0.05
  -6   8  -6    4.44    0.26
  -6   8  -6    3.19    0.64
   6  -8   6    4.75    0.26
   6  -8   6    4.64    0.28
  -7   8  -6    0.49    0.07
   7  -8   6    0.56    0.08
  -8   8  -6    0.44    0.06
   8  -8   6    0.55    0.06
   8  -8   6    0.71    0.08
  -9   8  -6    0.10    0.03
   9  -8   6    0.13    0.03
   9   7  -6    2.19    0.16
   9   7  -6    2.42    0.14
   8   7  -6    1.29    0.14
   8   7  -6    1.29    0.12
  -8  -7   6    1.59    0.11
   7   7  -6    1.14    0.11
   7   7  -6    1.00    0.14
   6   7  -6    6.34    0.36
   6   7  -6    6.35    0.39
  -6  -7   6    6.47    0.35
   5   7  -6    7.92    0.45
   5   7  -6    7.29    0.41
  -5  -7   6    7.38    0.76
  -5  -7   6    7.82    0.41
   4   7  -6    0.27    0.07
   4   7  -6    0.28    0.06
  -4  -7   6    0.47    0.28
  -4  -7   6    0.23    0.06
   3   7  -6    2.40    0.19
   3   7  -6    2.04    0.15
  -3  -7   6    2.27    0.16
  -3  -7   6    2.11    0.41
   2   7  -6    1.53    0.14
   2   7  -6    1.44    0.13
  -2  -7   6    1.65    0.39
  -2  -7   6    1.71    0.13
   1   7  -6    1.03    0.12
   1   7  -6    0.93    0.10
   1   7  -6    0.82    0.38
  -1  -7   6    1.29    0.34
  -1  -7   6    0.85    0.10
   0   7  -6    1.59    0.14
   0   7  -6    1.29    0.37
   0  -7   6    1.72    0.13
   0  -7   6    1.72    0.38
   0  -7   6    1.40    0.14
  -1   7  -6    3.01    0.17
  -1   7  -6    3.45    0.71
  -1   7  -6    2.92    0.21
   1  -7   6    3.30    0.55
   1  -7   6    2.84    0.18
   1  -7   6    3.14    0.21
  -2   7  -6    0.06    0.03
  -2   7  -6    0.02    0.05
  -2   7  -6   -0.22    0.27
   2  -7   6   -0.04    0.04
   2  -7   6    0.09    0.22
   2  -7   6    0.01    0.04
  -3   7  -6   28.43    1.37
  -3   7  -6   30.49    1.91
  -3   7  -6   28.67    1.40
   3  -7   6   29.67    1.86
   3  -7   6   27.00    1.39
  -4   7  -6    3.41    0.64
  -4   7  -6    3.55    0.22
  -4   7  -6    3.95    0.26
   4  -7   6    3.13    0.22
   4  -7   6    3.27    0.23
   4  -7   6    3.83    0.66
  -5   7  -6    4.28    0.25
  -5   7  -6    3.52    0.27
  -5   7  -6    4.63    0.69
   5  -7   6    4.29    0.26
   5  -7   6    4.04    0.25
   5  -7   6    4.52    0.27
  -6   7  -6    1.57    0.14
  -6   7  -6    1.40    0.49
   6  -7   6    1.54    0.15
   6  -7   6    1.70    0.15
   6  -7   6    1.67    0.14
  -7   7  -6    1.77    0.14
   7  -7   6    1.68    0.15
   7  -7   6    1.77    0.14
   7  -7   6    1.72    0.13
  -8   7  -6    0.05    0.04
   8  -7   6    0.07    0.05
   8  -7   6    0.17    0.04
  -9   7  -6    2.23    0.13
   9  -7   6    2.11    0.13
  10   6  -6    1.65    0.13
   9   6  -6    0.35    0.06
   8   6  -6    0.13    0.05
   8   6  -6    0.19    0.08
  -8  -6   6    0.17    0.05
   7   6  -6    7.69    0.99
   7   6  -6    8.27    0.47
   7   6  -6    8.93    0.50
  -7  -6   6    8.90    0.45
   6   6  -6    1.36    0.13
   6   6  -6    0.91    0.47
   6   6  -6    1.40    0.17
  -6  -6   6    1.27    0.12
   5   6  -6   40.73    2.56
   5   6  -6   45.60    2.04
   5   6  -6   42.03    2.09
  -5  -6   6   41.63    2.37
  -5  -6   6   44.32    2.06
   4   6  -6    5.38    0.28
   4   6  -6    5.21    0.32
   4   6  -6    3.58    0.60
  -4  -6   6    5.14    0.29
  -4  -6   6    5.00    0.61
   3   6  -6    0.36    0.06
   3   6  -6    0.40    0.08
  -3  -6   6    0.47    0.22
  -3  -6   6    0.50    0.06
   2   6  -6    0.10    0.06
   2   6  -6    0.26    0.06
  -2  -6   6    0.18    0.18
  -2  -6   6    0.13    0.05
   1   6  -6   15.11    0.75
   1   6  -6   15.91    1.07
  -1  -6   6   13.46    1.07
   0   6  -6    0.41    0.07
   0   6  -6    0.78    0.30
   0  -6   6    0.41    0.06
   0  -6   6    0.33    0.23
  -1   6  -6    0.64    0.07
  -1   6  -6    0.55    0.09
  -1   6  -6    0.52    0.27
   1  -6   6    0.41    0.24
   1  -6   6    0.61    0.09
   1  -6   6    0.53    0.07
  -2   6  -6   14.60    0.77
  -2   6  -6   13.57    1.07
  -2   6  -6   12.32    0.65
   2  -6   6   11.91    1.03
   2  -6   6   12.95    0.67
   2  -6   6   13.40    0.64
  -3   6  -6   24.31    1.23
  -3   6  -6   27.17    1.72
  -3   6  -6   26.57    1.26
   3  -6   6   24.23    1.24
   3  -6   6   28.77    1.70
   3  -6   6   24.64    1.25
  -4   6  -6    1.84    0.14
  -4   6  -6    1.84    0.42
  -4   6  -6    1.93    0.17
   4  -6   6    1.80    0.14
   4  -6   6    2.23    0.61
  -5   6  -6    2.45    0.18
  -5   6  -6    2.97    0.67
   5  -6   6    2.40    0.18
   5  -6   6    2.77    0.19
   5  -6   6    2.78    0.18
  -6   6  -6    0.96    0.44
  -6   6  -6    0.65    0.08
   6  -6   6    0.61    0.08
   6  -6   6    0.56    0.09
  -7   6  -6    0.99    0.11
   7  -6   6    1.10    0.10
   7  -6   6    1.16    0.11
   7  -6   6    1.24    0.13
  -8   6  -6    2.39    0.15
   8  -6   6    2.24    0.15
   8  -6   6    2.22    0.16
  -9   6  -6    0.19    0.04
   9  -6   6    0.23    0.04
  11   5  -6    0.01    0.02
  10   5  -6    0.11    0.04
  10   5  -6    0.11    0.05
   9   5  -6    0.07    0.04
   9   5  -6    0.07    0.06
  -9  -5   6    0.00    0.04
   8   5  -6    0.92    0.11
   8   5  -6    1.15    0.15
  -8  -5   6    1.15    0.11
   7   5  -6   34.60    2.23
   7   5  -6   32.64    1.67
   7   5  -6   36.78    1.71
  -7  -5   6   34.53    1.66
   6   5  -6    7.44    0.84
   6   5  -6    6.52    0.40
   6   5  -6    6.54    0.37
  -6  -5   6    6.84    0.69
  -6  -5   6    6.87    0.36
   5   5  -6   13.19    0.62
   5   5  -6   11.91    0.66
   5   5  -6   11.20    1.01
  -5  -5   6   12.45    0.62
  -5  -5   6   12.94    0.91
   4   5  -6    8.03    0.77
   4   5  -6    7.80    0.44
  -4  -5   6    7.96    0.70
   3   5  -6    9.90    0.80
   3   5  -6    9.91    0.80
   3   5  -6   10.58    0.55
   3   5  -6   10.94    0.53
  -3  -5   6    9.85    0.52
  -3  -5   6    9.74    0.81
   2   5  -6   12.33    1.13
  -2  -5   6   14.32    0.98
  -2  -5   6   13.47    0.67
   1   5  -6   44.71    2.32
  -1  -5   6   40.32    2.31
  -1  -5   6   41.20    1.99
   0   5  -6    7.59    0.70
   0   5  -6    8.48    0.39
   0  -5   6    7.09    0.40
   0  -5   6    7.51    0.70
  -1   5  -6   77.97    3.89
  -1   5  -6   81.78    4.27
   1  -5   6   87.75    3.89
   1  -5   6   83.68    4.28
  -2   5  -6   89.08    4.53
   2  -5   6   90.67    4.13
   2  -5   6   81.86    4.48
   2  -5   6   87.51    4.14
  -3   5  -6   14.19    1.12
  -3   5  -6   13.99    0.70
   3  -5   6   15.24    1.10
   3  -5   6   15.06    0.71
   3  -5   6   13.96    0.71
   3  -5   6   13.09    0.71
  -4   5  -6    4.43    0.25
  -4   5  -6    4.58    0.64
   4  -5   6    4.04    0.26
   4  -5   6    4.42    0.25
   4  -5   6    4.02    0.25
  -5   5  -6    0.61    0.34
   5  -5   6    0.90    0.11
   5  -5   6    0.97    0.11
   5  -5   6    0.76    0.09
  -6   5  -6    1.04    0.11
  -6   5  -6    1.37    0.47
   6  -5   6    1.14    0.11
   6  -5   6    1.32    0.14
   6  -5   6    1.13    0.11
  -7   5  -6    3.57    0.23
   7  -5   6    3.88    0.21
   7  -5   6    3.70    0.23
   7  -5   6    3.93    0.24
  -8   5  -6    6.69    0.35
   8  -5   6    6.68    0.36
   8  -5   6    6.58    0.36
  -9   5  -6    0.09    0.03
   9  -5   6    0.02    0.03
   9  -5   6   -0.01    0.03
  11   4  -6    0.71    0.08
  11   4  -6    0.71    0.07
  10   4  -6    0.31    0.08
  10   4  -6    0.18    0.05
   9   4  -6    0.50    0.10
   9   4  -6    0.39    0.07
   9   4  -6    0.11    0.52
  -9  -4   6    0.61    0.07
   8   4  -6    1.99    0.57
   8   4  -6    2.41    0.18
   8   4  -6    2.29    0.20
  -8  -4   6    2.61    0.16
   7   4  -6   18.76    0.95
   7   4  -6   20.22    1.47
   7   4  -6   18.12    0.98
  -7  -4   6   20.02    0.94
  -7  -4   6   19.67    1.22
   6   4  -6   54.61    2.60
   6   4  -6   54.04    2.63
   6   4  -6   52.81    3.05
   6   4  -6   55.90    2.58
  -6  -4   6   54.83    2.59
  -6  -4   6   55.69    2.88
   5   4  -6   27.57    1.37
   5   4  -6   27.91    1.34
  -5  -4   6   30.46    1.66
  -5  -4   6   26.80    1.34
   4   4  -6   70.80    3.30
   4   4  -6   67.55    3.60
  -4  -4   6   69.18    3.27
  -4  -4   6   69.69    3.58
   3   4  -6    5.01    0.54
   3   4  -6    5.35    0.54
  -3  -4   6    5.55    0.55
  -3  -4   6    5.44    0.29
   2   4  -6    0.39    0.19
   2   4  -6    0.07    0.33
  -2  -4   6    0.12    0.15
  -2  -4   6    0.16    0.05
  -1  -4   6   10.96    0.55
  -1  -4   6   11.30    0.83
   0   4  -6   12.27    0.59
   0  -4   6   11.00    0.87
   0  -4   6   12.28    0.59
  -1   4  -6    3.31    0.19
   1  -4   6    3.11    0.44
   1  -4   6    3.49    0.19
  -2   4  -6   70.59    3.64
  -2   4  -6   63.80    3.25
   2  -4   6   68.25    3.27
   2  -4   6   73.41    3.27
   2  -4   6   70.14    3.60
  -3   4  -6    2.07    0.14
  -3   4  -6    1.90    0.41
   3  -4   6    1.93    0.41
   3  -4   6    1.99    0.15
   3  -4   6    2.31    0.16
   3  -4   6    2.12    0.15
  -4   4  -6    4.59    0.64
  -4   4  -6    4.17    0.25
   4  -4   6    3.91    0.25
   4  -4   6    4.52    0.25
  -5   4  -6   15.38    1.15
  -5   4  -6   13.89    0.71
   5  -4   6   15.11    0.72
   5  -4   6   13.80    0.72
   5  -4   6   13.41    0.71
  -6   4  -6    0.37    0.35
  -6   4  -6    0.31    0.07
   6  -4   6    0.30    0.07
   6  -4   6    0.28    0.08
   6  -4   6    0.29    0.06
  -7   4  -6    0.21    0.06
   7  -4   6    0.19    0.06
   7  -4   6    0.22    0.06
  -8   4  -6    1.32    0.11
   8  -4   6    1.36    0.12
   8  -4   6    1.37    0.12
  -9   4  -6    0.72    0.06
   9  -4   6    0.63    0.07
   9  -4   6    0.67    0.07
  12   3  -6    0.21    0.04
  11   3  -6    0.04    0.05
  11   3  -6    0.00    0.04
  10   3  -6    3.66    0.24
  10   3  -6    3.09    0.22
 -10  -3   6    3.50    0.20
   9   3  -6    2.28    0.59
   9   3  -6    1.74    0.15
   9   3  -6    1.80    0.19
  -9  -3   6    2.00    0.14
   8   3  -6    1.64    0.57
   8   3  -6    1.69    0.17
   8   3  -6    1.82    0.15
  -8  -3   6    1.97    0.16
   7   3  -6    7.45    0.41
   7   3  -6    7.54    0.44
   7   3  -6    8.18    0.85
  -7  -3   6    7.85    0.40
  -7  -3   6    7.25    0.66
   6   3  -6    0.65    0.07
   6   3  -6    0.71    0.10
   6   3  -6    0.72    0.29
   6   3  -6    0.86    0.10
  -6  -3   6    0.73    0.24
  -6  -3   6    0.65    0.07
   5   3  -6   -0.18    0.16
   5   3  -6    0.10    0.06
  -5  -3   6    0.08    0.04
  -5  -3   6    0.21    0.17
   4   3  -6   20.20    1.28
   4   3  -6   24.36    1.27
  -4  -3   6   19.60    1.27
  -4  -3   6   21.02    1.03
   3   3  -6    5.27    0.51
   3   3  -6    6.68    0.58
  -3  -3   6    5.83    0.53
  -3  -3   6    5.56    0.30
   2   3  -6   14.00    0.85
   2   3  -6   14.32    1.00
  -2  -3   6   13.77    0.94
   1   3  -6    0.08    0.17
  -1  -3   6    0.22    0.18
  -1  -3   6    0.15    0.04
   0   3  -6   16.33    1.11
   0   3  -6   17.11    0.78
   0  -3   6   14.91    1.05
   0  -3   6   15.62    0.78
  -1   3  -6   38.85    2.15
  -1   3  -6   36.93    1.78
   1  -3   6   37.62    2.09
  -2   3  -6   49.35    2.28
  -2   3  -6   48.16    2.67
   2  -3   6   46.35    2.57
  -3   3  -6    8.60    1.01
  -3   3  -6    9.97    0.51
   3  -3   6   10.36    0.53
   3  -3   6   10.69    0.52
   3  -3   6    9.72    0.86
  -4   3  -6   36.40    1.75
  -4   3  -6   38.05    2.17
   4  -3   6   35.14    1.76
   4  -3   6   36.70    1.76
   4  -3   6   37.45    1.76
  -5   3  -6    3.39    0.20
  -5   3  -6    3.30    0.54
   5  -3   6    3.25    0.20
   5  -3   6    3.06    0.21
   5  -3   6    2.92    0.19
  -6   3  -6    0.72    0.09
  -6   3  -6    0.48    0.38
   6  -3   6    0.74    0.07
   6  -3   6    0.54    0.09
   6  -3   6    0.50    0.08
  -7   3  -6    0.99    0.10
   7  -3   6    0.93    0.11
   7  -3   6    1.06    0.11
  -8   3  -6    4.11    0.23
   8  -3   6    4.30    0.27
   8  -3   6    4.08    0.24
  -9   3  -6   -0.02    0.02
   9  -3   6    0.01    0.03
  12   2  -6    0.27    0.05
  11   2  -6    2.67    0.18
  11   2  -6    2.47    0.17
 -11  -2   6    2.54    0.15
  10   2  -6    0.23    0.08
  10   2  -6    0.02    0.53
  10   2  -6    0.16    0.06
 -10  -2   6    0.23    0.05
   9   2  -6    1.56    0.14
   9   2  -6    1.43    0.49
   9   2  -6    1.53    0.16
  -9  -2   6    1.54    0.12
   8   2  -6    2.56    0.50
   8   2  -6    3.82    0.24
   8   2  -6    3.65    0.26
  -8  -2   6    3.91    0.22
  -8  -2   6    3.85    0.48
   7   2  -6    0.58    0.10
   7   2  -6    0.60    0.29
   7   2  -6    0.69    0.07
   7   2  -6    0.63    0.09
  -7  -2   6    0.44    0.07
  -7  -2   6    0.80    0.24
   6   2  -6   19.64    1.33
  -6  -2   6   20.73    1.00
  -6  -2   6   21.21    1.26
   5   2  -6   85.08    4.40
  -5  -2   6   90.46    4.39
  -5  -2   6   86.88    4.11
   4   2  -6   26.97    1.52
   4   2  -6   26.18    1.52
  -4  -2   6   27.16    1.54
  -4  -2   6   27.29    1.31
   3   2  -6   -0.05    0.13
   3   2  -6    0.07    0.18
  -3  -2   6    0.72    0.21
  -3  -2   6    0.09    0.04
   2   2  -6    2.15    0.25
   2   2  -6    1.43    0.43
  -2  -2   6    1.73    0.30
   1   2  -6    1.38    0.30
   1   2  -6    1.82    0.11
  -1  -2   6    1.87    0.33
   0   2  -6   87.64    4.48
   0  -2   6   88.99    4.44
  -1   2  -6   34.67    1.72
  -1   2  -6   36.54    2.08
   1  -2   6   38.25    2.03
  -2   2  -6    2.12    0.41
  -2   2  -6    2.34    0.15
   2  -2   6    2.70    0.42
  -3   2  -6    0.04    0.04
   3  -2   6    0.05    0.04
   3  -2   6    0.04    0.04
   3  -2   6    0.08    0.04
  -4   2  -6    2.29    0.43
  -4   2  -6    1.99    0.14
   4  -2   6    2.11    0.15
   4  -2   6    2.39    0.16
   4  -2   6    2.00    0.15
  -5   2  -6    0.52    0.34
   5  -2   6    0.80    0.08
   5  -2   6    0.78    0.09
   5  -2   6    0.85    0.10
  -6   2  -6    2.08    0.15
  -6   2  -6    2.18    0.46
   6  -2   6    2.22    0.16
   6  -2   6    1.82    0.16
  -7   2  -6   14.45    0.75
   7  -2   6   16.47    0.77
   7  -2   6   14.80    0.76
  -8   2  -6    0.05    0.04
   8  -2   6    0.08    0.04
   8  -2   6    0.16    0.08
   9  -2   6    0.08    0.05
  12   1  -6    0.03    0.03
  11   1  -6    1.72    0.15
 -11  -1   6    2.11    0.13
  10   1  -6   15.14    0.77
 -10  -1   6   14.37    0.73
   9   1  -6    0.12    0.07
   9   1  -6    0.09    0.05
   9   1  -6    0.16    0.33
  -9  -1   6    0.34    0.32
  -9  -1   6    0.05    0.04
   8   1  -6    0.56    0.08
   8   1  -6    0.64    0.06
   8   1  -6    0.64    0.11
   8   1  -6    0.48    0.32
  -8  -1   6    0.59    0.26
  -8  -1   6    0.64    0.08
   7   1  -6    9.04    0.43
   7   1  -6    8.50    0.46
   7   1  -6    8.48    0.76
   7   1  -6    7.88    0.43
  -7  -1   6    7.93    0.68
  -7  -1   6    7.19    0.43
   6   1  -6    0.61    0.27
  -6  -1   6    0.43    0.19
  -6  -1   6    0.66    0.07
   5   1  -6   59.20    3.03
   5   1  -6   61.74    3.09
  -5  -1   6   57.00    3.05
  -5  -1   6   58.83    2.79
   4   1  -6   51.31    2.80
   4   1  -6   55.81    2.87
  -4  -1   6   54.81    2.85
  -4  -1   6   57.59    2.59
   3   1  -6  248.72   11.91
   3   1  -6  256.29   12.06
  -3  -1   6  250.98   12.02
   2   1  -6   30.20    1.73
   2   1  -6   31.63    1.54
  -2  -1   6   29.48    1.69
   1   1  -6   47.74    2.56
   1   1  -6   51.70    2.25
  -1  -1   6   42.43    2.59
   0   1  -6   15.42    1.07
   0  -1   6   16.53    1.05
  -1   1  -6    1.92    0.12
  -1   1  -6    1.15    0.30
   1  -1   6    1.79    0.33
  -2   1  -6   17.71    1.21
  -2   1  -6   17.15    0.85
   2  -1   6   17.89    1.11
  -3   1  -6    4.60    0.26
  -3   1  -6    4.11    0.58
   3  -1   6    5.13    0.27
   3  -1   6    4.67    0.27
   3  -1   6    4.65    0.27
  -4   1  -6   11.37    0.59
  -4   1  -6   11.93    0.95
   4  -1   6   11.95    0.60
   4  -1   6   11.75    0.59
   4  -1   6   12.20    0.61
  -5   1  -6    8.43    1.20
  -5   1  -6    9.28    0.47
   5  -1   6    8.67    0.48
   5  -1   6    9.15    0.48
  -6   1  -6    3.99    0.24
   6  -1   6    4.25    0.25
  -7   1  -6    0.11    0.04
   7  -1   6    0.16    0.05
   7  -1   6    0.09    0.05
  -8   1  -6    0.27    0.04
   8  -1   6    0.22    0.05
   8  -1   6    0.31    0.04
  13   0  -6    1.29    0.09
  12   0  -6    0.05    0.05
 -12   0   6   -0.03    0.03
  11   0  -6    0.00    0.05
  11   0  -6   -0.07    0.06
 -11   0   6    0.03    0.04
  10   0  -6   -0.17    0.37
  10   0  -6   -0.02    0.07
  10   0  -6    0.05    0.05
 -10   0   6   -0.05    0.04
   9   0  -6    6.74    0.79
   9   0  -6    6.24    0.37
   9   0  -6    7.12    0.39
  -9   0   6    6.54    0.36
   8   0  -6   19.98    0.93
   8   0  -6   18.63    0.88
   8   0  -6   16.24    0.90
   8   0  -6   16.88    1.28
  -8   0   6   18.09    0.89
  -8   0   6   18.88    1.21
   7   0  -6   12.68    0.60
   7   0  -6   11.58    0.62
  -7   0   6   11.53    0.59
  -7   0   6   12.42    0.89
   6   0  -6    6.76    0.64
   6   0  -6    5.98    0.60
  -6   0   6    6.59    0.59
  -6   0   6    5.75    0.32
   5   0  -6    0.14    0.16
   5   0  -6    0.00    0.19
  -5   0   6    0.12    0.04
  -5   0   6    0.09    0.14
   4   0  -6    3.94    0.46
   4   0  -6    3.92    0.41
  -4   0   6    3.85    0.43
  -4   0   6    3.90    0.22
   3   0  -6    1.37    0.22
   3   0  -6    1.39    0.36
  -3   0   6    1.59    0.29
  -3   0   6    1.35    0.10
   2   0  -6   20.59    1.28
   2   0  -6   20.69    1.18
  -2   0   6   21.53    1.26
   1   0  -6   15.39    1.04
   1   0  -6   15.61    0.76
  -1   0   6   15.89    1.01
   0   0  -6   21.96    1.39
   0   0  -6   23.15    1.10
   0   0   6   23.48    1.35
  -1   0  -6    1.84    0.12
  -1   0  -6    1.71    0.36
   1   0   6    2.21    0.33
  -2   0  -6   41.29    2.34
  -2   0  -6   38.21    1.98
   2   0   6   46.41    2.00
   2   0   6   41.16    1.98
  -3   0  -6  161.06    7.53
  -3   0  -6  160.82    7.94
   3   0   6  155.81    7.54
   3   0   6  155.64    7.54
   3   0   6  171.06    7.53
  -4   0  -6   15.51    0.75
  -4   0  -6   13.30    1.06
   4   0   6   15.66    0.75
   4   0   6   15.04    0.76
   4   0   6   15.00    0.73
  -5   0  -6    1.14    0.10
  -5   0  -6    1.18    0.44
   5   0   6    1.29    0.12
   5   0   6    1.20    0.13
  -6   0  -6    0.88    0.09
   6   0   6    0.78    0.10
  -7   0  -6    0.23    0.04
   7   0   6    0.14    0.05
   8   0   6    2.06    0.13
  13  -1  -6    0.07    0.03
 -13   1   6    0.01    0.02
  12  -1  -6    1.98    0.15
 -12   1   6    2.15    0.13
  11  -1  -6   -0.10    0.47
  10  -1  -6    4.04    0.68
  10  -1  -6    4.88    0.29
 -10   1   6    4.72    0.27
 -10   1   6    4.48    0.62
   9  -1  -6   14.04    1.24
   9  -1  -6   16.85    0.83
   9  -1  -6   17.35    0.85
  -9   1   6   16.98    0.81
  -9   1   6   14.75    1.12
   8  -1  -6    4.93    0.30
   8  -1  -6    3.97    0.63
   8  -1  -6    5.49    0.29
   8  -1  -6    5.38    0.32
  -8   1   6    4.87    0.58
  -8   1   6    5.23    0.29
   7  -1  -6    0.11    0.23
   7  -1  -6    0.10    0.04
   7  -1  -6    0.12    0.07
   7  -1  -6    0.10    0.04
  -7   1   6    0.11    0.17
  -7   1   6    0.08    0.03
   6  -1  -6   11.12    0.83
   6  -1  -6   10.43    0.79
  -6   1   6   10.33    0.52
  -6   1   6    9.95    0.78
   5  -1  -6   32.84    1.86
   5  -1  -6   37.34    1.96
  -5   1   6   33.03    1.89
  -5   1   6   33.80    1.62
   4  -1  -6    1.64    0.31
   4  -1  -6    2.08    0.31
  -4   1   6    1.93    0.34
   3  -1  -6   38.88    2.16
   3  -1  -6   40.09    2.00
  -3   1   6   39.12    1.85
  -3   1   6   38.33    2.11
   2  -1  -6   33.08    1.53
   2  -1  -6   30.41    1.42
   2  -1  -6   28.50    1.72
  -2   1   6   27.24    1.67
   1  -1  -6   27.51    1.33
   1  -1  -6   25.92    1.63
  -1   1   6   30.74    1.62
   0  -1  -6  113.55    5.36
   0  -1  -6  110.89    5.69
   0   1   6  119.01    5.61
  -1  -1  -6   31.66    1.83
  -1  -1  -6   32.02    1.49
   1   1   6   29.36    1.96
  -2  -1  -6    7.97    0.75
  -2  -1  -6    8.47    0.44
   2   1   6    7.98    0.43
  -3  -1  -6    0.42    0.32
  -3  -1  -6    0.55    0.07
   3   1   6    0.58    0.09
   3   1   6    0.73    0.07
  -4  -1  -6   17.18    0.83
   4   1   6   17.03    0.85
   4   1   6   16.00    0.84
  -6  -1  -6    9.56    0.48
   6   1   6    9.34    0.50
  -7  -1  -6    2.86    0.16
   7   1   6    2.60    0.18
   8   1   6    0.19    0.06
  13  -2  -6    0.65    0.07
 -13   2   6    0.60    0.06
  12  -2  -6    0.33    0.06
 -12   2   6    0.39    0.06
  11  -2  -6    0.71    0.50
  10  -2  -6    0.37    0.37
 -10   2   6    0.31    0.33
   9  -2  -6    2.95    0.20
   9  -2  -6    1.75    0.46
   9  -2  -6    2.70    0.21
   9  -2  -6    3.08    0.22
  -9   2   6    2.92    0.19
  -9   2   6    2.86    0.47
   8  -2  -6    0.55    0.28
  -8   2   6    0.29    0.20
   7  -2  -6   22.36    1.47
   7  -2  -6   22.30    1.47
  -7   2   6   24.24    1.13
  -7   2   6   24.21    1.46
   6  -2  -6   14.99    1.03
   6  -2  -6   14.78    1.06
  -6   2   6   15.67    1.03
  -6   2   6   15.16    0.74
   5  -2  -6   14.75    1.03
   5  -2  -6   14.73    0.96
  -5   2   6   14.68    0.98
  -5   2   6   14.49    0.71
   4  -2  -6   22.54    1.27
   4  -2  -6   22.74    1.39
   4  -2  -6   20.58    1.06
  -4   2   6   24.87    1.07
  -4   2   6   20.59    1.33
   3  -2  -6   17.63    0.98
   3  -2  -6   15.75    1.11
  -3   2   6   17.23    1.09
   2  -2  -6   38.04    1.82
   2  -2  -6   39.29    2.15
  -2   2   6   38.30    2.10
   1  -2  -6   14.66    0.71
   1  -2  -6   14.36    1.02
  -1   2   6   14.45    0.97
   0  -2  -6   37.44    1.78
   0  -2  -6   36.47    2.12
   0   2   6   38.81    2.03
  -1  -2  -6   20.88    1.03
  -1  -2  -6   21.74    1.39
   1   2   6   21.74    1.05
   1   2   6   21.57    1.04
  -2  -2  -6   27.50    1.74
  -2  -2  -6   28.97    1.36
   2   2   6   29.93    1.36
   2   2   6   27.09    1.38
  -3  -2  -6   14.27    0.73
  -3  -2  -6   15.16    1.11
   3   2   6   15.38    0.76
  -4  -2  -6    0.06    0.04
   4   2   6    0.11    0.06
   4   2   6    0.04    0.06
  -5  -2  -6    1.36    0.10
   5   2   6    1.15    0.13
  -6  -2  -6    1.61    0.11
   6   2   6    1.56    0.13
   7   2   6    2.77    0.17
  13  -3  -6    0.32    0.05
 -13   3   6    0.25    0.04
  12  -3  -6    0.62    0.09
 -12   3   6    0.61    0.07
  11  -3  -6    0.47    0.08
  11  -3  -6    0.33    0.42
 -11   3   6    0.67    0.47
 -11   3   6    0.56    0.08
  10  -3  -6    1.03    0.47
  10  -3  -6    0.61    0.08
  10  -3  -6    0.83    0.10
 -10   3   6    0.68    0.09
 -10   3   6    0.90    0.36
   9  -3  -6    2.96    0.20
   9  -3  -6    2.27    0.53
  -9   3   6    2.87    0.51
  -9   3   6    3.18    0.19
   8  -3  -6    3.85    0.22
   8  -3  -6    3.50    0.23
   8  -3  -6    3.12    0.53
  -8   3   6    4.41    0.54
  -8   3   6    3.46    0.22
   7  -3  -6    2.09    0.40
   7  -3  -6    2.79    0.18
   7  -3  -6    3.00    0.52
  -7   3   6    2.40    0.40
  -7   3   6    2.69    0.17
   6  -3  -6   -0.10    0.04
   6  -3  -6   -0.25    0.21
   6  -3  -6   -0.10    0.17
  -6   3   6   -0.14    0.14
  -6   3   6    0.01    0.03
   5  -3  -6   19.10    1.25
   5  -3  -6   19.09    0.89
   5  -3  -6   19.01    1.13
  -5   3   6   18.05    0.89
  -5   3   6   17.01    1.17
   4  -3  -6    8.88    0.77
   4  -3  -6    9.58    0.48
  -4   3   6   10.23    0.48
  -4   3   6    8.89    0.74
   3  -3  -6   37.74    2.16
   3  -3  -6   38.91    1.83
  -3   3   6   39.12    2.14
   2  -3  -6    1.54    0.31
   2  -3  -6    1.85    0.11
  -2   3   6    1.48    0.34
   1  -3  -6    1.72    0.11
   1  -3  -6    1.68    0.34
  -1   3   6    2.01    0.39
   0  -3  -6   22.21    1.06
   0  -3  -6   21.83    1.43
   0   3   6   22.10    1.07
   0   3   6   22.33    1.08
  -1  -3  -6   23.17    1.13
  -1  -3  -6   21.49    1.48
   1   3   6   23.69    1.15
   1   3   6   25.13    1.14
  -2  -3  -6    7.79    0.42
  -2  -3  -6    7.94    0.79
   2   3   6    8.63    0.41
  -3  -3  -6    1.95    0.49
  -3  -3  -6    2.17    0.14
   3   3   6    2.24    0.17
   3   3   6    2.11    0.18
  -4  -3  -6   19.00    0.91
   4   3   6   18.48    0.94
  -5  -3  -6    1.28    0.10
   5   3   6    1.25    0.13
   5   3   6    1.18    0.12
  -6  -3  -6    0.17    0.04
   6   3   6    0.24    0.06
   7   3   6    0.05    0.04
  13  -4  -6    0.17    0.04
 -13   4   6    0.07    0.04
  12  -4  -6    0.15    0.05
 -12   4   6    0.09    0.04
  11  -4  -6    0.49    0.08
  11  -4  -6    0.38    0.06
  11  -4  -6    0.87    0.47
 -11   4   6    0.32    0.42
 -11   4   6    0.50    0.08
  10  -4  -6    0.07    0.05
  10  -4  -6    0.17    0.39
  10  -4  -6    0.06    0.05
 -10   4   6    0.08    0.05
 -10   4   6   -0.37    0.32
   9  -4  -6   18.08    1.34
   9  -4  -6   18.27    0.90
  -9   4   6   17.14    1.28
   8  -4  -6   -0.21    0.51
   8  -4  -6    0.00    0.04
   8  -4  -6   -0.06    0.26
   8  -4  -6    0.07    0.05
  -8   4   6    0.29    0.25
  -8   4   6    0.00    0.04
   7  -4  -6    1.25    0.12
   7  -4  -6    1.43    0.41
   7  -4  -6    1.18    0.33
  -7   4   6    1.21    0.10
  -7   4   6    0.87    0.28
   6  -4  -6    0.56    0.24
   6  -4  -6    0.73    0.09
   6  -4  -6    1.04    0.35
  -6   4   6    0.84    0.28
   5  -4  -6    7.24    0.36
   5  -4  -6    7.65    0.72
  -5   4   6    7.39    0.67
  -5   4   6    6.86    0.36
   4  -4  -6    4.17    0.24
   4  -4  -6    4.16    0.52
  -4   4   6    4.76    0.24
  -4   4   6    4.04    0.52
   3  -4  -6    0.06    0.20
   3  -4  -6    0.44    0.05
  -3   4   6    0.49    0.25
   2  -4  -6   55.08    2.65
   2  -4  -6   54.59    3.03
  -2   4   6   58.14    2.98
  -2   4   6   57.44    2.67
   1  -4  -6    0.45    0.22
   1  -4  -6    0.29    0.05
  -1   4   6   -0.23    0.39
  -1   4   6    0.46    0.10
   0  -4  -6   10.48    0.88
   0  -4  -6    9.89    0.49
   0   4   6    9.40    0.52
   0   4   6   10.19    0.51
  -1  -4  -6    5.38    0.29
  -1  -4  -6    5.63    0.63
   1   4   6    5.73    0.29
   1   4   6    4.88    0.31
  -2  -4  -6    1.17    0.38
  -2  -4  -6    0.88    0.11
   2   4   6    1.29    0.13
   2   4   6    1.03    0.14
  -3  -4  -6    2.63    0.16
   3   4   6    2.57    0.20
   3   4   6    2.91    0.21
  -4  -4  -6    0.17    0.04
   4   4   6    0.17    0.06
   4   4   6    0.09    0.06
  -5  -4  -6    0.91    0.08
   5   4   6    0.65    0.09
   5   4   6    0.99    0.10
   6   4   6    0.22    0.05
  13  -5  -6    1.02    0.09
  12  -5  -6    1.98    0.16
  12  -5  -6    1.45    0.11
 -12   5   6    1.62    0.13
  11  -5  -6    7.58    1.03
  11  -5  -6    7.82    0.43
  11  -5  -6    8.57    0.43
 -11   5   6    8.98    1.02
 -11   5   6    8.01    0.43
  10  -5  -6   -0.09    0.38
  10  -5  -6   -0.09    0.04
  10  -5  -6   -0.03    0.05
 -10   5   6    0.49    0.36
 -10   5   6    0.05    0.05
   9  -5  -6    0.04    0.35
   9  -5  -6    0.34    0.08
  -9   5   6    0.16    0.05
  -9   5   6    0.39    0.31
   8  -5  -6   14.67    1.64
   8  -5  -6   11.45    1.00
  -8   5   6   11.53    0.61
  -8   5   6   11.22    0.58
  -8   5   6   11.59    0.95
   7  -5  -6    3.47    0.56
   7  -5  -6    3.38    0.22
   7  -5  -6    3.43    0.62
  -7   5   6    3.04    0.19
  -7   5   6    3.58    0.23
  -7   5   6    2.20    0.42
   6  -5  -6    0.11    0.04
   6  -5  -6    0.15    0.06
   6  -5  -6   -0.09    0.24
  -6   5   6    0.04    0.03
  -6   5   6    0.25    0.08
  -6   5   6    0.04    0.21
   5  -5  -6    4.44    0.26
   5  -5  -6    3.52    0.22
   5  -5  -6    4.17    0.59
  -5   5   6    4.21    0.26
  -5   5   6    4.56    0.57
  -5   5   6    4.36    0.23
   4  -5  -6    0.44    0.24
   4  -5  -6    0.37    0.05
  -4   5   6    0.21    0.25
  -4   5   6    0.58    0.09
  -4   5   6    0.40    0.08
   3  -5  -6    0.92    0.08
   3  -5  -6    1.46    0.50
  -3   5   6    1.06    0.11
  -3   5   6    1.30    0.34
   2  -5  -6   14.57    1.08
   2  -5  -6   13.88    0.69
  -2   5   6   14.72    0.71
  -2   5   6   13.68    0.72
  -2   5   6   13.76    1.06
   1  -5  -6    1.87    0.43
   1  -5  -6    1.93    0.13
  -1   5   6    1.98    0.14
  -1   5   6    2.02    0.17
   0  -5  -6   12.63    1.05
   0  -5  -6   12.58    0.62
   0   5   6   12.31    0.62
  -1  -5  -6   12.95    1.05
   1   5   6   12.66    0.68
   1   5   6   13.36    0.64
  -2  -5  -6    0.41    0.05
  -2  -5  -6    1.09    0.50
   2   5   6    0.23    0.08
   2   5   6    0.31    0.08
  -3  -5  -6   14.44    0.70
   3   5   6   13.83    0.75
   3   5   6   14.50    0.73
  -4  -5  -6    2.59    0.15
   4   5   6    2.43    0.18
   4   5   6    2.59    0.19
  -5  -5  -6    4.03    0.21
   5   5   6    4.11    0.23
   5   5   6    3.74    0.23
  13  -6  -6    0.58    0.06
 -13   6   6    0.50    0.06
  12  -6  -6    0.12    0.04
  12  -6  -6    0.12    0.06
 -12   6   6    0.12    0.04
  11  -6  -6    5.45    0.31
 -11   6   6    5.28    0.30
  10  -6  -6    7.88    0.97
  10  -6  -6    8.88    0.47
 -10   6   6    8.22    0.93
 -10   6   6    8.34    0.45
   9  -6  -6   12.68    0.66
   9  -6  -6   13.34    1.16
  -9   6   6   12.32    0.63
  -9   6   6   12.12    0.66
  -9   6   6   11.72    1.09
   8  -6  -6    0.27    0.49
   8  -6  -6    0.17    0.07
   8  -6  -6   -0.02    0.32
  -8   6   6    0.09    0.04
  -8   6   6    0.12    0.10
  -8   6   6    0.08    0.24
   7  -6  -6    2.20    0.18
   7  -6  -6    2.22    0.51
   7  -6  -6    1.58    0.39
  -7   6   6    2.27    0.15
  -7   6   6    1.42    0.37
  -7   6   6    2.56    0.19
   6  -6  -6    3.58    0.59
   6  -6  -6    4.53    0.27
   6  -6  -6    4.31    0.23
  -6   6   6    3.93    0.23
  -6   6   6    3.03    0.51
  -6   6   6    4.27    0.27
   5  -6  -6    1.21    0.39
   5  -6  -6    1.15    0.10
   5  -6  -6    1.15    0.13
  -5   6   6    1.10    0.37
  -5   6   6    1.05    0.12
  -5   6   6    1.36    0.13
   4  -6  -6    4.80    0.68
   4  -6  -6    5.95    0.31
  -4   6   6    6.09    0.33
  -4   6   6    4.17    0.61
  -4   6   6    5.65    0.33
   3  -6  -6   -0.04    0.21
   3  -6  -6    0.07    0.04
  -3   6   6    0.11    0.06
  -3   6   6    0.05    0.05
  -3   6   6    0.15    0.35
   2  -6  -6    0.32    0.25
   2  -6  -6    0.53    0.07
  -2   6   6    0.63    0.09
  -2   6   6    0.40    0.08
   1  -6  -6    5.58    0.29
   1  -6  -6    4.96    0.69
  -1   6   6    5.05    0.32
  -1   6   6    4.94    0.30
   0  -6  -6   17.89    1.33
   0  -6  -6   17.91    0.88
   0   6   6   17.48    0.91
   0   6   6   18.37    0.88
  -1  -6  -6    7.74    0.40
  -1  -6  -6    8.57    0.90
   1   6   6    7.56    0.45
   1   6   6    7.56    0.44
  -2  -6  -6    1.20    0.10
   2   6   6    1.08    0.14
   2   6   6    1.14    0.14
  -3  -6  -6    2.39    0.14
   3   6   6    2.35    0.18
   3   6   6    2.32    0.19
  -4  -6  -6   -0.08    0.02
   4   6   6   -0.01    0.04
   4   6   6    0.01    0.04
   5   6   6    0.08    0.04
   5   6   6    0.08    0.05
  13  -7  -6    1.20    0.08
 -13   7   6    1.11    0.09
 -12   7   6    2.49    0.16
  11  -7  -6    0.26    0.06
 -11   7   6    0.36    0.06
  10  -7  -6    6.46    0.37
 -10   7   6    5.98    0.34
   9  -7  -6    6.05    0.36
   9  -7  -6    6.05    0.84
  -9   7   6    6.02    0.36
  -9   7   6    6.07    0.84
  -9   7   6    5.83    0.33
   8  -7  -6    1.10    0.60
   8  -7  -6    1.57    0.16
   8  -7  -6    1.14    0.41
  -8   7   6    1.45    0.15
  -8   7   6    1.34    0.12
  -8   7   6    1.05    0.41
   7  -7  -6   21.42    1.55
   7  -7  -6   16.64    0.96
  -7   7   6   19.56    0.97
  -7   7   6   20.37    0.93
  -7   7   6   18.96    1.39
   6  -7  -6   10.40    0.53
   6  -7  -6   10.12    1.03
  -6   7   6   11.92    1.03
  -6   7   6   10.41    0.56
   5  -7  -6    0.55    0.31
   5  -7  -6    0.46    0.08
   5  -7  -6    0.44    0.07
  -5   7   6    0.31    0.08
  -5   7   6    0.44    0.37
   4  -7  -6    0.34    0.06
   4  -7  -6    0.55    0.32
   4  -7  -6    0.36    0.08
  -4   7   6    0.44    0.08
  -4   7   6   -0.23    0.41
  -4   7   6    0.25    0.10
   3  -7  -6    1.26    0.11
   3  -7  -6    1.41    0.39
  -3   7   6    1.16    0.15
  -3   7   6    1.16    0.13
   2  -7  -6    9.35    0.48
   2  -7  -6    9.32    0.94
  -2   7   6    9.24    0.51
  -2   7   6    8.72    0.48
   1  -7  -6   59.75    2.76
   1  -7  -6   60.24    3.29
  -1   7   6   56.02    2.76
  -1   7   6   57.54    2.79
   0  -7  -6   14.86    1.27
   0  -7  -6   15.33    0.75
   0   7   6   16.11    0.74
   0   7   6   14.16    0.80
   0   7   6   15.34    0.79
  -1  -7  -6    0.05    0.04
   1   7   6    0.00    0.06
   1   7   6    0.07    0.07
  -2  -7  -6    0.61    0.07
   2   7   6    0.63    0.11
   2   7   6    0.48    0.09
  -3  -7  -6    3.70    0.19
   3   7   6    3.22    0.22
   3   7   6    3.52    0.22
   4   7   6    0.06    0.04
   4   7   6    0.08    0.04
  13  -8  -6    0.63    0.07
  12  -8  -6    2.15    0.15
 -12   8   6    2.37    0.16
  11  -8  -6    0.10    0.05
 -11   8   6    0.12    0.04
  10  -8  -6    7.40    0.43
 -10   8   6    8.06    0.44
 -10   8   6    7.59    0.46
   9  -8  -6    2.63    0.61
  -9   8   6    3.44    0.63
  -9   8   6    3.25    0.20
  -9   8   6    3.12    0.23
   8  -8  -6   18.08    1.41
   8  -8  -6   17.75    0.93
   8  -8  -6   18.13    1.67
  -8   8   6   19.74    1.50
   7  -8  -6   36.21    1.90
   7  -8  -6   37.20    2.49
  -7   8   6   42.93    1.91
   6  -8  -6   19.82    1.63
   6  -8  -6   22.42    1.07
   6  -8  -6   21.14    1.10
  -6   8   6   21.73    1.10
  -6   8   6   24.71    1.68
   5  -8  -6    2.98    0.19
   5  -8  -6    2.91    0.22
   5  -8  -6    2.26    0.61
  -5   8   6    3.09    0.22
  -5   8   6    2.93    0.23
  -5   8   6    3.47    0.72
   4  -8  -6   20.61    1.56
   4  -8  -6   20.84    1.01
   4  -8  -6   19.80    1.03
  -4   8   6   20.24    1.04
  -4   8   6   21.12    1.03
   3  -8  -6   21.04    1.06
   3  -8  -6   23.01    1.62
  -3   8   6   21.75    1.09
  -3   8   6   21.79    1.08
   2  -8  -6    0.12    0.05
   2  -8  -6    0.01    0.36
  -2   8   6    0.10    0.07
  -2   8   6    0.18    0.05
  -2   8   6    0.19    0.08
   1  -8  -6    5.48    0.30
   1  -8  -6    5.91    1.04
  -1   8   6    5.31    0.29
  -1   8   6    5.38    0.39
   0  -8  -6    4.27    0.24
   0   8   6    3.78    0.27
  -1  -8  -6    0.07    0.03
   1   8   6    0.07    0.06
   1   8   6    0.19    0.07
  -2  -8  -6    0.45    0.05
   2   8   6    0.47    0.08
   2   8   6    0.42    0.08
   3   8   6    0.77    0.08
   3   8   6    0.68    0.08
  12  -9  -6    3.93    0.23
 -12   9   6    4.55    0.23
  11  -9  -6    2.44    0.17
 -11   9   6    2.46    0.15
  10  -9  -6    0.60    0.09
 -10   9   6    0.60    0.10
   9  -9  -6    2.36    0.19
  -9   9   6    2.44    0.20
   8  -9  -6    0.08    0.07
   8  -9  -6   -0.74    0.72
   8  -9  -6    0.16    0.53
  -8   9   6    0.85    0.64
  -8   9   6    0.06    0.06
   7  -9  -6    7.91    1.03
  -7   9   6    7.76    0.47
  -7   9   6    7.48    0.98
   6  -9  -6    0.91    0.13
   6  -9  -6    0.85    0.53
   6  -9  -6    0.86    0.10
  -6   9   6    0.06    0.87
  -6   9   6    0.79    0.12
   5  -9  -6   29.65    1.45
   5  -9  -6   29.42    1.42
   5  -9  -6   30.59    2.09
  -5   9   6   28.29    1.44
   4  -9  -6    5.87    0.34
   4  -9  -6    6.27    0.88
  -4   9   6    5.82    0.35
  -4   9   6    6.68    0.38
  -4   9   6    6.35    0.38
   3  -9  -6    8.59    0.47
   3  -9  -6    8.87    1.42
  -3   9   6    9.61    0.51
  -3   9   6    8.94    0.50
  -3   9   6    8.53    0.47
   2  -9  -6    5.78    0.31
  -2   9   6    5.15    0.30
  -2   9   6    5.63    0.34
  -2   9   6    5.65    0.34
   1  -9  -6    0.37    0.06
  -1   9   6    0.19    0.07
  -1   9   6    0.28    0.07
   0  -9  -6    0.14    0.04
   0   9   6    0.18    0.07
   0   9   6    0.13    0.06
  -1  -9  -6    0.12    0.03
   1   9   6    0.17    0.06
   1   9   6    0.18    0.05
  -2  -9  -6    2.04    0.13
   2   9   6    2.23    0.15
   2   9   6    2.31    0.14
  12 -10  -6    1.83    0.12
  11 -10  -6    0.16    0.05
 -11  10   6    0.15    0.06
  10 -10  -6    0.27    0.06
 -10  10   6    0.31    0.07
   9 -10  -6    2.10    0.17
  -9  10   6    1.91    0.17
   8 -10  -6    7.03    0.41
  -8  10   6    7.35    0.41
   7 -10  -6    6.26    0.37
  -7  10   6    6.17    0.37
   6 -10  -6   -0.09    0.05
   6 -10  -6   -0.04    0.05
  -6  10   6    0.05    0.06
  -6  10   6   -0.09    0.06
   5 -10  -6    6.40    0.34
   5 -10  -6    5.45    0.35
  -5  10   6    5.90    0.34
  -5  10   6    5.65    0.34
  -4  10   6    3.49    0.25
  -4  10   6    3.76    0.24
  -4  10   6    3.53    0.23
   3 -10  -6    0.24    0.05
  -3  10   6    0.26    0.06
  -3  10   6    0.21    0.07
  -3  10   6    0.28    0.07
   2 -10  -6    2.52    0.17
  -2  10   6    2.53    0.19
  -2  10   6    2.61    0.19
  -2  10   6    2.52    0.16
   1 -10  -6    0.17    0.04
  -1  10   6    0.16    0.06
   0 -10  -6    1.27    0.09
   0  10   6    1.23    0.11
   0  10   6    1.17    0.11
   1  10   6    0.24    0.05
   1  10   6    0.24    0.05
  11 -11  -6    1.25    0.10
  10 -11  -6    0.19    0.06
   9 -11  -6    1.15    0.12
  -9  11   6    1.19    0.12
   8 -11  -6    0.02    0.04
  -8  11   6    0.04    0.05
   7 -11  -6    0.57    0.08
  -7  11   6    0.49    0.09
   6 -11  -6    3.97    0.21
   6 -11  -6    3.45    0.23
  -6  11   6    3.33    0.23
   5 -11  -6    3.86    0.21
  -5  11   6    3.45    0.22
  -5  11   6    3.13    0.21
   4 -11  -6    2.49    0.16
  -4  11   6    2.37    0.16
  -4  11   6    2.37    0.17
   3 -11  -6    0.60    0.07
  -3  11   6    0.53    0.08
  -3  11   6    0.75    0.07
   2 -11  -6    1.82    0.12
  -2  11   6    1.81    0.13
   1 -11  -6    0.03    0.03
  -1  11   6    0.07    0.05
  10 -12  -6    0.17    0.04
 -10  12   6    0.21    0.04
  -9  12   6    0.94    0.09
   8 -12  -6    0.56    0.08
  -8  12   6    0.41    0.06
   7 -12  -6    0.22    0.06
  -7  12   6    0.38    0.06
  -6  12   6    0.92    0.09
   5 -12  -6    0.11    0.04
  -5  12   6    0.03    0.03
   4 -12  -6    2.73    0.16
  -4  12   6    2.88    0.15
  -7  13   6    0.07    0.03
  -6  13   6    0.41    0.04
  -2  14  -7    0.91    0.07
  -3  14  -7    1.17    0.09
  -1 -13   7    0.00    0.03
   0  13  -7    1.04    0.08
   0 -13   7    1.22    0.09
  -1  13  -7    2.83    0.17
   1 -13   7    2.77    0.20
  -2  13  -7    2.66    0.17
  -3  13  -7    0.03    0.04
   3 -13   7    0.12    0.04
  -4  13  -7    0.25    0.05
   4 -13   7    0.27    0.05
  -5  13  -7    0.09    0.04
   5 -13   7    0.05    0.03
  -4 -12   7    1.28    0.12
  -3 -12   7    0.60    0.07
   2  12  -7    1.88    0.11
  -2 -12   7    1.63    0.13
   1  12  -7    3.41    0.19
  -1 -12   7    3.42    0.21
   0  12  -7    0.25    0.06
   0 -12   7    0.25    0.05
  -1  12  -7    1.46    0.13
   1 -12   7    1.52    0.12
  -2  12  -7    0.11    0.06
   2 -12   7    0.00    0.05
  -3  12  -7    0.91    0.11
   3 -12   7    1.00    0.11
  -4  12  -7    0.05    0.05
  -5  12  -7    1.82    0.14
   5 -12   7    1.84    0.14
  -6  12  -7    2.47    0.16
   6 -12   7    2.57    0.16
   7 -12   7    1.01    0.08
   5  11  -7    1.64    0.14
  -5 -11   7    1.73    0.11
   4  11  -7    0.97    0.11
   4  11  -7    1.09    0.08
  -4 -11   7    0.92    0.09
   3  11  -7    5.80    0.29
   3  11  -7    4.87    0.30
  -3 -11   7    5.46    0.30
   2  11  -7    0.28    0.08
   2  11  -7    0.47    0.06
  -2 -11   7    0.42    0.07
   1  11  -7   10.95    0.58
  -1 -11   7   11.83    0.59
   0  11  -7    2.81    0.20
   0 -11   7    2.42    0.19
  -1  11  -7    1.28    0.14
   1 -11   7    1.12    0.13
  -2  11  -7   13.90    0.72
   2 -11   7   13.80    0.71
  -3  11  -7    6.02    0.36
   3 -11   7    6.00    0.35
  -4  11  -7    7.90    0.44
   4 -11   7    7.74    0.43
  -5  11  -7    0.13    0.06
  -6  11  -7    1.19    0.11
   6 -11   7    1.18    0.11
   7 -11   7    0.06    0.04
   7  10  -7    0.06    0.04
   6  10  -7    1.44    0.09
   6  10  -7    1.18    0.12
  -6 -10   7    1.31    0.10
   5  10  -7    5.63    0.34
   5  10  -7    5.73    0.30
  -5 -10   7    5.17    0.30
   4  10  -7    0.15    0.06
   4  10  -7    0.16    0.05
  -4 -10   7    0.08    0.04
   3  10  -7    8.63    0.42
   3  10  -7    7.77    0.46
  -3 -10   7    8.64    0.45
   2  10  -7   12.87    0.69
   2  10  -7   13.63    0.68
  -2 -10   7   13.71    0.69
  -2 -10   7   13.92    1.22
   1  10  -7   -0.02    0.06
  -1 -10   7    0.07    0.05
  -1 -10   7   -0.14    0.39
   0  10  -7   22.41    1.11
   0 -10   7   20.71    1.61
   0 -10   7   20.93    1.09
   0 -10   7   24.21    1.18
  -1  10  -7   21.18    1.04
   1 -10   7   19.98    1.02
   1 -10   7   21.08    1.62
   2 -10   7   10.68    0.55
  -3  10  -7   11.18    1.25
  -3  10  -7   11.69    0.61
   3 -10   7   10.84    1.33
   3 -10   7   11.20    0.60
  -4  10  -7    9.99    0.55
   4 -10   7   10.60    0.55
  -5  10  -7    1.25    0.13
   5 -10   7    1.27    0.13
  -6  10  -7    0.09    0.05
   6 -10   7    0.06    0.05
   7 -10   7    0.68    0.08
   8 -10   7    1.87    0.11
   8   9  -7    1.63    0.12
   7   9  -7    0.17    0.06
   7   9  -7    0.17    0.04
  -7  -9   7    0.12    0.03
   6   9  -7    7.11    0.40
  -6  -9   7    7.16    0.38
   5   9  -7   12.07    0.65
   5   9  -7   13.28    0.69
  -5  -9   7   13.68    0.66
   4   9  -7    0.62    0.11
   4   9  -7    0.71    0.07
  -4  -9   7    0.18    0.48
  -4  -9   7    0.63    0.09
   3   9  -7   12.09    0.63
   3   9  -7   12.69    0.67
  -3  -9   7   13.82    1.15
  -3  -9   7   12.85    0.65
   2   9  -7    2.62    0.19
   2   9  -7    2.91    0.21
  -2  -9   7    2.86    0.59
  -2  -9   7    2.98    0.20
   1   9  -7    2.10    0.18
   1   9  -7    2.78    0.19
  -1  -9   7    1.87    0.52
  -1  -9   7    2.58    0.18
   0   9  -7    0.51    0.09
   0  -9   7    0.64    0.09
   0  -9   7    0.06    0.37
   0  -9   7    0.83    0.11
  -1   9  -7    2.53    0.75
  -1   9  -7    3.31    0.24
   1  -9   7    3.22    0.23
   1  -9   7    3.28    0.21
   1  -9   7    3.78    0.68
  -2   9  -7   24.90    1.75
  -2   9  -7   21.43    1.12
   2  -9   7   22.76    1.69
   2  -9   7   22.38    1.12
  -3   9  -7   44.81    2.55
  -3   9  -7   37.01    1.90
   3  -9   7   38.47    1.89
  -4   9  -7    7.19    0.44
  -4   9  -7    6.46    0.89
   4  -9   7    7.82    1.30
  -5   9  -7    2.59    0.20
   5  -9   7    3.02    0.20
  -6   9  -7    3.60    0.25
  -6   9  -7    4.37    0.23
   6  -9   7    4.14    0.23
   6  -9   7    3.97    0.25
  -7   9  -7    2.25    0.17
   7  -9   7    1.98    0.15
   8  -9   7    2.18    0.13
   9   8  -7    1.12    0.09
   8   8  -7    0.22    0.04
   8   8  -7    0.21    0.06
   7   8  -7    1.98    0.17
   7   8  -7    1.96    0.14
  -7  -8   7    1.81    0.13
   6   8  -7    4.41    0.26
   6   8  -7    4.24    0.29
  -6  -8   7    3.92    0.24
   5   8  -7    0.53    0.11
   5   8  -7    0.42    0.08
  -5  -8   7    0.43    0.52
  -5  -8   7    0.39    0.07
   4   8  -7    1.54    0.12
   4   8  -7    1.65    0.17
  -4  -8   7    1.60    0.14
  -4  -8   7    1.88    0.47
   3   8  -7    6.24    0.35
   3   8  -7    6.62    0.38
  -3  -8   7    6.33    0.36
  -3  -8   7    6.38    0.78
   2   8  -7    0.45    0.09
   2   8  -7    0.37    0.08
  -2  -8   7    0.42    0.32
   1   8  -7    9.04    0.50
   1   8  -7    9.37    0.51
  -1  -8   7    9.47    0.50
  -1  -8   7   10.36    0.94
   0   8  -7    2.31    0.59
   0   8  -7    2.97    0.22
   0  -8   7    2.91    0.20
   0  -8   7    3.29    0.21
   0  -8   7    2.36    0.49
  -1   8  -7    0.01    0.06
  -1   8  -7   -0.52    0.40
   1  -8   7    0.19    0.33
   1  -8   7    0.04    0.05
   1  -8   7   -0.04    0.04
  -2   8  -7    4.58    0.29
  -2   8  -7    3.71    0.67
   2  -8   7    4.53    0.28
   2  -8   7    4.09    0.70
  -3   8  -7   50.15    2.40
  -3   8  -7   50.75    2.36
  -3   8  -7   46.71    2.95
   3  -8   7   55.84    3.13
   3  -8   7   47.23    2.39
  -4   8  -7    4.38    0.27
  -4   8  -7    5.07    0.30
  -4   8  -7    4.55    0.77
   4  -8   7    4.78    0.29
   4  -8   7    4.66    0.88
  -5   8  -7   -0.90    0.66
  -5   8  -7    0.00    0.04
  -5   8  -7   -0.04    0.06
   5  -8   7    0.06    0.05
   5  -8   7    0.07    0.05
  -6   8  -7    0.52    0.08
   6  -8   7    0.62    0.08
   6  -8   7    0.50    0.08
  -7   8  -7    2.12    0.14
   7  -8   7    2.18    0.14
   7  -8   7    1.70    0.14
  -8   8  -7    1.13    0.09
   8  -8   7    1.12    0.07
   8  -8   7    1.12    0.08
   9   7  -7    1.18    0.11
   9   7  -7    1.21    0.09
   8   7  -7    2.47    0.19
   8   7  -7    2.31    0.16
  -8  -7   7    2.68    0.16
   7   7  -7    0.16    0.07
   7   7  -7    0.14    0.05
  -7  -7   7    0.15    0.05
   6   7  -7   51.88    2.51
   6   7  -7   52.66    2.49
  -6  -7   7   49.32    2.44
   5   7  -7    2.37    0.21
   5   7  -7    2.64    0.15
  -5  -7   7    2.34    0.17
  -5  -7   7    2.29    0.47
   4   7  -7    1.12    0.14
   4   7  -7    1.12    0.10
  -4  -7   7    0.96    0.34
   3   7  -7    3.29    0.24
  -3  -7   7    3.14    0.53
  -3  -7   7    3.29    0.21
   2   7  -7   -0.07    0.05
   2   7  -7    0.09    0.05
  -2  -7   7   -0.28    0.23
  -2  -7   7    0.04    0.05
   1   7  -7    5.87    0.69
   1   7  -7    4.64    0.29
   1   7  -7    4.94    0.29
  -1  -7   7    4.45    0.61
  -1  -7   7    5.11    0.29
   0   7  -7   15.38    0.76
   0   7  -7   16.00    1.19
   0  -7   7   15.34    0.76
   0  -7   7   15.87    1.21
   0  -7   7   13.16    0.74
  -1   7  -7    0.04    0.03
  -1   7  -7    0.08    0.06
  -1   7  -7    0.24    0.34
   1  -7   7    0.17    0.06
   1  -7   7    0.00    0.04
   1  -7   7   -0.17    0.30
  -2   7  -7    8.36    0.90
  -2   7  -7    9.09    0.44
  -2   7  -7    8.63    0.47
   2  -7   7    7.77    0.47
   2  -7   7    8.92    0.94
  -3   7  -7    1.91    0.14
  -3   7  -7    2.67    0.57
  -3   7  -7    1.87    0.17
   3  -7   7    2.28    0.56
   3  -7   7    1.79    0.16
  -4   7  -7    0.00    0.06
  -4   7  -7   -0.01    0.05
  -4   7  -7    0.05    0.40
   4  -7   7   -0.06    0.04
   4  -7   7    0.01    0.05
  -5   7  -7    1.34    0.12
  -5   7  -7    1.45    0.53
   5  -7   7    1.52    0.13
  -6   7  -7    4.10    0.25
   6  -7   7    4.28    0.24
   6  -7   7    3.98    0.25
  -7   7  -7    0.19    0.05
   7  -7   7    0.28    0.05
  -8   7  -7    1.06    0.11
   8  -7   7    1.15    0.09
  10   6  -7    0.54    0.07
  10   6  -7    0.69    0.06
   9   6  -7    0.13    0.06
   9   6  -7    0.07    0.05
  -9  -6   7   -0.03    0.04
   8   6  -7    1.58    0.14
   8   6  -7    1.88    0.17
  -8  -6   7    1.65    0.13
   7   6  -7    0.82    0.19
   7   6  -7    0.38    0.59
  -7  -6   7    1.21    0.11
   6   6  -7    3.97    0.76
   6   6  -7    3.80    0.28
  -6  -6   7    4.50    0.56
  -6  -6   7    4.14    0.24
   5   6  -7    3.44    0.20
   5   6  -7    3.35    0.25
   5   6  -7    3.75    0.64
  -5  -6   7    3.25    0.21
  -5  -6   7    3.57    0.54
   4   6  -7    2.71    0.21
   4   6  -7    2.40    0.17
  -4  -6   7    2.77    0.18
  -4  -6   7    2.68    0.47
   3   6  -7    5.65    0.33
   3   6  -7    6.04    0.35
  -3  -6   7    6.00    0.33
  -3  -6   7    5.70    0.68
   2   6  -7    8.18    0.81
   2   6  -7    7.71    0.41
   2   6  -7    7.65    0.43
  -2  -6   7    7.30    0.40
  -2  -6   7    7.80    0.76
   1   6  -7    5.35    0.31
   1   6  -7    6.21    0.69
  -1  -6   7    5.47    0.30
  -1  -6   7    5.22    0.65
   0   6  -7    1.34    0.09
   0   6  -7    1.29    0.12
   0   6  -7    1.13    0.41
   0  -6   7    1.18    0.10
   0  -6   7    1.18    0.36
  -1   6  -7   14.62    1.23
  -1   6  -7   16.85    0.82
  -1   6  -7   17.26    0.85
   1  -6   7   17.41    0.83
   1  -6   7   17.13    0.85
   1  -6   7   16.83    1.26
  -2   6  -7    4.56    0.27
  -2   6  -7    4.16    0.24
  -2   6  -7    4.47    0.64
   2  -6   7    4.21    0.61
   2  -6   7    4.15    0.26
  -3   6  -7   12.92    1.12
  -3   6  -7   12.43    0.64
  -3   6  -7   12.14    0.62
   3  -6   7   12.43    1.14
   3  -6   7   11.99    0.63
  -4   6  -7    1.02    0.13
  -4   6  -7    0.90    0.46
  -4   6  -7    1.15    0.12
   4  -6   7    1.03    0.10
   4  -6   7    1.12    0.12
   4  -6   7    1.13    0.12
  -5   6  -7    0.74    0.43
  -5   6  -7    0.27    0.06
   5  -6   7    0.35    0.06
   5  -6   7    0.29    0.07
   5  -6   7    0.37    0.08
  -6   6  -7    0.24    0.47
  -6   6  -7    0.09    0.05
   6  -6   7    0.10    0.06
   6  -6   7    0.10    0.05
   6  -6   7   -0.02    0.04
  -7   6  -7    0.03    0.04
   7  -6   7    0.02    0.04
   7  -6   7    0.00    0.03
   7  -6   7    0.02    0.04
  -8   6  -7    0.02    0.03
   8  -6   7   -0.02    0.03
  -9   6  -7    0.43    0.05
   9  -6   7    0.43    0.04
  11   5  -7    0.60    0.06
  11   5  -7    0.56    0.08
  10   5  -7    0.01    0.03
  10   5  -7    0.00    0.05
   9   5  -7    0.22    0.06
   9   5  -7    0.21    0.07
  -9  -5   7    0.37    0.06
   8   5  -7    4.18    0.25
   8   5  -7    3.89    0.28
   8   5  -7    3.27    0.81
  -8  -5   7    3.60    0.23
   7   5  -7    0.00    0.04
   7   5  -7    0.07    0.07
   7   5  -7    0.68    0.45
  -7  -5   7    0.14    0.05
  -7  -5   7    0.02    0.37
   6   5  -7   20.17    1.03
   6   5  -7   21.71    1.52
   6   5  -7   21.30    1.07
  -6  -5   7   20.40    1.37
  -6  -5   7   21.47    1.03
   5   5  -7    0.16    0.08
   5   5  -7   -0.02    0.26
   5   5  -7    0.14    0.05
  -5  -5   7    0.20    0.05
  -5  -5   7    0.41    0.25
   4   5  -7   15.43    0.73
   4   5  -7   14.20    1.16
   4   5  -7   14.20    0.76
  -4  -5   7   16.44    1.11
  -4  -5   7   13.89    0.73
   3   5  -7    7.37    0.38
   3   5  -7    7.04    0.76
  -3  -5   7    7.79    0.91
  -3  -5   7    6.71    0.37
   2   5  -7   -0.05    0.26
   2   5  -7    0.03    0.05
  -2  -5   7   -0.11    0.19
  -2  -5   7    0.01    0.03
   1   5  -7    9.35    0.47
   1   5  -7    8.86    0.80
  -1  -5   7    8.16    0.76
  -1  -5   7    8.24    0.44
   0   5  -7    1.58    0.39
   0   5  -7    2.15    0.13
   0  -5   7    1.89    0.40
   0  -5   7    2.30    0.16
   0  -5   7    1.84    0.13
  -1   5  -7    0.17    0.04
  -1   5  -7   -0.09    0.23
  -1   5  -7    0.10    0.06
   1  -5   7    0.19    0.04
   1  -5   7    0.14    0.22
   1  -5   7    0.20    0.06
  -2   5  -7    6.21    0.70
  -2   5  -7    5.93    0.32
   2  -5   7    6.07    0.34
   2  -5   7    5.99    0.73
  -3   5  -7    0.25    0.08
  -3   5  -7    0.18    0.05
  -3   5  -7   -0.31    0.30
   3  -5   7    0.17    0.05
   3  -5   7    0.20    0.06
   3  -5   7    0.26    0.07
   3  -5   7    0.18    0.40
  -4   5  -7   -0.10    0.32
   4  -5   7    0.06    0.05
   4  -5   7    0.13    0.06
   4  -5   7    0.05    0.04
  -5   5  -7    0.95    0.42
  -5   5  -7    0.73    0.09
   5  -5   7    0.95    0.10
   5  -5   7    0.65    0.09
   5  -5   7    0.71    0.09
  -6   5  -7    1.46    0.13
  -6   5  -7    1.49    0.57
   6  -5   7    1.39    0.12
   6  -5   7    1.32    0.12
   6  -5   7    1.52    0.14
  -7   5  -7    9.35    0.46
   7  -5   7    8.70    0.46
   7  -5   7    8.53    0.46
  -8   5  -7    0.71    0.08
   8  -5   7    0.73    0.08
  -9   5  -7    1.07    0.09
   9  -5   7    1.32    0.09
  11   4  -7   -0.06    0.05
  11   4  -7    0.01    0.03
  10   4  -7    0.01    0.04
  10   4  -7    0.12    0.06
   9   4  -7    1.05    0.68
   8   4  -7    9.12    0.51
   8   4  -7    8.92    1.05
   8   4  -7    8.89    0.48
  -8  -4   7    8.70    0.46
   7   4  -7   11.43    0.60
   7   4  -7    9.13    1.03
  -7  -4   7   11.13    0.56
  -7  -4   7   10.60    0.88
   6   4  -7   21.11    0.99
   6   4  -7   19.96    1.46
   6   4  -7   19.39    1.03
  -6  -4   7   21.10    1.35
  -6  -4   7   20.86    1.00
   5   4  -7   13.00    0.62
   5   4  -7   12.19    0.99
   5   4  -7   12.30    0.65
  -5  -4   7   12.31    0.94
  -5  -4   7   11.92    0.62
   4   4  -7    0.85    0.28
   4   4  -7    0.83    0.42
   4   4  -7    0.68    0.09
  -4  -4   7    0.69    0.27
   3   4  -7   16.64    1.16
   3   4  -7   18.51    0.87
   3   4  -7   16.44    1.11
  -3  -4   7   17.49    0.86
  -3  -4   7   17.93    1.19
  -2  -4   7    6.77    0.64
  -2  -4   7    6.67    0.35
   1   4  -7   23.19    1.50
   1   4  -7   25.43    1.12
  -1  -4   7   21.44    1.13
  -1  -4   7   24.48    1.50
   0   4  -7   72.75    3.51
   0   4  -7   74.08    3.94
   0  -4   7   78.89    3.51
   0  -4   7   72.74    3.90
   1  -4   7    6.39    0.70
  -2   4  -7    0.05    0.03
  -2   4  -7   -0.01    0.22
   2  -4   7    0.33    0.32
   2  -4   7    0.06    0.04
  -3   4  -7    4.60    0.27
  -3   4  -7    5.65    0.71
   3  -4   7    4.50    0.28
   3  -4   7    4.95    0.29
   3  -4   7    5.45    0.28
  -4   4  -7   -0.07    0.31
  -4   4  -7   -0.02    0.04
   4  -4   7    0.06    0.05
   4  -4   7   -0.03    0.04
   4  -4   7    0.01    0.04
  -5   4  -7    0.56    0.41
  -5   4  -7    0.22    0.06
   5  -4   7    0.30    0.06
   5  -4   7    0.23    0.07
   5  -4   7    0.31    0.06
  -6   4  -7    1.35    0.53
  -6   4  -7    0.85    0.10
   6  -4   7    0.97    0.11
   6  -4   7    0.96    0.09
   6  -4   7    0.99    0.11
  -7   4  -7    0.15    0.05
   7  -4   7    0.15    0.05
   7  -4   7    0.25    0.06
  -8   4  -7    1.69    0.11
   8  -4   7    1.35    0.11
  12   3  -7    0.18    0.04
  11   3  -7   -0.01    0.04
  11   3  -7    0.03    0.05
 -11  -3   7    0.00    0.03
  10   3  -7    0.15    0.05
  10   3  -7    0.21    0.08
 -10  -3   7    0.20    0.05
   9   3  -7    1.56    0.15
   9   3  -7    0.87    0.55
   9   3  -7    2.09    0.26
  -9  -3   7    1.76    0.13
   8   3  -7    0.42    0.08
   8   3  -7    0.42    0.40
   8   3  -7    0.51    0.10
  -8  -3   7    0.77    0.35
  -8  -3   7    0.45    0.07
   7   3  -7   21.54    1.52
   7   3  -7   23.78    1.04
   7   3  -7   23.24    1.21
   7   3  -7   18.74    1.07
  -7  -3   7   21.09    1.05
  -7  -3   7   21.08    1.38
   6   3  -7    1.31    0.40
   6   3  -7    2.10    0.18
   6   3  -7    2.22    0.14
  -6  -3   7    2.00    0.39
  -6  -3   7    2.31    0.15
   5   3  -7   -0.10    0.05
   5   3  -7   -0.04    0.03
   5   3  -7    0.37    0.21
  -5  -3   7    0.01    0.03
  -5  -3   7    0.03    0.18
   4   3  -7    9.34    0.77
   4   3  -7   11.85    0.87
  -4  -3   7   10.61    0.53
  -4  -3   7   10.60    0.81
   3   3  -7   39.40    2.09
   3   3  -7   33.52    1.93
  -3  -3   7   34.43    2.04
  -3  -3   7   38.07    1.74
   2   3  -7    0.99    0.26
  -2  -3   7    1.11    0.10
  -2  -3   7    1.13    0.29
   1   3  -7    9.11    0.43
   1   3  -7    7.96    0.76
  -1  -3   7    7.71    0.73
  -1  -3   7    8.61    0.43
   0   3  -7   19.77    0.97
   0   3  -7   19.62    1.35
   0  -3   7   20.63    1.32
   0  -3   7   20.48    0.96
  -1   3  -7    4.57    0.25
  -1   3  -7    3.44    0.54
   1  -3   7    4.12    0.55
   1  -3   7    4.97    0.27
  -2   3  -7    6.65    0.38
  -2   3  -7    7.31    0.76
   2  -3   7    7.72    0.76
   2  -3   7    8.01    0.40
   2  -3   7    6.99    0.39
  -3   3  -7   13.58    0.72
  -3   3  -7   14.53    1.16
   3  -3   7   15.89    0.73
   3  -3   7   15.06    0.72
   3  -3   7   13.26    0.72
  -4   3  -7    0.26    0.31
  -4   3  -7    0.39    0.07
   4  -3   7    0.26    0.06
  -5   3  -7    0.08    0.05
  -5   3  -7    0.47    0.37
   5  -3   7    0.16    0.05
   5  -3   7    0.11    0.05
   5  -3   7    0.02    0.05
  -6   3  -7    8.65    0.46
   6  -3   7    8.94    0.47
   6  -3   7    8.63    0.46
  -7   3  -7    1.96    0.14
   7  -3   7    2.01    0.15
   7  -3   7    2.30    0.15
  -8   3  -7    0.03    0.03
   8  -3   7    0.02    0.03
  12   2  -7    0.24    0.05
  11   2  -7    0.69    0.09
  11   2  -7    0.76    0.10
 -11  -2   7    0.79    0.08
  10   2  -7    1.69    0.61
  10   2  -7    2.00    0.16
  10   2  -7    2.20    0.19
   9   2  -7    3.60    0.68
   9   2  -7    2.72    0.20
   9   2  -7    2.85    0.22
  -9  -2   7    2.42    0.53
  -9  -2   7    2.93    0.18
   8   2  -7    0.71    0.11
   8   2  -7    0.72    0.07
   8   2  -7    0.94    0.11
   8   2  -7    1.59    0.47
  -8  -2   7    0.89    0.31
  -8  -2   7    0.79    0.09
   7   2  -7    0.38    0.06
   7   2  -7    0.02    0.25
   7   2  -7    0.31    0.06
   7   2  -7    0.32    0.08
  -7  -2   7    0.47    0.26
  -7  -2   7    0.54    0.07
   6   2  -7    7.02    0.72
   6   2  -7    7.86    0.44
   6   2  -7    8.19    0.42
  -6  -2   7    7.37    0.76
  -6  -2   7    8.07    0.41
   5   2  -7    1.48    0.12
   5   2  -7    1.57    0.14
   5   2  -7    1.91    0.37
   5   2  -7    1.20    0.29
  -5  -2   7    1.45    0.11
  -5  -2   7    1.21    0.30
   4   2  -7    1.04    0.25
   4   2  -7    0.86    0.33
  -4  -2   7    0.74    0.21
  -4  -2   7    1.03    0.09
   3   2  -7    4.23    0.52
   3   2  -7    3.16    0.38
  -3  -2   7    4.05    0.47
  -3  -2   7    3.88    0.22
   2   2  -7   32.64    1.57
   2   2  -7   36.10    1.68
   2   2  -7   32.84    1.92
  -2  -2   7   33.01    1.58
  -2  -2   7   30.58    1.87
   1   2  -7   36.00    1.69
   1   2  -7   33.18    2.04
  -1  -2   7   35.81    2.03
  -1  -2   7   37.18    1.69
   0   2  -7    0.54    0.06
   0   2  -7    0.51    0.21
   0  -2   7    0.35    0.24
  -1   2  -7   12.74    1.02
  -1   2  -7   12.27    0.64
   1  -2   7   12.91    0.65
   1  -2   7   14.89    1.00
  -2   2  -7    2.49    0.16
  -2   2  -7    2.09    0.45
   2  -2   7    1.84    0.47
   2  -2   7    2.60    0.17
   2  -2   7    2.60    0.17
   2  -2   7    2.51    0.17
  -3   2  -7   29.17    1.42
   3  -2   7   29.49    1.42
   3  -2   7   31.74    1.43
   3  -2   7   27.66    1.42
  -4   2  -7    3.28    0.59
  -4   2  -7    4.22    0.29
   4  -2   7    3.51    0.22
   4  -2   7    3.74    0.23
   4  -2   7    3.98    0.24
  -5   2  -7   10.01    0.51
  -5   2  -7   11.05    0.99
   5  -2   7    9.81    0.52
   5  -2   7   10.04    0.49
   5  -2   7    9.16    0.51
  -6   2  -7    1.95    0.15
   6  -2   7    1.98    0.16
   6  -2   7    2.31    0.16
  -7   2  -7    0.04    0.03
   7  -2   7    0.12    0.04
   7  -2   7    0.14    0.05
  -8   2  -7    0.32    0.04
   8  -2   7    0.41    0.05
  13   1  -7    0.04    0.03
  12   1  -7    0.15    0.05
 -12  -1   7    0.10    0.03
  11   1  -7    0.54    0.09
  11   1  -7    0.53    0.08
 -11  -1   7    0.46    0.06
  10   1  -7    1.91    0.20
  10   1  -7    1.25    0.51
  10   1  -7    2.26    0.19
 -10  -1   7    1.97    0.14
   9   1  -7    6.39    0.38
   9   1  -7    6.97    0.40
   9   1  -7    6.42    0.83
  -9  -1   7    6.30    0.75
  -9  -1   7    6.69    0.36
   8   1  -7    2.67    0.22
   8   1  -7    2.94    0.53
   8   1  -7    2.54    0.25
   8   1  -7    2.74    0.17
  -8  -1   7    2.60    0.46
  -8  -1   7    2.83    0.18
   7   1  -7    2.63    0.20
   7   1  -7    2.93    0.17
   7   1  -7    2.22    0.44
   7   1  -7    2.59    0.18
  -7  -1   7    2.53    0.17
  -7  -1   7    2.39    0.41
   6   1  -7   64.07    2.86
   6   1  -7   63.01    2.86
   6   1  -7   59.41    3.19
   6   1  -7   60.04    2.91
  -6  -1   7   57.19    3.18
  -6  -1   7   57.77    2.85
   5   1  -7   99.47    5.27
   5   1  -7  110.84    5.34
  -5  -1   7  109.26    5.01
  -5  -1   7  107.44    5.34
   4   1  -7   25.57    1.60
   4   1  -7   25.30    1.47
  -4  -1   7   27.56    1.27
  -4  -1   7   26.59    1.57
   3   1  -7   49.86    2.72
   3   1  -7   46.86    2.50
  -3  -1   7   52.42    2.37
  -3  -1   7   51.26    2.69
   2   1  -7   18.27    1.28
   2   1  -7   21.68    0.96
  -2  -1   7   18.26    1.24
   1   1  -7  103.02    4.79
   1   1  -7   98.93    5.18
  -1  -1   7  104.89    5.13
   0   1  -7    3.08    0.18
   0   1  -7    3.73    0.55
   0  -1   7    3.30    0.50
  -1   1  -7    0.02    0.03
  -1   1  -7   -0.25    0.21
   1  -1   7   -0.02    0.28
   1  -1   7    0.06    0.05
  -2   1  -7    0.21    0.05
  -2   1  -7    0.68    0.29
   2  -1   7    0.29    0.06
   2  -1   7    0.30    0.06
   2  -1   7    0.37    0.07
  -3   1  -7    1.04    0.34
  -3   1  -7    1.18    0.10
   3  -1   7    1.20    0.11
   3  -1   7    0.97    0.10
   3  -1   7    1.00    0.11
  -4   1  -7    3.29    0.57
  -4   1  -7    3.70    0.22
   4  -1   7    3.57    0.23
   4  -1   7    3.33    0.20
   4  -1   7    3.73    0.22
  -5   1  -7    1.98    0.15
  -5   1  -7    2.35    0.53
   5  -1   7    2.38    0.19
   5  -1   7    2.13    0.17
  -6   1  -7    0.43    0.06
   6  -1   7    0.36    0.07
   7  -1   7    0.98    0.09
  13   0  -7    0.70    0.07
 -12   0   7    0.05    0.03
  11   0  -7    0.28    0.07
 -11   0   7    0.28    0.06
  10   0  -7    1.20    0.13
  10   0  -7    1.22    0.15
  10   0  -7    1.07    0.49
 -10   0   7    0.83    0.10
 -10   0   7    0.64    0.44
   9   0  -7    0.12    0.05
   9   0  -7    0.08    0.05
   9   0  -7    0.14    0.08
   9   0  -7    0.17    0.34
  -9   0   7    0.01    0.28
  -9   0   7    0.19    0.08
   8   0  -7    0.88    0.13
   8   0  -7    0.84    0.34
   8   0  -7    1.03    0.11
  -8   0   7    0.60    0.28
  -8   0   7    0.99    0.10
   7   0  -7    0.17    0.05
   7   0  -7    0.40    0.26
   7   0  -7    0.21    0.07
   7   0  -7    0.19    0.06
  -7   0   7    0.29    0.05
  -7   0   7    0.11    0.20
   6   0  -7   32.62    1.95
   6   0  -7   34.28    1.66
   6   0  -7   35.93    1.65
   6   0  -7   36.62    1.99
  -6   0   7   32.31    1.63
  -6   0   7   34.47    1.98
   5   0  -7    2.12    0.40
   5   0  -7    1.62    0.31
  -5   0   7    2.16    0.14
  -5   0   7    1.99    0.37
   4   0  -7    2.99    0.48
  -4   0   7    2.19    0.35
  -4   0   7    2.42    0.15
   3   0  -7   12.44    0.75
   3   0  -7   12.36    0.60
   3   0  -7   11.23    0.91
  -3   0   7   12.84    0.60
  -3   0   7   11.70    0.88
   2   0  -7    0.84    0.25
   2   0  -7    0.85    0.07
  -2   0   7    0.78    0.23
  -2   0   7    0.81    0.07
   1   0  -7   78.17    3.70
   1   0  -7   79.82    4.09
  -1   0   7   78.83    4.03
   0   0  -7    6.64    0.34
   0   0  -7    6.18    0.67
   0   0   7    7.29    0.75
  -1   0  -7    1.58    0.35
  -1   0  -7    1.77    0.12
  -2   0  -7    0.38    0.06
  -2   0  -7    0.16    0.22
   2   0   7    0.42    0.07
   2   0   7    0.46    0.07
  -3   0  -7    0.58    0.08
  -3   0  -7    0.74    0.35
   3   0   7    0.78    0.09
   3   0   7    0.60    0.10
  -5   0  -7    5.04    0.30
   5   0   7    5.89    0.32
  -6   0  -7    2.67    0.16
   6   0   7    2.71    0.18
  -7   0  -7    0.03    0.02
   7   0   7    0.08    0.04
  13  -1  -7   -0.02    0.03
 -13   1   7   -0.05    0.02
  12  -1  -7    0.01    0.04
 -12   1   7    0.03    0.03
  11  -1  -7    0.26    0.07
  11  -1  -7    0.35    0.69
 -11   1   7    0.19    0.05
  10  -1  -7    2.14    0.17
  10  -1  -7    2.22    0.19
  10  -1  -7    1.24    0.44
 -10   1   7    2.25    0.16
 -10   1   7    1.61    0.45
   9  -1  -7    0.89    0.43
   9  -1  -7    0.97    0.10
   9  -1  -7    1.07    0.12
   9  -1  -7    1.06    0.14
  -9   1   7    1.07    0.11
  -9   1   7    1.13    0.36
   8  -1  -7    1.61    0.14
   8  -1  -7    2.00    0.17
   8  -1  -7    1.55    0.13
   8  -1  -7    1.76    0.45
  -8   1   7    1.68    0.37
  -8   1   7    1.79    0.13
   7  -1  -7    0.24    0.45
   7  -1  -7   -0.08    0.27
   7  -1  -7    0.09    0.04
   7  -1  -7   -0.01    0.07
   7  -1  -7    0.05    0.04
  -7   1   7    0.02    0.19
  -7   1   7    0.04    0.04
   6  -1  -7   35.77    1.95
   6  -1  -7   32.64    1.59
   6  -1  -7   31.56    1.57
   6  -1  -7   33.09    1.88
  -6   1   7   30.72    1.88
  -6   1   7   32.87    1.56
   5  -1  -7   28.16    1.56
   5  -1  -7   26.24    1.63
  -5   1   7   26.29    1.60
  -5   1   7   26.75    1.29
   4  -1  -7   10.66    0.52
   4  -1  -7   10.87    0.87
  -4   1   7   11.00    0.53
  -4   1   7    9.67    0.80
   3  -1  -7    3.79    0.39
   3  -1  -7    3.84    0.21
   3  -1  -7    4.36    0.53
  -3   1   7    3.75    0.50
   2  -1  -7   30.74    1.49
   2  -1  -7   31.55    1.87
  -2   1   7   32.60    1.84
   1  -1  -7    8.62    0.43
   1  -1  -7    8.23    0.76
  -1   1   7    8.78    0.76
   0  -1  -7    6.96    0.38
   0  -1  -7    6.84    0.72
   0   1   7    9.27    0.77
   0   1   7    8.00    0.40
  -1  -1  -7   17.61    1.28
  -1  -1  -7   16.90    0.88
   1   1   7   19.11    0.90
   1   1   7   18.82    0.89
  -2  -1  -7    2.87    0.18
  -2  -1  -7    2.85    0.50
   2   1   7    2.78    0.19
   2   1   7    2.86    0.18
  -3  -1  -7    0.06    0.06
  -3  -1  -7    0.08    0.32
   3   1   7    0.05    0.05
   3   1   7   -0.11    0.05
  -4  -1  -7   28.38    1.67
  -4  -1  -7   24.36    1.24
   4   1   7   25.93    1.26
  -5  -1  -7    0.94    0.09
   5   1   7    1.16    0.12
  -6  -1  -7    0.11    0.03
   6   1   7    0.19    0.05
   7   1   7    2.39    0.15
  13  -2  -7    0.04    0.03
 -13   2   7    0.01    0.03
  12  -2  -7    0.98    0.10
 -12   2   7    1.03    0.09
  11  -2  -7    3.18    0.21
  11  -2  -7    3.16    0.63
 -11   2   7    3.30    0.20
  10  -2  -7    3.93    0.24
  10  -2  -7    3.84    0.74
  10  -2  -7    4.11    0.25
 -10   2   7    4.07    0.61
 -10   2   7    4.50    0.25
   9  -2  -7    1.06    0.12
   9  -2  -7    1.23    0.40
   9  -2  -7    1.10    0.11
  -9   2   7    1.32    0.11
  -9   2   7    0.91    0.35
   8  -2  -7    0.68    0.09
   8  -2  -7    1.14    0.39
   8  -2  -7    0.90    0.10
   8  -2  -7    0.94    0.12
  -8   2   7    0.76    0.09
  -8   2   7    0.79    0.30
   7  -2  -7   10.36    0.55
   7  -2  -7   10.54    0.98
   7  -2  -7   10.96    1.21
   7  -2  -7   11.32    0.57
  -7   2   7    9.60    0.85
  -7   2   7   10.01    0.53
   6  -2  -7   12.92    1.04
   6  -2  -7   12.80    0.67
   6  -2  -7   13.18    0.66
   6  -2  -7   13.43    0.95
  -6   2   7   12.62    0.97
   5  -2  -7   31.00    1.82
   5  -2  -7   31.06    1.68
   5  -2  -7   28.67    1.40
  -5   2   7   28.35    1.41
  -5   2   7   29.91    1.76
   4  -2  -7    9.90    0.85
   4  -2  -7    9.57    0.71
   4  -2  -7   10.17    0.48
  -4   2   7    8.99    0.78
  -4   2   7    9.65    0.48
   3  -2  -7   14.66    0.85
   3  -2  -7   12.65    0.64
   3  -2  -7   12.53    1.01
  -3   2   7   13.71    0.98
  -3   2   7   13.18    0.64
   2  -2  -7   32.92    1.61
   2  -2  -7   29.51    1.50
   2  -2  -7   30.07    1.88
  -2   2   7   35.28    1.88
   1  -2  -7   26.34    1.32
   1  -2  -7   26.74    1.72
  -1   2   7   28.32    1.34
  -1   2   7   30.26    1.67
   0  -2  -7    6.08    0.31
   0  -2  -7    5.82    0.67
   0   2   7    5.81    0.32
  -1  -2  -7   16.86    1.24
  -1  -2  -7   16.61    0.83
   1   2   7   17.66    0.83
   1   2   7   16.61    0.84
  -2  -2  -7   15.88    1.23
  -2  -2  -7   17.89    0.84
   2   2   7   16.78    0.85
  -3  -2  -7    1.32    0.11
  -3  -2  -7    1.68    0.45
   3   2   7    1.12    0.13
   3   2   7    1.35    0.14
  -4  -2  -7    3.01    0.19
   4   2   7    3.24    0.22
   4   2   7    3.25    0.22
  -5  -2  -7    0.13    0.04
   5   2   7    0.15    0.06
  -6  -2  -7    0.20    0.03
   6   2   7    0.16    0.05
   7   2   7    0.34    0.05
  13  -3  -7    1.01    0.09
 -13   3   7    1.00    0.08
  12  -3  -7    0.01    0.04
 -12   3   7    0.01    0.03
  11  -3  -7    0.58    0.09
  11  -3  -7    0.81    0.08
  11  -3  -7    0.31    0.45
 -11   3   7    1.41    0.52
 -11   3   7    0.75    0.09
  10  -3  -7    6.31    0.34
  10  -3  -7    4.44    0.74
  10  -3  -7    5.61    0.33
 -10   3   7    6.61    0.82
 -10   3   7    6.31    0.34
   9  -3  -7   15.75    1.27
   9  -3  -7   14.23    0.78
   9  -3  -7   16.48    0.78
  -9   3   7   15.80    1.21
  -9   3   7   16.03    0.84
   8  -3  -7   35.02    2.12
   8  -3  -7   34.24    1.71
   8  -3  -7   38.07    1.70
  -8   3   7   34.83    1.70
  -8   3   7   34.31    2.11
   7  -3  -7   38.76    2.24
   7  -3  -7   38.04    1.88
   7  -3  -7   42.41    2.34
  -7   3   7   39.12    1.85
  -7   3   7   37.04    2.23
   6  -3  -7    8.02    0.73
   6  -3  -7    9.15    0.86
   5  -3  -7   72.12    3.60
   5  -3  -7   69.81    3.75
   5  -3  -7   72.84    3.30
   5  -3  -7   72.08    3.33
  -5   3   7   66.90    3.30
  -5   3   7   67.52    3.68
   4  -3  -7   60.64    3.15
   4  -3  -7   56.91    2.93
   4  -3  -7   63.61    3.37
  -4   3   7   62.16    3.30
  -4   3   7   67.95    2.93
   3  -3  -7   12.08    0.61
   3  -3  -7   12.92    1.00
  -3   3   7   12.86    0.63
  -3   3   7   11.68    0.94
   2  -3  -7    3.13    0.20
   2  -3  -7    3.62    0.40
   2  -3  -7    2.91    0.48
  -2   3   7    3.39    0.22
  -2   3   7    4.12    0.54
   1  -3  -7    8.22    0.77
   1  -3  -7    7.68    0.40
  -1   3   7    6.80    0.85
  -1   3   7    8.35    0.42
   0  -3  -7    8.50    0.43
   0  -3  -7    9.17    0.85
   0   3   7    8.55    0.44
   0   3   7    8.36    0.45
  -1  -3  -7   14.28    1.17
  -1  -3  -7   14.32    0.73
   1   3   7   15.76    0.74
  -2  -3  -7    2.27    0.15
  -2  -3  -7    1.44    0.59
   2   3   7    1.95    0.17
   2   3   7    2.24    0.14
  -3  -3  -7   34.50    1.66
   3   3   7   34.74    1.68
   3   3   7   35.15    1.70
  -4  -3  -7    6.84    0.35
   4   3   7    6.35    0.38
   4   3   7    7.45    0.39
  -5  -3  -7    0.68    0.07
   5   3   7    0.75    0.09
   6   3   7    0.64    0.07
 -12   4   7    0.20    0.05
  11  -4  -7    2.55    0.17
  11  -4  -7    2.44    0.17
  11  -4  -7    1.29    0.54
 -11   4   7    2.30    0.17
 -11   4   7    3.13    0.58
  10  -4  -7    2.79    0.18
  10  -4  -7    2.38    0.57
  10  -4  -7    2.51    0.19
 -10   4   7    2.66    0.53
 -10   4   7    2.80    0.19
   9  -4  -7    8.96    0.50
   9  -4  -7    9.45    0.95
  -9   4   7   10.18    0.95
   8  -4  -7   -0.43    0.51
   8  -4  -7   -0.18    0.28
  -8   4   7    0.04    0.08
  -8   4   7   -0.35    0.23
   7  -4  -7   19.74    1.44
   7  -4  -7   18.94    0.96
   7  -4  -7   18.99    1.32
  -7   4   7   19.42    0.97
  -7   4   7   19.04    1.34
   6  -4  -7   72.15    3.76
   6  -4  -7   75.02    3.93
   6  -4  -7   71.79    3.40
   6  -4  -7   74.51    3.44
  -6   4   7   70.39    3.46
  -6   4   7   76.46    3.86
  -6   4   7   68.97    3.41
   5  -4  -7    8.75    0.84
   5  -4  -7    7.96    0.42
   5  -4  -7    7.99    0.69
  -5   4   7    8.73    0.80
  -5   4   7    8.84    0.42
   4  -4  -7    0.47    0.30
   4  -4  -7    0.42    0.06
   4  -4  -7    0.43    0.08
  -4   4   7    0.61    0.09
  -4   4   7    0.50    0.08
  -4   4   7    0.51    0.29
   3  -4  -7    1.00    0.09
   3  -4  -7    0.88    0.34
  -3   4   7    1.04    0.11
  -3   4   7    0.82    0.32
  -3   4   7    1.30    0.12
   2  -4  -7    1.30    0.10
   2  -4  -7    1.74    0.40
  -2   4   7    1.12    0.42
  -2   4   7    1.47    0.13
  -2   4   7    1.21    0.13
   1  -4  -7    7.64    0.38
   1  -4  -7    7.69    0.81
  -1   4   7    6.88    0.39
  -1   4   7    7.14    0.40
   0  -4  -7    8.73    0.44
   0  -4  -7    8.44    0.88
   0   4   7    8.53    0.45
  -1  -4  -7    3.43    0.20
  -1  -4  -7    3.48    0.59
   1   4   7    3.32    0.22
   1   4   7    3.21    0.19
  -2  -4  -7    0.02    0.03
  -2  -4  -7   -1.05    0.42
   2   4   7    0.01    0.07
   2   4   7    0.03    0.06
  -3  -4  -7    0.28    0.05
   3   4   7    0.31    0.08
   3   4   7    0.27    0.07
  -4  -4  -7    1.52    0.10
   4   4   7    1.56    0.14
   5   4   7    0.44    0.06
  12  -5  -7    1.19    0.10
 -12   5   7    1.16    0.10
  11  -5  -7    3.86    0.24
  11  -5  -7    4.09    0.23
 -11   5   7    4.11    0.24
  10  -5  -7    0.53    0.10
  10  -5  -7    0.04    0.41
 -10   5   7    0.67    0.40
 -10   5   7    0.50    0.08
   9  -5  -7    0.00    0.06
   9  -5  -7    0.02    0.36
  -9   5   7    0.00    0.04
  -9   5   7   -0.12    0.31
   8  -5  -7    8.06    0.87
   8  -5  -7    7.88    0.45
   8  -5  -7    9.08    1.04
  -8   5   7    8.06    0.46
  -8   5   7    8.29    0.88
  -8   5   7    8.45    0.43
   7  -5  -7   17.13    0.82
   7  -5  -7   15.69    1.33
   7  -5  -7   14.82    1.19
  -7   5   7   16.16    0.82
  -7   5   7   16.24    1.23
  -7   5   7   15.66    0.79
   6  -5  -7   12.44    0.94
   6  -5  -7   11.41    0.63
   6  -5  -7   12.13    1.07
   6  -5  -7   12.67    0.60
  -6   5   7   11.79    0.63
  -6   5   7   12.23    0.60
  -6   5   7   11.56    1.01
   5  -5  -7    0.94    0.33
   5  -5  -7    1.06    0.09
   5  -5  -7    1.12    0.13
  -5   5   7    0.98    0.09
  -5   5   7    1.08    0.12
  -5   5   7    1.28    0.12
  -5   5   7    1.16    0.33
   4  -5  -7   32.62    2.00
   4  -5  -7   30.59    1.50
  -4   5   7   34.49    1.96
  -4   5   7   29.29    1.52
  -4   5   7   31.90    1.52
   3  -5  -7    4.56    0.25
   3  -5  -7    3.49    0.53
  -3   5   7    4.30    0.26
  -3   5   7    5.58    0.69
  -3   5   7    4.33    0.27
   2  -5  -7    1.82    0.43
   2  -5  -7    2.06    0.14
  -2   5   7    2.01    0.16
  -2   5   7    1.88    0.15
   1  -5  -7   29.04    1.35
   1  -5  -7   30.74    1.88
  -1   5   7   25.49    1.35
  -1   5   7   28.62    1.38
   0  -5  -7    2.23    0.56
   0  -5  -7    2.25    0.15
   0   5   7    1.94    0.18
   0   5   7    2.14    0.15
  -1  -5  -7    9.66    0.49
  -1  -5  -7    9.29    0.99
   1   5   7    9.52    0.54
   1   5   7   10.07    0.53
  -2  -5  -7   -0.01    0.03
   2   5   7   -0.07    0.05
   2   5   7   -0.03    0.06
  -3  -5  -7    2.46    0.15
   3   5   7    2.17    0.18
   3   5   7    2.43    0.19
  -4  -5  -7    0.94    0.07
   4   5   7    0.99    0.10
   4   5   7    0.90    0.10
 -13   6   7    0.41    0.06
  12  -6  -7    0.52    0.08
 -12   6   7    0.50    0.07
  11  -6  -7    0.12    0.06
 -11   6   7    0.03    0.06
  10  -6  -7   13.10    1.33
 -10   6   7   14.72    1.29
 -10   6   7   13.38    0.68
   9  -6  -7    0.63    0.41
   9  -6  -7    0.53    0.10
  -9   6   7    0.25    0.36
  -9   6   7    0.56    0.08
  -9   6   7    0.47    0.10
   8  -6  -7   11.28    1.03
   8  -6  -7   12.48    1.33
   8  -6  -7   10.77    0.57
  -8   6   7   10.14    1.01
  -8   6   7   10.17    0.53
  -8   6   7    9.93    0.56
   7  -6  -7   14.66    1.11
   7  -6  -7   15.94    1.29
   7  -6  -7   12.71    0.68
  -7   6   7   12.35    0.64
  -7   6   7   12.87    1.11
  -7   6   7   12.94    0.68
   6  -6  -7    0.26    0.07
   6  -6  -7   -0.17    0.33
   6  -6  -7   -0.10    0.29
   6  -6  -7    0.07    0.04
  -6   6   7    0.39    0.33
   5  -6  -7    1.35    0.11
   5  -6  -7    1.00    0.35
   5  -6  -7    1.53    0.14
  -5   6   7    1.20    0.39
  -5   6   7    1.49    0.14
  -5   6   7    1.68    0.15
   4  -6  -7    1.02    0.12
   4  -6  -7    0.61    0.08
   4  -6  -7    0.34    0.30
  -4   6   7    0.84    0.11
  -4   6   7    0.94    0.44
   3  -6  -7    4.84    0.27
   3  -6  -7    3.24    0.58
  -3   6   7    4.86    0.30
  -3   6   7    4.69    0.28
   2  -6  -7    1.71    0.15
   2  -6  -7    1.47    0.44
  -2   6   7    1.62    0.16
  -2   6   7    1.45    0.13
   1  -6  -7    0.64    0.42
   1  -6  -7    0.49    0.07
  -1   6   7    0.49    0.07
  -1   6   7    0.40    0.09
   0  -6  -7    5.26    0.72
   0  -6  -7    5.18    0.29
   0   6   7    5.34    0.33
   0   6   7    5.44    0.29
  -1  -6  -7    0.19    0.05
   1   6   7    0.20    0.08
   1   6   7    0.19    0.07
  -2  -6  -7    0.15    0.04
   2   6   7    0.20    0.07
   2   6   7    0.22    0.07
  -3  -6  -7    1.16    0.08
   3   6   7    1.20    0.12
   3   6   7    1.20    0.12
   4   6   7    3.65    0.22
   4   6   7    4.16    0.22
 -13   7   7    0.12    0.03
  12  -7  -7    0.12    0.04
 -12   7   7    0.00    0.03
  11  -7  -7    0.07    0.05
 -11   7   7    0.00    0.04
  10  -7  -7    0.42    0.09
  10  -7  -7   -0.02    0.60
 -10   7   7    0.17    0.48
 -10   7   7    0.59    0.10
 -10   7   7    0.41    0.07
   9  -7  -7   -0.06    0.44
   9  -7  -7    0.53    0.11
  -9   7   7    1.11    0.47
  -9   7   7    0.43    0.07
  -9   7   7    0.51    0.10
   8  -7  -7    3.15    0.23
   8  -7  -7    2.55    0.74
   8  -7  -7    2.54    0.57
  -8   7   7    2.70    0.18
  -8   7   7    3.31    0.23
  -8   7   7    2.55    0.61
   7  -7  -7    9.29    0.51
   7  -7  -7    9.71    0.98
  -7   7   7    9.01    0.51
  -7   7   7    9.18    1.27
   6  -7  -7    0.48    0.38
   6  -7  -7    0.64    0.08
   6  -7  -7    0.71    0.11
  -6   7   7    1.07    0.46
  -6   7   7    0.60    0.10
   5  -7  -7    2.48    0.19
   5  -7  -7    2.70    0.58
  -5   7   7    2.62    0.20
  -5   7   7    3.00    0.62
  -5   7   7    2.29    0.20
   4  -7  -7    1.61    0.15
   4  -7  -7    0.91    0.43
   4  -7  -7    1.42    0.12
  -4   7   7    1.74    0.15
  -4   7   7    1.43    0.15
   3  -7  -7    0.75    0.09
   3  -7  -7    1.29    0.42
  -3   7   7    0.92    0.11
  -3   7   7    1.00    0.14
   2  -7  -7    0.66    0.08
   2  -7  -7    1.11    0.44
  -2   7   7    0.74    0.09
  -2   7   7    0.68    0.11
   1  -7  -7    5.50    0.29
   1  -7  -7    5.02    0.74
  -1   7   7    5.05    0.29
  -1   7   7    4.89    0.32
   0  -7  -7    1.40    0.11
   0   7   7    1.39    0.16
   0   7   7    1.54    0.16
  -1  -7  -7    1.07    0.09
   1   7   7    1.07    0.12
   1   7   7    0.85    0.12
  -2  -7  -7    2.93    0.17
   2   7   7    2.85    0.20
   2   7   7    3.47    0.23
  -3  -7  -7   -0.03    0.02
   3   7   7    0.01    0.04
   3   7   7    0.03    0.04
  12  -8  -7    1.11    0.10
 -12   8   7    1.43    0.10
  11  -8  -7    1.80    0.15
 -11   8   7    2.06    0.13
  10  -8  -7    0.26    0.08
 -10   8   7    0.31    0.06
 -10   8   7    0.25    0.09
   9  -8  -7   -0.02    0.06
   9  -8  -7    0.23    0.57
  -9   8   7    0.04    0.06
  -9   8   7    0.08    0.50
  -9   8   7   -0.09    0.04
   8  -8  -7   15.64    0.95
   8  -8  -7   18.67    1.52
   8  -8  -7   20.41    1.78
  -8   8   7   22.34    1.63
   7  -8  -7    0.27    0.08
   7  -8  -7    0.13    0.47
   7  -8  -7    0.01    0.07
   7  -8  -7    1.02    0.55
  -7   8   7    0.41    0.53
  -7   8   7    0.25    0.09
   6  -8  -7   -0.75    0.39
   6  -8  -7    0.08    0.05
   6  -8  -7    0.17    0.07
  -6   8   7    0.19    0.08
  -6   8   7   -1.40    0.60
   5  -8  -7   -0.21    0.42
   5  -8  -7   -0.14    0.06
   5  -8  -7   -0.01    0.04
  -5   8   7    0.00    0.06
  -5   8   7   -0.03    0.06
   4  -8  -7    2.27    0.63
   4  -8  -7    1.44    0.13
  -4   8   7    1.82    0.17
  -4   8   7    1.89    0.16
   3  -8  -7    0.00    0.04
   3  -8  -7    0.02    0.43
  -3   8   7    0.03    0.06
  -3   8   7    0.01    0.05
   2  -8  -7    0.50    0.50
   2  -8  -7    0.57    0.08
  -2   8   7    0.49    0.09
  -2   8   7    0.54    0.08
  -2   8   7    0.69    0.11
   1  -8  -7    2.54    0.22
  -1   8   7    2.60    0.21
  -1   8   7    2.85    0.21
  -1   8   7    3.07    0.17
   0  -8  -7    0.25    0.05
   0   8   7    0.23    0.08
   0   8   7    0.24    0.07
  -1  -8  -7    0.15    0.04
   1   8   7    0.13    0.06
   1   8   7    0.15    0.06
   2   8   7   -0.04    0.03
   2   8   7   -0.01    0.03
  12  -9  -7    0.89    0.08
  11  -9  -7    2.51    0.20
 -11   9   7    3.03    0.23
  10  -9  -7    3.88    0.25
 -10   9   7    3.74    0.24
   9  -9  -7    4.63    0.31
  -9   9   7    5.77    0.32
   8  -9  -7    4.91    0.32
  -8   9   7    5.80    0.33
   7  -9  -7    8.71    0.50
   7  -9  -7   10.32    1.21
  -7   9   7    9.24    0.50
   6  -9  -7    9.44    0.55
   6  -9  -7   12.48    1.32
   6  -9  -7   10.50    0.53
  -6   9   7   10.41    0.55
   5  -9  -7    1.30    0.56
   5  -9  -7    1.43    0.16
   5  -9  -7    1.29    0.12
  -5   9   7    1.66    0.15
   4  -9  -7    1.41    0.64
   4  -9  -7    2.46    0.17
  -4   9   7    2.47    0.18
  -4   9   7    2.62    0.21
  -4   9   7    2.70    0.20
   3  -9  -7    0.04    0.04
  -3   9   7    0.02    0.07
  -3   9   7   -0.04    0.05
  -3   9   7    0.02    0.04
   2  -9  -7    0.07    0.04
  -2   9   7   -0.02    0.04
  -2   9   7    0.03    0.05
  -2   9   7   -0.01    0.06
   1  -9  -7    0.43    0.06
  -1   9   7    0.27    0.07
  -1   9   7    0.33    0.07
   0  -9  -7    1.02    0.11
   0   9   7    0.96    0.11
   0   9   7    1.04    0.11
   1   9   7    0.53    0.07
   1   9   7    0.82    0.08
  11 -10  -7    0.05    0.04
 -11  10   7   -0.05    0.04
  10 -10  -7   -0.01    0.04
 -10  10   7    0.04    0.04
   9 -10  -7    2.94    0.21
  -9  10   7    3.55    0.25
   8 -10  -7    3.51    0.24
  -8  10   7    4.09    0.26
   7 -10  -7   -0.01    0.05
  -7  10   7    0.05    0.06
   6 -10  -7    0.00    0.04
  -6  10   7    0.04    0.05
   5 -10  -7    6.01    0.33
  -5  10   7    5.76    0.34
  -5  10   7    6.30    0.35
   4 -10  -7    0.20    0.05
  -4  10   7    0.20    0.06
  -4  10   7    0.19    0.05
   3 -10  -7    0.04    0.04
  -3  10   7    0.08    0.04
  -3  10   7    0.08    0.06
   2 -10  -7    0.31    0.05
  -2  10   7    0.32    0.07
  -2  10   7    0.34    0.07
   1 -10  -7    4.27    0.23
  -1  10   7    3.94    0.24
  -1  10   7    4.27    0.25
   0 -10  -7    0.85    0.07
   0  10   7    0.96    0.08
   0  10   7    0.77    0.08
  11 -11  -7    2.40    0.17
 -11  11   7    2.55    0.15
  10 -11  -7    4.81    0.27
 -10  11   7    4.83    0.28
   9 -11  -7    0.11    0.05
  -9  11   7    0.09    0.05
   8 -11  -7    5.01    0.28
  -8  11   7    4.85    0.28
   7 -11  -7    2.11    0.15
  -7  11   7    2.27    0.16
   6 -11  -7    0.26    0.05
  -6  11   7    0.30    0.07
   5 -11  -7    8.02    0.40
  -5  11   7    8.23    0.42
  -5  11   7    6.89    0.40
   4 -11  -7    0.18    0.04
  -4  11   7    0.16    0.04
  -4  11   7    0.19    0.05
   3 -11  -7    1.55    0.11
  -3  11   7    1.55    0.11
   2 -11  -7    0.57    0.06
  -2  11   7    0.58    0.06
   9 -12  -7    0.25    0.04
  -9  12   7    0.29    0.05
  -8  12   7    1.90    0.13
  -7  12   7    0.35    0.05
  -6  12   7    0.78    0.07
  -5  12   7    2.29    0.13
  -1 -13   8    0.15    0.06
   0  13  -8    0.56    0.06
   0  13  -8    0.48    0.05
  -1  13  -8    3.84    0.22
  -2  13  -8    0.50    0.06
  -3  13  -8    1.54    0.12
   3 -13   8    1.55    0.11
  -4  13  -8    0.05    0.03
   4 -13   8   -0.02    0.03
  -4 -12   8    0.24    0.04
   3  12  -8    0.06    0.03
  -3 -12   8    0.00    0.03
   2  12  -8    1.35    0.09
  -2 -12   8    1.23    0.11
   1  12  -8    0.05    0.03
  -1 -12   8   -0.01    0.03
   0 -12   8    2.00    0.16
  -1  12  -8    0.81    0.09
   1 -12   8    0.63    0.07
   1 -12   8    0.85    0.12
   2 -12   8    1.22    0.12
  -3  12  -8    0.10    0.05
   3 -12   8    0.03    0.05
  -4  12  -8    1.09    0.11
   4 -12   8    1.09    0.10
  -5  12  -8    7.28    0.39
   5 -12   8    7.80    0.40
   6 -12   8    1.96    0.12
   5  11  -8    1.14    0.08
   5  11  -8    0.86    0.09
  -5 -11   8    1.10    0.08
   4  11  -8    0.46    0.07
   4  11  -8    0.59    0.06
  -4 -11   8    0.62    0.07
   3  11  -8    0.67    0.08
   3  11  -8    0.52    0.08
  -3 -11   8    0.50    0.07
   2  11  -8    1.40    0.11
  -2 -11   8    1.27    0.12
   1  11  -8    0.09    0.05
  -1 -11   8    0.11    0.05
   0  11  -8    0.35    0.07
   0 -11   8    0.35    0.07
  -1  11  -8    0.24    0.07
   1 -11   8    0.28    0.06
   1 -11   8    0.32    0.08
  -2  11  -8    0.25    0.08
   2 -11   8    0.26    0.07
  -3  11  -8    5.98    0.35
   3 -11   8    6.09    0.35
  -4  11  -8    0.62    0.09
   4 -11   8    0.52    0.11
  -5  11  -8    5.05    0.29
   5 -11   8    5.18    0.29
  -6  11  -8    2.21    0.15
   6 -11   8    2.34    0.15
   7  10  -8    0.23    0.05
   6  10  -8    2.24    0.13
   6  10  -8    1.99    0.15
  -6 -10   8    1.89    0.13
   5  10  -8    0.02    0.03
   5  10  -8    0.08    0.06
  -5 -10   8    0.09    0.04
   4  10  -8   -0.01    0.03
   4  10  -8   -0.03    0.05
  -4 -10   8    0.04    0.04
   3  10  -8    0.70    0.10
   3  10  -8    0.97    0.09
  -3 -10   8    0.73    0.09
   2  10  -8    0.65    0.09
   2  10  -8    0.61    0.10
  -2 -10   8    0.56    0.08
   1  10  -8    0.80    0.10
  -1 -10   8    0.70    0.48
  -1 -10   8    0.93    0.10
   0  10  -8    0.30    0.08
   0 -10   8    0.27    0.46
   0 -10   8    0.33    0.08
   0 -10   8    0.24    0.06
  -1  10  -8    4.88    0.32
   1 -10   8    4.65    0.31
   1 -10   8    6.47    0.92
   1 -10   8    5.75    0.30
   2 -10   8    2.09    0.97
  -3  10  -8   10.60    0.57
  -4  10  -8    1.75    0.16
   4 -10   8    1.82    0.16
  -5  10  -8    6.18    0.35
   5 -10   8    6.17    0.35
   6 -10   8    0.61    0.08
   7 -10   8    2.17    0.13
   8   9  -8    0.23    0.05
   7   9  -8    0.15    0.06
   7   9  -8    0.16    0.04
  -7  -9   8    0.06    0.03
   6   9  -8    1.88    0.16
  -6  -9   8    2.12    0.14
   5   9  -8    0.62    0.10
   5   9  -8    0.47    0.07
  -5  -9   8    0.56    0.08
   4   9  -8    0.74    0.12
   4   9  -8    0.79    0.08
  -4  -9   8    0.79    0.10
   3   9  -8    3.35    0.22
   3   9  -8    3.56    0.25
  -3  -9   8    4.53    0.77
  -3  -9   8    3.81    0.23
   2   9  -8    5.65    0.32
   2   9  -8    5.28    0.33
  -2  -9   8    4.82    0.74
  -2  -9   8    5.43    0.32
   1   9  -8   -0.04    0.06
  -1  -9   8    0.11    0.36
  -1  -9   8    0.02    0.04
  -1  -9   8   -0.07    0.08
   0   9  -8    5.31    0.33
   0  -9   8    4.98    0.30
   0  -9   8    5.65    0.33
   0  -9   8    4.90    0.81
  -1   9  -8    2.24    0.19
  -1   9  -8    2.25    0.77
   1  -9   8    2.21    0.16
   1  -9   8    2.61    0.60
  -2   9  -8   39.93    2.11
  -2   9  -8   46.30    2.80
   2  -9   8   48.89    2.80
  -3   9  -8   -0.05    0.06
  -3   9  -8   -0.01    0.55
   3  -9   8   -0.27    0.75
  -4   9  -8   17.92    0.91
   4  -9   8   18.01    0.91
  -5   9  -8   12.31    0.59
  -5   9  -8   11.97    0.62
   5  -9   8   11.18    0.61
  -6   9  -8   -0.01    0.04
   6  -9   8   -0.03    0.04
  -7   9  -8    1.30    0.09
   7  -9   8    1.19    0.09
   9   8  -8    0.96    0.07
   9   8  -8    1.05    0.09
   8   8  -8    3.00    0.18
   8   8  -8    3.00    0.20
  -8  -8   8    3.08    0.17
   7   8  -8    0.32    0.08
   7   8  -8    0.22    0.05
  -7  -8   8    0.20    0.05
   6   8  -8    3.14    0.23
   6   8  -8    2.97    0.20
  -6  -8   8    3.33    0.20
   5   8  -8    7.55    0.40
   5   8  -8    8.21    0.44
   5   8  -8    8.37    0.47
  -5  -8   8    8.06    0.43
  -5  -8   8    9.88    1.01
   4   8  -8   12.57    0.65
   4   8  -8   13.00    0.69
  -4  -8   8   12.77    0.66
  -4  -8   8   14.41    1.16
   3   8  -8    6.09    0.36
   3   8  -8    5.79    0.34
  -3  -8   8    6.18    0.80
  -3  -8   8    6.22    0.35
   2   8  -8    0.31    0.08
   2   8  -8    0.39    0.08
  -2  -8   8    0.68    0.40
  -2  -8   8    0.28    0.07
   1   8  -8    5.06    0.32
   1   8  -8    5.15    0.32
  -1  -8   8    5.52    0.31
  -1  -8   8    5.67    0.33
   0   8  -8    2.11    0.61
   0   8  -8    1.43    0.15
   0  -8   8    1.50    0.15
   0  -8   8    1.39    0.13
   0  -8   8    1.54    0.52
  -1   8  -8    6.92    0.94
  -1   8  -8    6.01    0.37
   1  -8   8    4.98    0.83
   1  -8   8    7.03    0.36
  -2   8  -8   40.84    1.98
  -2   8  -8   41.40    2.59
   2  -8   8   45.49    2.62
   2  -8   8   38.08    1.97
  -3   8  -8   24.39    1.15
  -3   8  -8   24.26    1.80
  -3   8  -8   23.31    1.19
   3  -8   8   23.62    1.91
  -4   8  -8    3.33    0.85
  -4   8  -8    2.84    0.21
  -4   8  -8    3.29    0.20
   4  -8   8    2.96    0.22
  -5   8  -8    5.13    0.33
  -5   8  -8    5.59    0.30
   5  -8   8    5.30    0.32
  -6   8  -8    5.05    0.27
   6  -8   8    4.72    0.28
  -7   8  -8    0.04    0.03
   7  -8   8    0.04    0.03
   9   7  -8    2.73    0.17
   9   7  -8    2.69    0.19
  -9  -7   8    2.84    0.16
   8   7  -8    0.17    0.07
   8   7  -8    0.19    0.05
  -8  -7   8    0.12    0.04
   7   7  -8   11.66    0.62
   7   7  -8   12.42    0.66
  -7  -7   8   12.68    0.62
   6   7  -8   11.81    0.62
   6   7  -8   11.63    0.65
  -6  -7   8   12.36    0.62
  -6  -7   8   13.92    1.18
   5   7  -8   11.62    0.62
   5   7  -8   10.70    0.57
  -5  -7   8   11.57    0.59
  -5  -7   8   11.90    1.04
   4   7  -8    2.25    0.19
   4   7  -8    2.06    0.15
  -4  -7   8    2.03    0.16
  -4  -7   8    3.00    0.54
   3   7  -8    3.36    0.22
   3   7  -8    3.41    0.24
  -3  -7   8    3.92    0.61
  -3  -7   8    3.55    0.25
   2   7  -8    0.37    0.09
   2   7  -8    0.26    0.07
  -2  -7   8    0.35    0.07
  -2  -7   8    0.42    0.30
   1   7  -8   11.92    1.12
   1   7  -8   10.72    0.58
   1   7  -8   10.90    0.58
  -1  -7   8   10.23    0.56
  -1  -7   8   11.13    1.02
  -1  -7   8   11.43    0.58
   0   7  -8    8.15    0.94
   0   7  -8    7.57    0.42
   0  -7   8    6.90    0.41
   0  -7   8    7.35    0.40
   0  -7   8    8.47    0.87
  -1   7  -8    7.22    0.94
  -1   7  -8    8.78    0.48
   1  -7   8    8.72    0.44
   1  -7   8    8.56    0.95
  -2   7  -8   22.61    1.03
  -2   7  -8   21.12    1.07
  -2   7  -8   17.18    1.55
   2  -7   8   22.33    1.64
  -3   7  -8    0.46    0.51
  -3   7  -8    0.74    0.09
  -3   7  -8    0.77    0.11
   3  -7   8    0.69    0.68
  -4   7  -8    6.75    0.86
  -4   7  -8    6.87    0.38
   4  -7   8    7.17    0.40
  -5   7  -8    2.22    1.01
  -5   7  -8    0.53    0.08
   5  -7   8    0.75    0.08
   5  -7   8    0.56    0.09
  -6   7  -8    0.27    0.05
   6  -7   8    0.33    0.06
   6  -7   8    0.27    0.06
  -7   7  -8    0.90    0.08
   7  -7   8    1.08    0.09
   7  -7   8    0.97    0.07
  -8   7  -8    0.92    0.09
  10   6  -8    1.60    0.11
  10   6  -8    1.49    0.12
   9   6  -8    5.55    0.32
   9   6  -8    5.56    0.35
  -9  -6   8    5.19    0.29
   8   6  -8    0.09    0.07
   8   6  -8   -0.02    0.04
  -8  -6   8    0.05    0.04
   7   6  -8    2.42    0.21
   7   6  -8    2.42    0.18
  -7  -6   8    2.24    0.16
   6   6  -8    2.64    0.18
   6   6  -8    2.36    0.22
   6   6  -8    2.74    0.15
  -6  -6   8    1.75    0.45
  -6  -6   8    2.46    0.17
   5   6  -8   -0.03    0.06
   5   6  -8    0.00    0.04
  -5  -6   8   -0.24    0.28
  -5  -6   8    0.03    0.04
   4   6  -8    0.62    0.10
   4   6  -8    0.51    0.08
  -4  -6   8    0.32    0.30
  -4  -6   8    0.45    0.08
   3   6  -8    0.58    0.09
   3   6  -8    0.53    0.09
  -3  -6   8    0.50    0.08
  -3  -6   8    0.23    0.27
   2   6  -8   10.70    1.01
   2   6  -8    9.96    0.56
   2   6  -8   10.71    0.56
  -2  -6   8   11.23    0.57
  -2  -6   8   11.07    0.55
  -2  -6   8   10.28    0.95
   1   6  -8   11.79    1.01
   1   6  -8    9.76    0.50
   1   6  -8    9.09    0.50
  -1  -6   8    9.16    0.50
  -1  -6   8    8.46    0.48
  -1  -6   8    9.22    0.93
   0   6  -8    7.54    0.37
   0   6  -8    7.02    0.40
   0   6  -8    6.74    0.84
   0  -6   8    6.98    0.40
   0  -6   8    7.07    0.38
   0  -6   8    7.25    0.82
  -1   6  -8   -0.87    0.32
  -1   6  -8   -0.06    0.03
  -1   6  -8    0.00    0.05
   1  -6   8    0.00    0.03
   1  -6   8    0.32    0.36
  -2   6  -8    9.21    0.57
  -2   6  -8    8.46    0.97
  -2   6  -8    7.96    0.44
   2  -6   8    9.85    1.03
  -3   6  -8    2.54    0.17
  -3   6  -8    1.40    0.55
  -3   6  -8    2.77    0.20
   3  -6   8    1.90    0.69
   3  -6   8    2.40    0.19
  -4   6  -8    2.18    0.17
  -4   6  -8    2.35    0.57
   4  -6   8    2.46    0.19
   4  -6   8    2.69    0.16
  -5   6  -8    1.87    0.57
  -5   6  -8    2.22    0.16
   5  -6   8    2.22    0.17
   5  -6   8    2.41    0.16
  -6   6  -8    1.79    0.14
   6  -6   8    1.76    0.13
   6  -6   8    1.97    0.14
  -7   6  -8   -0.01    0.03
   7  -6   8    0.03    0.03
  -8   6  -8    0.05    0.02
  11   5  -8    0.32    0.06
  11   5  -8    0.24    0.05
  10   5  -8    0.10    0.06
  10   5  -8    0.05    0.04
 -10  -5   8    0.05    0.03
   9   5  -8    0.01    0.06
   9   5  -8    0.02    0.04
  -9  -5   8    0.09    0.04
   8   5  -8    8.07    0.47
   8   5  -8    8.04    0.44
   8   5  -8    8.37    1.06
  -8  -5   8    8.17    0.43
   7   5  -8   -0.07    0.03
   7   5  -8    0.13    0.05
   7   5  -8    0.08    0.46
   7   5  -8    0.21    0.09
  -7  -5   8   -0.22    0.38
   6   5  -8   33.29    1.73
   6   5  -8   36.97    1.69
   6   5  -8   36.96    2.24
  -6  -5   8   35.87    2.11
  -6  -5   8   34.36    1.73
   5   5  -8   10.17    0.96
   5   5  -8   10.50    0.61
   5   5  -8    9.77    0.52
  -5  -5   8    9.42    0.88
  -5  -5   8   10.10    0.52
   4   5  -8    0.16    0.06
   4   5  -8    0.10    0.06
   4   5  -8    0.54    0.33
  -4  -5   8    0.04    0.23
  -4  -5   8    0.06    0.04
   3   5  -8    2.05    0.48
   3   5  -8    1.74    0.14
   3   5  -8    1.49    0.15
  -3  -5   8    1.96    0.39
  -3  -5   8    1.75    0.13
   2   5  -8    6.64    0.37
   2   5  -8    7.10    0.78
  -2  -5   8    6.22    0.35
  -2  -5   8    6.69    0.37
  -2  -5   8    6.49    0.72
   1   5  -8    8.50    0.42
   1   5  -8    9.01    0.87
   1   5  -8    8.43    0.46
   1   5  -8    8.56    0.46
  -1  -5   8    8.97    0.47
  -1  -5   8    7.82    0.44
  -1  -5   8    9.45    0.87
   0   5  -8   20.96    1.01
   0   5  -8   19.17    0.97
   0   5  -8   19.48    1.42
   0  -5   8   20.47    0.98
   0  -5   8   20.36    1.00
   0  -5   8   20.75    1.46
  -1   5  -8   17.70    1.33
  -1   5  -8   15.97    0.85
  -1   5  -8   18.43    0.88
   1  -5   8   17.47    0.87
   1  -5   8   17.90    1.34
  -2   5  -8   11.13    0.59
  -2   5  -8   10.68    0.56
  -2   5  -8   11.64    1.06
   2  -5   8   11.96    1.12
  -3   5  -8   28.61    1.42
  -3   5  -8   30.68    2.00
   3  -5   8   29.32    1.43
  -4   5  -8    3.93    0.24
  -4   5  -8    4.73    0.75
   4  -5   8    4.18    0.26
   4  -5   8    4.33    0.24
   4  -5   8    3.63    0.25
  -5   5  -8    0.93    0.11
  -5   5  -8    1.64    0.52
   5  -5   8    0.97    0.10
   5  -5   8    1.14    0.12
   5  -5   8    1.02    0.11
  -6   5  -8    1.26    0.11
   6  -5   8    1.13    0.10
   6  -5   8    1.13    0.11
  -7   5  -8    1.16    0.09
   7  -5   8    1.08    0.09
  -8   5  -8    0.06    0.02
  11   4  -8    2.09    0.14
  11   4  -8    2.52    0.16
 -11  -4   8    2.23    0.14
  10   4  -8    0.34    0.08
  10   4  -8    0.30    0.06
 -10  -4   8    0.34    0.05
   9   4  -8    0.02    0.07
   9   4  -8    0.02    0.05
   8   4  -8    0.10    0.08
   8   4  -8    0.65    0.52
   8   4  -8    0.09    0.05
  -8  -4   8    0.10    0.05
  -8  -4   8   -0.15    0.44
   7   4  -8    6.08    0.30
   7   4  -8    5.63    0.36
   7   4  -8    5.37    0.32
  -7  -4   8    5.43    0.32
  -7  -4   8    5.84    0.71
   6   4  -8    0.22    0.34
   6   4  -8    0.35    0.06
   6   4  -8    0.48    0.10
  -6  -4   8    0.39    0.07
  -6  -4   8    0.50    0.27
   5   4  -8    1.70    0.42
   5   4  -8    0.93    0.12
   5   4  -8    1.00    0.10
  -5  -4   8    1.08    0.11
  -5  -4   8    1.08    0.32
   4   4  -8    0.38    0.27
   4   4  -8    1.09    0.11
   4   4  -8    1.21    0.41
   4   4  -8    0.99    0.12
  -4  -4   8    0.79    0.09
  -4  -4   8    0.87    0.30
   3   4  -8   11.42    0.93
   3   4  -8   10.31    0.53
  -3  -4   8   10.29    0.52
  -3  -4   8    9.03    0.86
   2   4  -8   13.31    0.65
   2   4  -8   13.15    1.04
   2   4  -8   11.57    0.68
  -2  -4   8   12.08    0.63
  -2  -4   8   14.47    1.05
   1   4  -8    0.50    0.05
   1   4  -8    0.07    0.29
  -1  -4   8    0.46    0.06
  -1  -4   8    0.15    0.23
  -1  -4   8    0.54    0.09
   0   4  -8    3.51    0.21
   0   4  -8    2.88    0.49
   0  -4   8    4.10    0.21
   0  -4   8    3.26    0.55
   0  -4   8    4.07    0.24
  -1   4  -8    6.57    0.37
  -1   4  -8    5.98    0.34
   1  -4   8    7.08    0.80
   1  -4   8    6.72    0.37
  -2   4  -8   10.00    0.52
  -2   4  -8   10.77    0.55
  -2   4  -8    9.15    0.96
   2  -4   8   11.64    1.07
   2  -4   8    9.56    0.53
  -3   4  -8    7.25    0.42
  -3   4  -8    7.87    0.87
   3  -4   8    7.04    0.40
   3  -4   8    7.09    0.39
  -4   4  -8    7.65    0.40
  -4   4  -8    7.22    0.91
   4  -4   8    7.40    0.41
   4  -4   8    6.95    0.40
   4  -4   8    7.98    0.40
  -5   4  -8    9.77    1.08
  -5   4  -8    8.80    0.46
   5  -4   8    8.77    0.46
   5  -4   8    8.55    0.47
   5  -4   8    8.99    0.46
  -6   4  -8    0.03    0.04
   6  -4   8   -0.01    0.04
  -7   4  -8    3.59    0.20
   7  -4   8    3.26    0.19
  -8   4  -8    0.07    0.02
   8  -4   8    0.08    0.03
  12   3  -8    0.03    0.03
  11   3  -8    0.06    0.06
  11   3  -8    0.00    0.04
 -11  -3   8   -0.08    0.03
  10   3  -8    0.36    0.07
  10   3  -8    0.48    0.10
 -10  -3   8    0.44    0.06
   9   3  -8    0.21    0.53
   9   3  -8    0.20    0.09
   9   3  -8    0.21    0.07
  -9  -3   8    0.13    0.05
   8   3  -8    0.37    0.08
   8   3  -8    0.42    0.10
   8   3  -8   -0.21    0.47
  -8  -3   8    0.41    0.07
  -8  -3   8    0.74    0.37
   7   3  -8   24.12    1.15
   7   3  -8   22.34    1.62
   7   3  -8   22.20    1.14
   7   3  -8   22.63    1.16
  -7  -3   8   23.80    1.52
  -7  -3   8   23.73    1.13
   6   3  -8   29.67    1.42
   6   3  -8   28.29    1.81
   6   3  -8   28.34    1.39
  -6  -3   8   28.98    1.78
  -6  -3   8   28.47    1.39
   5   3  -8    0.26    0.26
   5   3  -8    0.06    0.05
   5   3  -8   -0.33    0.71
   5   3  -8   -0.02    0.06
  -5  -3   8   -0.02    0.04
  -5  -3   8    0.17    0.20
   4   3  -8    2.58    0.45
   4   3  -8    2.60    0.17
   4   3  -8    2.09    0.39
   4   3  -8    1.94    0.21
  -4  -3   8    3.02    0.50
  -4  -3   8    2.41    0.16
   3   3  -8   22.92    1.32
   3   3  -8   21.19    1.08
   3   3  -8   22.03    1.07
   3   3  -8   21.42    1.44
  -3  -3   8   22.25    1.07
  -3  -3   8   20.91    1.41
   2   3  -8    3.23    0.19
   2   3  -8    2.52    0.49
   2   3  -8    2.80    0.16
  -2  -3   8    2.60    0.42
  -2  -3   8    2.59    0.17
   1   3  -8   18.10    0.94
   1   3  -8   21.34    0.99
   1   3  -8   19.39    1.39
  -1  -3   8   20.45    0.97
  -1  -3   8   19.61    0.95
  -1  -3   8   18.71    1.34
   0   3  -8    0.00    0.36
   0   3  -8    0.05    0.03
   0  -3   8    0.04    0.05
   0  -3   8    0.22    0.27
  -1   3  -8    4.86    0.26
  -1   3  -8    4.53    0.29
  -1   3  -8    3.65    0.59
   1  -3   8    5.07    0.66
   1  -3   8    4.74    0.28
  -2   3  -8   15.97    0.80
   2  -3   8   15.42    0.81
   2  -3   8   17.26    0.81
   2  -3   8   16.35    0.80
  -3   3  -8    4.20    0.64
  -3   3  -8    5.14    0.30
   3  -3   8    4.99    0.27
   3  -3   8    4.50    0.27
   3  -3   8    4.13    0.27
  -4   3  -8    0.19    0.39
  -4   3  -8    0.19    0.06
   4  -3   8    0.18    0.05
   4  -3   8    0.19    0.06
   4  -3   8    0.24    0.07
  -5   3  -8   12.93    1.25
  -5   3  -8   13.29    0.68
   5  -3   8   12.55    0.66
   5  -3   8   13.91    0.69
   5  -3   8   14.87    0.69
  -6   3  -8    6.34    0.34
   6  -3   8    6.13    0.34
  -7   3  -8    0.06    0.04
   7  -3   8    0.15    0.04
  12   2  -8    0.01    0.03
  11   2  -8    1.55    0.13
  11   2  -8    1.77    0.16
 -11  -2   8    1.37    0.11
  10   2  -8    0.20    0.08
  10   2  -8    0.10    0.05
   9   2  -8   -0.80    0.41
   9   2  -8    0.02    0.07
   9   2  -8    0.00    0.05
  -9  -2   8   -0.03    0.04
  -9  -2   8    0.80    0.40
   8   2  -8    1.67    0.14
   8   2  -8    1.75    0.12
   8   2  -8    0.99    0.45
   8   2  -8    1.51    0.17
  -8  -2   8    2.15    0.40
  -8  -2   8    1.93    0.21
   7   2  -8    1.09    0.10
   7   2  -8    1.38    0.41
   7   2  -8    1.15    0.14
   7   2  -8    0.96    0.11
  -7  -2   8    1.15    0.11
  -7  -2   8    1.53    0.41
   6   2  -8   16.72    0.85
   6   2  -8   16.00    1.18
   6   2  -8   17.64    0.83
  -6  -2   8   15.94    1.18
  -6  -2   8   16.30    0.82
   5   2  -8    4.94    0.27
   5   2  -8    4.22    0.61
   5   2  -8    4.41    0.29
   5   2  -8    4.97    0.54
  -5  -2   8    4.67    0.26
   4   2  -8    4.46    0.60
   4   2  -8    4.76    0.26
   4   2  -8    3.78    0.47
   4   2  -8    4.30    0.28
  -4  -2   8    4.29    0.53
   3   2  -8   15.60    0.91
   3   2  -8   13.34    1.09
   3   2  -8   15.04    0.78
   3   2  -8   15.12    0.71
  -3  -2   8   14.00    0.72
  -3  -2   8   15.08    1.08
   2   2  -8    3.87    0.59
   2   2  -8    4.06    0.21
  -2  -2   8    3.59    0.21
  -2  -2   8    3.46    0.51
   1   2  -8    0.06    0.24
   1   2  -8   -0.01    0.03
  -1  -2   8    0.08    0.04
  -1  -2   8    0.32    0.24
   0   2  -8    1.19    0.38
   0   2  -8    0.86    0.08
   0  -2   8    1.05    0.12
   0  -2   8    0.32    0.27
  -1   2  -8    7.51    0.40
  -1   2  -8    8.27    0.85
   1  -2   8    8.01    0.42
   1  -2   8    8.02    0.84
  -2   2  -8    5.25    0.32
  -2   2  -8    5.16    0.73
   2  -2   8    5.18    0.32
   2  -2   8    6.74    0.33
   2  -2   8    6.33    0.33
  -3   2  -8   12.58    1.12
  -3   2  -8   11.99    0.65
   3  -2   8   11.23    0.62
   3  -2   8   13.74    0.63
   3  -2   8   12.00    0.62
  -4   2  -8    2.51    0.57
  -4   2  -8    3.01    0.19
   4  -2   8    2.67    0.18
   4  -2   8    3.05    0.20
   4  -2   8    3.00    0.19
  -5   2  -8    1.43    0.12
   5  -2   8    1.49    0.13
   5  -2   8    1.68    0.13
  -6   2  -8    2.25    0.14
   6  -2   8    2.06    0.15
  -7   2  -8    5.62    0.28
   7  -2   8    5.09    0.28
  13   1  -8    0.16    0.03
  12   1  -8    0.45    0.06
  11   1  -8    0.35    0.08
  11   1  -8    0.13    0.05
 -11  -1   8    0.20    0.05
  10   1  -8    0.64    0.51
  10   1  -8    1.57    0.14
  10   1  -8    1.79    0.17
 -10  -1   8    1.57    0.13
 -10  -1   8    1.23    0.84
   9   1  -8   -0.06    0.04
   9   1  -8   -0.02    0.03
   9   1  -8   -0.18    0.33
   9   1  -8    0.11    0.08
  -9  -1   8   -0.06    0.04
  -9  -1   8   -0.01    0.31
   8   1  -8    5.91    0.32
   8   1  -8    4.87    0.72
   8   1  -8    5.43    0.35
   8   1  -8    5.79    0.33
  -8  -1   8    5.78    0.32
  -8  -1   8    5.92    0.70
   7   1  -8   22.38    1.49
   7   1  -8   21.20    1.12
   7   1  -8   23.62    1.10
   7   1  -8   22.59    1.09
  -7  -1   8   22.94    1.49
  -7  -1   8   21.81    1.09
   6   1  -8   28.81    1.96
   6   1  -8   31.89    1.54
   6   1  -8   32.51    1.52
   6   1  -8   31.40    1.85
  -6  -1   8   31.45    1.51
  -6  -1   8   31.28    1.90
   5   1  -8   -0.06    0.20
   5   1  -8   -0.31    0.26
  -5  -1   8    0.11    0.04
  -5  -1   8    0.10    0.21
   4   1  -8    3.78    0.23
   4   1  -8    2.97    0.48
   4   1  -8    3.69    0.24
   4   1  -8    3.46    0.43
  -4  -1   8    4.07    0.55
  -4  -1   8    3.55    0.21
   3   1  -8    1.24    0.31
   3   1  -8    1.58    0.10
   3   1  -8    1.26    0.24
  -3  -1   8    1.54    0.34
  -3  -1   8    1.39    0.11
   2   1  -8    5.72    0.31
   2   1  -8    6.10    0.67
  -2  -1   8    6.79    0.32
  -2  -1   8    5.54    0.63
   1   1  -8    7.96    0.42
   1   1  -8    8.49    0.83
  -1  -1   8    8.35    0.78
  -1  -1   8    8.50    0.44
   0   1  -8    0.11    0.21
   0   1  -8    0.00    0.03
   0  -1   8    0.02    0.04
   0  -1   8    0.13    0.30
  -1   1  -8    0.31    0.06
  -1   1  -8    0.24    0.26
   1  -1   8    0.26    0.06
   1  -1   8    0.01    0.46
  -2   1  -8    5.11    0.29
  -2   1  -8    4.91    0.75
   2  -1   8    6.26    0.37
   2  -1   8    5.08    0.30
   2  -1   8    5.16    0.30
  -3   1  -8    2.98    0.19
   3  -1   8    2.96    0.19
   3  -1   8    2.99    0.18
   3  -1   8    2.84    0.20
  -4   1  -8   -0.04    0.03
  -4   1  -8    0.29    0.42
   4  -1   8    0.02    0.03
   4  -1   8    0.03    0.05
  -5   1  -8    6.36    0.33
   5  -1   8    5.66    0.33
  -6   1  -8    0.39    0.05
  -7   1  -8    3.65    0.20
   7  -1   8    3.76    0.20
  13   0  -8    0.08    0.04
 -13   0   8    0.08    0.03
  12   0  -8    0.78    0.09
  11   0  -8    0.56    0.09
  11   0  -8    0.70    0.11
 -11   0   8    0.58    0.08
  10   0  -8    3.44    0.72
  10   0  -8    3.06    0.25
  10   0  -8    3.97    0.35
 -10   0   8    3.28    0.57
 -10   0   8    3.11    0.20
   9   0  -8    0.37    0.33
   9   0  -8    0.05    0.08
   9   0  -8    0.14    0.06
   9   0  -8    0.02    0.04
  -9   0   8    0.01    0.04
  -9   0   8    0.63    0.33
   8   0  -8   -0.24    0.26
   8   0  -8    0.14    0.07
  -8   0   8   -0.22    0.24
  -8   0   8    0.16    0.05
   7   0  -8    0.60    0.11
   7   0  -8    0.80    0.09
   7   0  -8    0.64    0.09
   7   0  -8    0.69    0.29
  -7   0   8    0.60    0.08
  -7   0   8    0.60    0.25
   6   0  -8   10.83    0.86
   6   0  -8   12.10    0.55
   6   0  -8   10.44    0.58
   6   0  -8    9.91    0.97
   6   0  -8   10.76    0.56
  -6   0   8   10.87    0.55
  -6   0   8    9.00    0.86
   5   0  -8    0.06    0.07
   5   0  -8    0.19    0.27
   5   0  -8    0.13    0.06
   5   0  -8    0.43    0.24
  -5   0   8    0.22    0.21
   4   0  -8    7.28    0.40
   4   0  -8    8.23    0.73
   4   0  -8    7.77    0.74
   4   0  -8    7.29    0.41
  -4   0   8    7.18    0.38
  -4   0   8    6.88    0.69
   3   0  -8    0.25    0.20
   3   0  -8   -0.02    0.21
   3   0  -8    0.09    0.03
  -3   0   8    0.07    0.04
  -3   0   8   -0.03    0.19
   2   0  -8    1.39    0.33
   2   0  -8    1.53    0.11
  -2   0   8    1.50    0.39
  -2   0   8    2.08    0.15
  -2   0   8    1.97    0.12
   1   0  -8   19.61    1.42
   1   0  -8   20.20    0.99
  -1   0   8   22.17    1.39
   0   0  -8    0.09    0.04
   0   0  -8   -0.02    0.21
   0   0   8    0.17    0.05
   0   0   8    0.29    0.35
  -1   0  -8   -0.04    0.03
  -1   0  -8   -0.13    0.24
   1   0   8    0.04    0.04
   1   0   8   -0.01    0.03
  -2   0  -8    0.08    0.04
  -2   0  -8    0.79    0.37
   2   0   8    0.09    0.05
  -3   0  -8   12.23    1.17
  -3   0  -8   13.53    0.70
   3   0   8   14.45    0.69
   3   0   8   14.40    0.71
  -4   0  -8   24.47    1.22
  -4   0  -8   27.46    1.73
   4   0   8   25.15    1.23
  -5   0  -8    0.07    0.04
   5   0   8    0.06    0.05
  -6   0  -8    8.59    0.44
   6   0   8    8.97    0.45
   7   0   8    2.74    0.15
  13  -1  -8    0.83    0.07
 -13   1   8    0.76    0.07
  12  -1  -8    1.44    0.13
 -12   1   8    1.58    0.11
  11  -1  -8   10.30    0.54
 -11   1   8   10.27    0.53
  10  -1  -8    1.03    0.09
  10  -1  -8    1.11    0.13
  10  -1  -8    1.40    0.44
  10  -1  -8    1.05    0.12
 -10   1   8    0.35    0.40
 -10   1   8    0.79    0.10
   9  -1  -8    0.78    0.12
   9  -1  -8    0.68    0.59
   9  -1  -8    0.73    0.09
   9  -1  -8    0.87    0.10
  -9   1   8    0.69    0.09
  -9   1   8    1.37    0.64
   8  -1  -8    2.50    0.17
   8  -1  -8    2.58    0.21
   8  -1  -8    2.03    0.41
  -8   1   8    2.16    0.42
  -8   1   8    2.60    0.17
   7  -1  -8    0.37    0.06
   7  -1  -8    0.66    0.49
   7  -1  -8    0.19    0.29
   7  -1  -8    0.16    0.06
   7  -1  -8    0.13    0.08
  -7   1   8    0.13    0.24
  -7   1   8    0.27    0.06
   6  -1  -8    4.84    0.62
   6  -1  -8    5.03    0.68
   6  -1  -8    4.27    0.26
   6  -1  -8    4.09    0.27
  -6   1   8    4.14    0.24
  -6   1   8    5.01    0.60
   5  -1  -8    1.60    0.14
   5  -1  -8    2.03    0.37
   5  -1  -8    2.01    0.44
   5  -1  -8    1.99    0.17
  -5   1   8    1.65    0.36
   4  -1  -8    1.79    0.11
   4  -1  -8    1.75    0.15
   4  -1  -8    1.80    0.38
  -4   1   8    1.83    0.12
  -4   1   8    1.82    0.37
   3  -1  -8   48.82    2.74
  -3   1   8   44.13    2.65
  -3   1   8   49.79    2.30
  -3   1   8   49.18    2.27
   2  -1  -8    9.23    0.87
  -2   1   8   10.34    0.87
  -2   1   8    9.52    0.51
   1  -1  -8  111.54    5.87
   1  -1  -8  105.72    5.38
  -1   1   8  117.40    5.40
  -1   1   8  125.86    5.80
   0  -1  -8   20.31    1.46
   0  -1  -8   19.67    0.98
   0   1   8   20.08    0.99
   0   1   8   20.68    0.99
  -1  -1  -8   24.07    1.15
  -1  -1  -8   23.69    1.65
   1   1   8   24.13    1.16
   1   1   8   23.16    1.15
  -2  -1  -8    0.08    0.37
  -2  -1  -8    0.28    0.05
   2   1   8    0.31    0.06
   2   1   8    0.27    0.06
  -3  -1  -8   15.15    0.79
  -3  -1  -8   16.72    1.28
   3   1   8   16.71    0.81
  -4  -1  -8    4.60    0.27
   4   1   8    5.26    0.29
  -5  -1  -8    0.12    0.04
   5   1   8    0.13    0.05
  -6  -1  -8    0.01    0.02
   6   1   8    0.04    0.04
  13  -2  -8    0.30    0.05
 -13   2   8    0.30    0.05
  12  -2  -8    0.87    0.13
 -12   2   8    0.75    0.08
  11  -2  -8    0.99    0.11
  11  -2  -8    1.10    0.08
 -11   2   8    1.20    0.11
  10  -2  -8    4.07    0.68
  10  -2  -8    5.63    0.31
  10  -2  -8    5.46    0.31
 -10   2   8    5.59    0.31
 -10   2   8    6.75    0.83
   9  -2  -8    1.16    0.12
   9  -2  -8    1.12    0.44
   9  -2  -8    1.30    0.12
   9  -2  -8    1.67    0.16
  -9   2   8    1.10    0.40
  -9   2   8    1.22    0.12
   8  -2  -8    7.28    0.38
   8  -2  -8    5.75    0.45
   8  -2  -8    7.35    0.41
   8  -2  -8    7.16    0.80
  -8   2   8    6.94    0.37
  -8   2   8    6.32    0.74
   7  -2  -8    0.21    0.26
   7  -2  -8    0.25    0.06
   7  -2  -8    0.38    0.09
   7  -2  -8    0.37    0.43
  -7   2   8    0.03    0.22
  -7   2   8    0.13    0.05
  -7   2   8   -0.02    0.08
   6  -2  -8    2.06    0.39
   6  -2  -8    1.59    0.41
   6  -2  -8    1.63    0.14
  -6   2   8    1.62    0.12
  -6   2   8    1.81    0.42
  -6   2   8    1.36    0.15
   5  -2  -8   63.05    3.37
   5  -2  -8   64.35    3.59
   5  -2  -8   64.40    3.09
  -5   2   8   66.00    3.53
  -5   2   8   70.56    3.13
   4  -2  -8    9.54    0.48
   4  -2  -8    8.60    0.71
   4  -2  -8    8.11    0.45
   4  -2  -8    9.81    0.90
  -4   2   8    9.24    0.48
  -4   2   8    9.20    0.45
  -4   2   8    8.64    0.81
   3  -2  -8   13.77    0.68
  -3   2   8   14.46    1.08
   2  -2  -8    8.75    0.87
   2  -2  -8    9.81    0.48
  -2   2   8   10.08    0.89
  -2   2   8    9.68    0.51
   1  -2  -8    0.86    0.34
   1  -2  -8    1.02    0.09
  -1   2   8    1.12    0.11
  -1   2   8    1.23    0.11
  -1   2   8    1.03    0.44
   0  -2  -8    0.42    0.29
   0  -2  -8    0.18    0.04
   0   2   8    0.24    0.06
   0   2   8    0.22    0.06
  -1  -2  -8   32.09    2.04
  -1  -2  -8   31.94    1.50
   1   2   8   31.82    1.52
   1   2   8   30.10    1.50
  -2  -2  -8   14.14    0.70
  -2  -2  -8   13.65    1.20
   2   2   8   13.87    0.72
   2   2   8   14.27    0.69
  -3  -2  -8   10.78    0.56
   3   2   8   12.04    0.60
   3   2   8   10.69    0.58
  -4  -2  -8   11.14    0.56
   4   2   8   11.47    0.58
  -5  -2  -8    0.00    0.03
   5   2   8   -0.04    0.03
   6   2   8    0.02    0.03
  13  -3  -8    0.79    0.08
 -13   3   8    0.95    0.08
  12  -3  -8    3.27    0.20
 -12   3   8    3.45    0.20
  11  -3  -8    0.78    0.08
  11  -3  -8    0.80    0.95
  11  -3  -8    0.76    0.09
 -11   3   8    0.68    0.09
  10  -3  -8    1.94    0.54
  10  -3  -8    3.00    0.19
  10  -3  -8    2.38    0.19
 -10   3   8    2.26    0.52
 -10   3   8    2.92    0.19
   9  -3  -8    0.17    0.06
   9  -3  -8    0.20    0.06
  -9   3   8    0.22    0.37
  -9   3   8    0.15    0.06
   8  -3  -8    5.80    0.34
   8  -3  -8    6.04    0.79
  -8   3   8    5.93    0.33
  -8   3   8    6.63    0.77
   7  -3  -8    3.69    0.24
   7  -3  -8    3.16    0.52
  -7   3   8    3.43    0.22
  -7   3   8    4.18    0.25
  -7   3   8    3.41    0.55
   6  -3  -8    1.49    0.62
   6  -3  -8    1.41    0.34
   6  -3  -8    1.27    0.13
  -6   3   8    1.23    0.39
  -6   3   8    1.26    0.11
  -6   3   8    1.57    0.14
   5  -3  -8    3.49    0.19
   5  -3  -8    2.90    0.20
   5  -3  -8    3.46    0.85
   5  -3  -8    3.27    0.47
  -5   3   8    2.77    0.21
  -5   3   8    3.19    0.54
   4  -3  -8    2.37    0.16
   4  -3  -8    3.31    0.57
   4  -3  -8    3.12    0.46
  -4   3   8    3.32    0.55
  -4   3   8    2.90    0.16
  -4   3   8    2.74    0.19
   3  -3  -8    4.57    0.26
   3  -3  -8    3.99    0.23
   3  -3  -8    4.30    0.65
  -3   3   8    4.00    0.25
  -3   3   8    3.50    0.54
  -3   3   8    3.99    0.25
   2  -3  -8    1.34    0.38
   2  -3  -8    1.38    0.10
  -2   3   8    1.31    0.12
  -2   3   8    1.51    0.13
  -2   3   8    1.39    0.45
   1  -3  -8    1.51    0.11
   1  -3  -8    1.62    0.39
  -1   3   8    1.45    0.13
  -1   3   8    1.57    0.14
   0  -3  -8    8.95    0.92
   0  -3  -8   10.22    0.50
   0   3   8    9.77    0.51
   0   3   8   10.00    0.52
  -1  -3  -8    2.61    0.54
  -1  -3  -8    2.65    0.16
   1   3   8    2.56    0.16
   1   3   8    2.31    0.19
  -2  -3  -8    2.29    0.15
  -2  -3  -8    2.50    0.60
   2   3   8    2.12    0.19
   2   3   8    2.36    0.18
  -3  -3  -8    0.12    0.04
   3   3   8    0.14    0.06
   3   3   8    0.17    0.06
  -4  -3  -8    1.07    0.08
   4   3   8    1.35    0.11
   4   3   8    0.99    0.11
   5   3   8    0.47    0.06
 -13   4   8    0.87    0.08
  12  -4  -8    0.26    0.06
 -12   4   8    0.25    0.05
  11  -4  -8    1.97    0.15
  11  -4  -8    1.98    0.14
 -11   4   8    1.82    0.14
  10  -4  -8   13.75    0.71
  10  -4  -8   16.34    1.31
 -10   4   8   12.25    1.19
 -10   4   8   13.72    0.70
   9  -4  -8    3.37    0.24
   9  -4  -8    3.38    0.68
  -9   4   8    3.32    0.21
  -9   4   8    2.94    0.56
   8  -4  -8    1.28    0.13
   8  -4  -8    1.59    0.45
   8  -4  -8    0.56    0.62
  -8   4   8    1.30    0.14
  -8   4   8    1.76    0.42
  -8   4   8    1.23    0.12
   7  -4  -8    2.19    0.45
   7  -4  -8    3.20    0.65
   7  -4  -8    2.42    0.19
  -7   4   8    2.34    0.16
  -7   4   8    2.32    0.52
  -7   4   8    2.73    0.19
   6  -4  -8    7.64    0.90
   6  -4  -8    7.28    0.42
   6  -4  -8    7.93    0.39
   6  -4  -8    7.86    0.78
  -6   4   8    6.94    0.79
  -6   4   8    7.26    0.42
  -6   4   8    7.36    0.39
   5  -4  -8    4.28    0.67
   5  -4  -8    4.56    0.26
   5  -4  -8    5.19    0.62
   5  -4  -8    4.21    0.28
  -5   4   8    4.81    0.29
  -5   4   8    5.02    0.26
  -5   4   8    5.25    0.69
  -5   4   8    4.89    0.28
   4  -4  -8    0.32    0.32
   4  -4  -8    0.36    0.32
   4  -4  -8    0.27    0.05
   4  -4  -8    0.11    0.06
  -4   4   8    0.26    0.07
  -4   4   8    0.34    0.07
   3  -4  -8   12.72    1.08
   3  -4  -8   11.68    0.57
   3  -4  -8   11.59    0.60
  -3   4   8   11.39    1.04
  -3   4   8   10.81    0.59
  -3   4   8   10.89    0.59
   2  -4  -8   38.97    2.31
   2  -4  -8   35.56    1.75
  -2   4   8   38.04    1.77
  -2   4   8   35.34    1.77
   1  -4  -8    1.46    0.11
   1  -4  -8    1.44    0.41
  -1   4   8    1.38    0.12
  -1   4   8    1.40    0.14
   0  -4  -8   59.18    2.66
[truncated: 158,364 more chars]
