# Supplementary material for: Synthesis, crystal structure and Hirshfeld surface analysis of 5,5-diphenyl-3-(prop-2-yn-1-yl)imidazolidine-2,4-dione
Source: Acta Crystallogr E Crystallogr Commun. 2025 Apr 24;81(Pt 5):412–6. doi: 10.1107/S2056989025003391 (PMC12054758; doi:10.1107/S2056989025003391)
Supplement: Supplementary file 2 [file e-81-00412-Isup2.hkl]

data_I                                                                          
_shelx_title ' cu_H9.res in P-1'                                                
_shelx_refln_list_code          4                                               
_shelx_F_calc_maximum      141.15                                               
_exptl_crystal_F_000       608.00                                               
_reflns_d_resolution_high  0.8094                                               
                                                                                
loop_                                                                           
 _space_group_symop_operation_xyz                                               
 'x, y, z'                                                                      
 '-x, -y, -z'                                                                   
                                                                                
_cell_length_a    11.3526                                                       
_cell_length_b    12.0162                                                       
_cell_length_c    13.3087                                                       
_cell_angle_alpha  97.080                                                       
_cell_angle_beta  114.406                                                       
_cell_angle_gamma 107.335                                                       
                                                                                
_shelx_F_squared_multiplier     1.000                                           
                                                                                
loop_                                                                           
 _refln_index_h                                                                 
 _refln_index_k                                                                 
 _refln_index_l                                                                 
 _refln_F_squared_calc                                                          
 _refln_F_squared_meas                                                          
 _refln_F_squared_sigma                                                         
 _refln_observed_status                                                         
   1   0   0       8372.67       9630.33       317.38 o                         
   2   0   0        248.77        239.63         7.05 o                         
   3   0   0       4424.84       4365.06       118.14 o                         
   4   0   0        892.37        855.99        24.25 o                         
   5   0   0        233.93        203.36         8.55 o                         
   6   0   0          3.90          4.83         0.63 o                         
   7   0   0         62.72         59.24         3.39 o                         
   8   0   0          0.39          0.50         0.45 o                         
   9   0   0         23.36         21.38         3.96 o                         
  10   0   0          0.00         -0.40         0.55 o                         
  11   0   0         16.87         18.91         2.38 o                         
 -12   1   0         15.88         16.96         1.27 o                         
 -11   1   0          5.07          3.58         0.56 o                         
 -10   1   0         40.02         40.15         1.58 o                         
  -9   1   0        190.59        197.61         5.57 o                         
  -8   1   0          9.40          7.45         0.71 o                         
  -7   1   0        168.00        184.72         5.36 o                         
  -6   1   0       2026.43       1918.68        65.85 o                         
  -5   1   0        364.16        305.41        14.42 o                         
  -4   1   0        437.62        414.52        15.29 o                         
  -3   1   0       5577.74       5351.15       147.24 o                         
  -2   1   0        110.95        116.37         8.11 o                         
  -1   1   0          0.62          4.96         0.67 o                         
   0   1   0        388.42        299.52         8.40 o                         
   1   1   0         49.03         32.81         1.17 o                         
   2   1   0        863.03        841.10        41.15 o                         
   3   1   0          0.07         -0.48         1.27 o                         
   4   1   0         12.51          9.67         3.33 o                         
   5   1   0        194.15        221.14        14.77 o                         
   6   1   0          0.57          3.43         0.92 o                         
   7   1   0         81.41         82.03         3.83 o                         
   8   1   0          2.79          1.38         1.05 o                         
   9   1   0        116.00        112.63         4.43 o                         
  10   1   0          4.07          5.28         0.79 o                         
  11   1   0          4.81          4.66         0.49 o                         
 -12   2   0          0.34          0.48         0.34 o                         
 -11   2   0          0.28         -0.03         0.30 o                         
 -10   2   0         59.16         67.39         2.39 o                         
  -9   2   0        137.03        139.03         4.42 o                         
  -8   2   0        158.03        167.57         5.10 o                         
  -7   2   0        178.69        187.43         5.44 o                         
  -6   2   0        339.41        346.32        14.16 o                         
  -5   2   0        221.74        182.52        12.88 o                         
  -4   2   0         43.99         37.58         2.32 o                         
  -3   2   0       3849.21       3679.59       122.59 o                         
  -2   2   0       1928.72       1827.35        61.40 o                         
  -1   2   0      16269.70      18317.32       613.57 o                         
   0   2   0      15070.75      16001.13       527.74 o                         
   1   2   0          2.36          4.08         1.19 o                         
   2   2   0        125.29         95.40         3.80 o                         
   3   2   0        495.93        426.75        23.17 o                         
   4   2   0        544.67        554.68        30.18 o                         
   5   2   0        157.09        150.35        12.23 o                         
   6   2   0          2.32          3.91         0.53 o                         
   7   2   0          7.84          6.71         1.26 o                         
   8   2   0        102.72         99.09         5.21 o                         
   9   2   0         16.31         16.80         1.23 o                         
  10   2   0         20.56         22.20         1.23 o                         
 -12   3   0          0.14         -0.16         0.27 o                         
 -11   3   0         12.00         12.72         0.89 o                         
 -10   3   0          5.04          6.46         0.67 o                         
  -9   3   0        428.48        438.35        14.23 o                         
  -8   3   0        250.83        249.49         6.30 o                         
  -7   3   0         26.88         28.26         1.12 o                         
  -6   3   0        525.24        514.74        18.15 o                         
  -5   3   0         64.17         64.49         4.48 o                         
  -4   3   0       1171.83       1195.92        70.72 o                         
  -3   3   0        177.43        158.01         6.92 o                         
  -2   3   0        415.53        441.81        16.13 o                         
  -1   3   0        179.89        155.74         6.47 o                         
   0   3   0        227.85        210.38         8.11 o                         
   1   3   0        108.34         94.76         4.57 o                         
   2   3   0          2.70          4.32         1.20 o                         
   3   3   0        380.34        383.48        11.53 o                         
   4   3   0        222.95        272.06        17.80 o                         
   5   3   0         71.24         78.41         3.18 o                         
   6   3   0          6.20          5.31         0.75 o                         
   7   3   0         11.16         11.94         0.90 o                         
   8   3   0         20.98         19.21         1.13 o                         
   9   3   0          9.46         10.63         1.17 o                         
  10   3   0         13.34         17.42         1.03 o                         
 -12   4   0         54.53         54.03         1.77 o                         
 -11   4   0         12.42         11.65         0.79 o                         
 -10   4   0          7.70          4.84         0.59 o                         
  -9   4   0         74.43         74.40         2.12 o                         
  -8   4   0        438.78        444.89        10.41 o                         
  -7   4   0        140.51        149.35         6.48 o                         
  -6   4   0       1146.10       1115.69        27.66 o                         
  -5   4   0       1894.45       2091.17        57.73 o                         
  -4   4   0         15.94         21.43         6.34 o                         
  -3   4   0       1487.16       1393.20        48.15 o                         
  -2   4   0        148.20        153.05         6.97 o                         
  -1   4   0       6128.01       5390.79       179.48 o                         
   0   4   0          2.48          0.21         0.99 o                         
   1   4   0          0.47          0.32         1.43 o                         
   2   4   0        148.71        135.01         6.56 o                         
   3   4   0        292.24        288.69        17.34 o                         
   4   4   0        312.74        322.73        12.56 o                         
   5   4   0         36.63         47.95         3.07 o                         
   6   4   0         42.88         44.40         1.78 o                         
   7   4   0          9.26         10.82         1.17 o                         
   8   4   0          0.60          0.85         0.46 o                         
   9   4   0         18.71         19.37         1.06 o                         
 -12   5   0         10.81          8.25         0.58 o                         
 -11   5   0        131.76        127.54         6.00 o                         
 -10   5   0         18.20         17.38         2.59 o                         
  -9   5   0          0.09         -0.43         1.47 o                         
  -8   5   0         13.99         12.09         1.87 o                         
  -7   5   0         37.65         32.68         1.30 o                         
  -6   5   0         13.06         16.17         1.00 o                         
  -5   5   0         48.91         41.18         3.54 o                         
  -4   5   0         31.45         49.76         3.71 o                         
  -3   5   0       1386.59       1253.86        44.14 o                         
  -2   5   0         13.58         20.48         2.46 o                         
  -1   5   0          2.63          1.65         1.28 o                         
   0   5   0        303.89        300.94        11.87 o                         
   1   5   0       1365.02       1415.40        69.13 o                         
   2   5   0        103.59         94.57         7.14 o                         
   3   5   0         11.71         10.20         1.15 o                         
   4   5   0         17.64         21.85         1.90 o                         
   5   5   0         48.28         45.28         2.48 o                         
   6   5   0         39.63         38.11         2.15 o                         
   7   5   0         28.44         27.16         2.38 o                         
   8   5   0          7.45         10.44         0.95 o                         
 -12   6   0          4.60          3.78         0.42 o                         
 -11   6   0          0.00         -0.01         0.39 o                         
 -10   6   0          3.61          1.80         2.00 o                         
  -9   6   0          9.85          8.94         0.78 o                         
  -8   6   0          0.13          0.30         0.62 o                         
  -7   6   0         12.16          9.87         1.39 o                         
  -6   6   0        110.21        104.06         2.98 o                         
  -5   6   0        228.14        263.15         8.92 o                         
  -4   6   0         81.50         84.86         4.07 o                         
  -3   6   0       1802.95       1770.72        49.51 o                         
  -2   6   0        201.07        236.86         7.88 o                         
  -1   6   0          4.10          0.38         1.56 o                         
   0   6   0        184.37        212.39         7.01 o                         
   1   6   0        305.83        336.59        19.57 o                         
   2   6   0        409.63        415.84        10.36 o                         
   3   6   0         89.96        100.44         5.76 o                         
   4   6   0         23.20         32.26         2.25 o                         
   5   6   0        154.17        156.96         9.13 o                         
   6   6   0         35.51         43.17         2.23 o                         
   7   6   0        103.35        100.90         5.71 o                         
   8   6   0        145.90        161.64        10.40 o                         
 -12   7   0          3.09          4.09         0.46 o                         
 -11   7   0          0.52          0.49         0.33 o                         
 -10   7   0         20.96         19.83         1.06 o                         
  -9   7   0        172.36        163.08         7.15 o                         
  -8   7   0         62.47         54.07         1.94 o                         
  -7   7   0          0.13         -0.29         0.96 o                         
  -6   7   0         37.09         39.85         2.23 o                         
  -5   7   0        383.79        399.84         9.84 o                         
  -4   7   0       1397.85       1454.70        35.39 o                         
  -3   7   0        649.97        720.55        21.48 o                         
  -2   7   0         10.58         12.65         2.50 o                         
  -1   7   0         14.89         20.48         1.41 o                         
   0   7   0        256.31        259.86         6.83 o                         
   1   7   0         88.30         99.67         2.96 o                         
   2   7   0        133.14        131.17         3.63 o                         
   3   7   0        296.73        299.41         7.78 o                         
   4   7   0         10.23         10.49         0.88 o                         
   5   7   0        109.47        105.20         4.31 o                         
   6   7   0          2.47          3.27         0.67 o                         
   7   7   0         16.68         19.83         1.51 o                         
   8   7   0          4.10          5.07         0.95 o                         
 -12   8   0          3.23          3.76         0.49 o                         
 -11   8   0          0.09          0.34         0.38 o                         
 -10   8   0          0.01         -0.40         0.45 o                         
  -9   8   0         15.21         14.16         1.14 o                         
  -8   8   0         16.16         16.26         1.49 o                         
  -7   8   0        315.89        308.99         8.53 o                         
  -6   8   0         59.57         64.43         1.89 o                         
  -5   8   0         65.89         71.31         2.29 o                         
  -4   8   0         42.21         43.91         1.54 o                         
  -3   8   0          2.85          6.43         0.80 o                         
  -2   8   0        153.33        157.82         4.30 o                         
  -1   8   0          5.05          7.21         1.08 o                         
   0   8   0         84.99         88.28         2.43 o                         
   1   8   0         90.63         98.26         2.64 o                         
   2   8   0         85.01         91.70         2.92 o                         
   3   8   0        191.11        193.97         5.83 o                         
   4   8   0        369.73        377.84        10.68 o                         
   5   8   0          1.06          2.39         0.67 o                         
   6   8   0         16.43         16.32         1.74 o                         
   7   8   0        101.30         92.37         4.76 o                         
 -12   9   0         75.46         86.78         4.44 o                         
 -11   9   0          6.39          7.01         0.48 o                         
 -10   9   0         10.95          8.79         0.67 o                         
  -9   9   0         34.36         32.44         1.40 o                         
  -8   9   0         10.54         12.07         0.94 o                         
  -7   9   0        105.75        107.11         2.85 o                         
  -6   9   0        226.63        235.76         8.80 o                         
  -5   9   0        130.50        135.34         4.00 o                         
  -4   9   0        124.39        104.41         3.17 o                         
  -3   9   0        427.68        422.30        10.12 o                         
  -2   9   0          2.41          1.45         0.47 o                         
  -1   9   0        157.42        157.87         4.23 o                         
   0   9   0        378.30        377.73         8.69 o                         
   1   9   0         27.85         29.55         1.34 o                         
   2   9   0        104.02        104.90         3.32 o                         
   3   9   0          0.16          0.92         0.67 o                         
   4   9   0         84.80         87.43         2.83 o                         
   5   9   0         12.88         14.73         1.27 o                         
   6   9   0         38.86         35.20         2.22 o                         
 -11  10   0          6.22          5.49         0.46 o                         
 -10  10   0         13.64         13.02         0.99 o                         
  -9  10   0          7.94          9.50         0.94 o                         
  -8  10   0         52.25         55.40         3.30 o                         
  -7  10   0         81.83         73.17         3.15 o                         
  -6  10   0          6.29          6.15         1.93 o                         
  -5  10   0         68.24         66.07         5.21 o                         
  -4  10   0        929.55        910.58        20.67 o                         
  -3  10   0         77.22         76.01         3.73 o                         
  -2  10   0       1428.64       1408.53        35.03 o                         
  -1  10   0       1089.22       1074.85        23.42 o                         
   0  10   0        108.09        102.76         2.84 o                         
   1  10   0         15.18         13.62         1.04 o                         
   2  10   0          4.89          6.64         0.74 o                         
   3  10   0         36.99         36.45         1.51 o                         
   4  10   0          7.91          6.45         0.95 o                         
   5  10   0          5.55          4.75         0.79 o                         
 -11  11   0         54.08         60.47         2.35 o                         
 -10  11   0         26.29         26.95         2.06 o                         
  -9  11   0          4.03          5.27         1.19 o                         
  -8  11   0        106.69         97.68         7.06 o                         
  -7  11   0         54.11         53.57         3.88 o                         
  -6  11   0          0.38          0.76         1.62 o                         
  -5  11   0         27.39         25.54         1.38 o                         
  -4  11   0        271.48        296.01         8.13 o                         
  -3  11   0         12.71          8.02         3.20 o                         
  -2  11   0          9.10          9.28         0.92 o                         
  -1  11   0         29.30         29.36         1.49 o                         
   0  11   0         69.57         70.93         2.70 o                         
   1  11   0         14.82         16.68         1.03 o                         
   2  11   0         14.62         14.59         1.17 o                         
   3  11   0          3.47          2.43         0.55 o                         
   4  11   0          4.07          3.33         0.63 o                         
 -10  12   0          9.04         13.63         1.27 o                         
  -9  12   0         20.48         22.20         1.90 o                         
  -8  12   0          5.54          4.46         0.83 o                         
  -7  12   0          0.17          1.03         1.03 o                         
  -6  12   0         33.20         38.84         2.18 o                         
  -5  12   0        318.43        326.23         9.81 o                         
  -4  12   0         29.56         31.07         1.65 o                         
  -3  12   0        303.74        277.55         9.95 o                         
  -2  12   0       1001.46        987.41        33.12 o                         
  -1  12   0        187.44        184.80        10.88 o                         
   0  12   0          0.03         -0.08         0.45 o                         
   1  12   0         37.27         33.76         1.62 o                         
   2  12   0         11.04         10.92         0.76 o                         
  -9  13   0        170.41        184.31         9.85 o                         
  -8  13   0        256.34        243.23         8.54 o                         
  -7  13   0          0.14          1.11         0.56 o                         
  -6  13   0         83.60         79.69         3.31 o                         
  -5  13   0         49.00         43.81         3.01 o                         
  -4  13   0          2.87          5.04         1.43 o                         
  -3  13   0         16.49         14.96         1.06 o                         
  -2  13   0          8.45          8.28         1.27 o                         
  -1  13   0         11.08          8.56         1.11 o                         
   0  13   0          3.81          2.38         0.63 o                         
   1  13   0         29.16         28.70         1.74 o                         
  -8  14   0         40.74         45.80         1.91 o                         
  -7  14   0         19.43         19.15         1.06 o                         
  -6  14   0          4.15          3.17         0.79 o                         
  -5  14   0          5.30          5.07         0.95 o                         
  -4  14   0         39.68         35.99         2.22 o                         
  -3  14   0          3.24          4.91         0.63 o                         
  -2  14   0          1.12          2.69         0.63 o                         
   1 -14   1          4.84          4.44         0.63 o                         
   2 -14   1          5.03          2.69         0.63 o                         
   3 -14   1          0.03         -0.55         0.71 o                         
   4 -14   1          0.26          1.58         0.63 o                         
   5 -14   1          2.25          1.11         0.63 o                         
   6 -14   1          7.42          4.79         0.61 o                         
   7 -14   1         10.36         10.58         0.83 o                         
   8 -14   1          0.13          0.79         0.34 o                         
  -1 -13   1         17.92         18.86         1.43 o                         
   0 -13   1          6.88          7.61         0.95 o                         
   1 -13   1          0.31          0.16         0.48 o                         
   2 -13   1         79.87         75.47         2.97 o                         
   3 -13   1          3.04          4.95         0.61 o                         
   4 -13   1          5.95          7.16         0.76 o                         
   5 -13   1        133.18        134.82         5.16 o                         
   6 -13   1         36.03         35.05         1.85 o                         
   7 -13   1          0.44          1.82         0.56 o                         
   8 -13   1          0.22          0.76         0.49 o                         
   9 -13   1          0.21          0.25         0.48 o                         
  -3 -12   1          6.83          8.40         0.95 o                         
  -2 -12   1          1.44          1.29         0.38 o                         
  -1 -12   1         75.51         76.88         3.08 o                         
   0 -12   1          4.04          5.81         1.43 o                         
   1 -12   1         55.09         53.71         2.35 o                         
   2 -12   1          0.69          1.19         0.56 o                         
   3 -12   1          3.06          3.97         0.72 o                         
   4 -12   1         52.36         51.22         2.13 o                         
   5 -12   1         62.24         57.71         3.57 o                         
   6 -12   1         65.36         69.31         3.14 o                         
   7 -12   1          1.87          1.58         0.67 o                         
   8 -12   1         16.73         22.80         1.51 o                         
   9 -12   1         29.16         31.23         1.67 o                         
  10 -12   1         13.13         11.89         1.11 o                         
  -4 -11   1          0.20          0.79         0.63 o                         
  -3 -11   1          4.96          5.21         0.64 o                         
  -2 -11   1         69.39         70.39         2.96 o                         
  -1 -11   1        428.90        400.14        13.90 o                         
   0 -11   1        259.91        268.81         7.30 o                         
   1 -11   1         13.43         15.06         2.65 o                         
   2 -11   1          9.23          7.50         0.98 o                         
   3 -11   1        423.02        420.73        11.08 o                         
   4 -11   1          0.56          0.37         1.49 o                         
   5 -11   1         18.09         15.57         2.10 o                         
   6 -11   1          3.75          2.20         1.06 o                         
   7 -11   1         39.81         37.88         2.18 o                         
   8 -11   1        102.26        101.77         4.15 o                         
   9 -11   1          2.20          3.76         1.35 o                         
  10 -11   1         39.04         38.37         2.54 o                         
  11 -11   1         39.98         46.30         2.54 o                         
  -5 -10   1         10.86         10.78         1.27 o                         
  -4 -10   1         25.06         21.74         2.46 o                         
  -3 -10   1        211.81        220.16         9.37 o                         
  -2 -10   1         43.79         42.90         2.21 o                         
  -1 -10   1        196.44        202.10         4.95 o                         
   0 -10   1         59.15         52.53         1.74 o                         
   1 -10   1          7.62          5.18         0.69 o                         
   2 -10   1        311.47        308.50         9.84 o                         
   3 -10   1          6.31          6.79         1.08 o                         
   4 -10   1        128.25        121.85         4.60 o                         
   5 -10   1          2.33          4.08         1.81 o                         
   6 -10   1          0.26         -0.57         1.57 o                         
   7 -10   1         10.96          9.91         2.15 o                         
   8 -10   1         39.00         31.30         1.49 o                         
   9 -10   1         51.53         49.68         1.99 o                         
  10 -10   1          1.66          2.69         0.79 o                         
  11 -10   1         13.35         18.86         1.43 o                         
  -6  -9   1         15.51         16.17         1.58 o                         
  -5  -9   1         84.41         76.19         3.07 o                         
  -4  -9   1         67.97         69.60         5.95 o                         
  -3  -9   1         24.92         27.86         1.45 o                         
  -2  -9   1        463.93        456.28        11.65 o                         
  -1  -9   1        767.84        784.77        19.38 o                         
   0  -9   1         86.01         96.59         3.82 o                         
   1  -9   1        115.25        109.40         4.04 o                         
   2  -9   1         33.61         28.24         2.66 o                         
   3  -9   1          7.55          5.00         0.66 o                         
   4  -9   1        360.62        342.18         8.46 o                         
   5  -9   1         54.84         53.26         2.92 o                         
   6  -9   1        167.24        152.99         4.81 o                         
   7  -9   1         87.83         72.84         2.18 o                         
   8  -9   1         28.57         26.97         1.40 o                         
   9  -9   1          0.29          0.00         0.39 o                         
  10  -9   1          2.39          2.63         0.50 o                         
  11  -9   1         14.52         14.30         0.76 o                         
  -7  -8   1         35.59         29.81         2.06 o                         
  -6  -8   1         15.57         14.74         1.74 o                         
  -5  -8   1        446.88        449.73        15.42 o                         
  -4  -8   1        148.87        163.09         5.55 o                         
  -3  -8   1        112.95        119.40         3.61 o                         
  -2  -8   1         29.77         29.83         1.11 o                         
  -1  -8   1        323.20        364.66         8.31 o                         
   0  -8   1         10.97         12.70         0.83 o                         
   1  -8   1         59.57         58.54         1.76 o                         
   2  -8   1          8.36          6.46         1.04 o                         
   3  -8   1        341.71        378.21         9.10 o                         
   4  -8   1         21.26         23.70         0.98 o                         
   5  -8   1         36.71         35.27         1.11 o                         
   6  -8   1         17.38         18.87         1.08 o                         
   7  -8   1         20.85         17.08         3.43 o                         
   8  -8   1        108.26        110.90         3.79 o                         
   9  -8   1        287.94        281.98         7.37 o                         
  10  -8   1          0.36         -0.10         0.33 o                         
  11  -8   1          1.93          2.16         0.39 o                         
  12  -8   1          0.37          0.95         0.48 o                         
  -8  -7   1         56.33         59.15         3.49 o                         
  -5  -7   1         19.95         16.20         2.62 o                         
  -4  -7   1         88.62         96.54         4.81 o                         
  -3  -7   1         34.80         35.82         1.74 o                         
  -2  -7   1          8.69          7.38         1.14 o                         
  -1  -7   1        123.96        140.16         4.07 o                         
   0  -7   1        883.75       1048.63        29.87 o                         
   1  -7   1         22.76         29.47         2.01 o                         
   2  -7   1        156.91        178.61         6.43 o                         
   3  -7   1          4.85          4.93         1.13 o                         
   4  -7   1         44.83         51.16         1.93 o                         
   5  -7   1        420.63        472.96         9.97 o                         
   6  -7   1         16.29         16.58         1.17 o                         
   7  -7   1          0.13         -0.10         1.17 o                         
   8  -7   1          0.03          0.13         1.57 o                         
   9  -7   1          4.87          2.99         0.59 o                         
  10  -7   1          1.05         -0.12         0.30 o                         
  11  -7   1         31.65         34.26         2.05 o                         
  12  -7   1          1.59          1.27         0.27 o                         
  -8  -6   1          8.57          9.03         1.27 o                         
  -7  -6   1          0.00         -0.34         0.34 o                         
  -6  -6   1         41.09         44.39         3.49 o                         
  -5  -6   1        241.88        247.96         7.27 o                         
  -4  -6   1        723.68        811.03        23.52 o                         
  -3  -6   1        180.86        198.89         6.29 o                         
  -2  -6   1        361.61        428.92        17.59 o                         
  -1  -6   1        880.43        980.01        33.70 o                         
   0  -6   1          4.46          5.44         0.84 o                         
   1  -6   1         22.90         20.74         4.68 o                         
   2  -6   1        446.58        476.84        14.47 o                         
   3  -6   1        670.91        754.13        36.66 o                         
   4  -6   1         15.54         12.93         0.82 o                         
   5  -6   1          2.12          2.48         0.75 o                         
   6  -6   1         67.33         58.19         1.91 o                         
   7  -6   1        134.10        128.46         3.62 o                         
   8  -6   1         26.24         20.91         1.12 o                         
   9  -6   1         54.52         56.54         1.98 o                         
  10  -6   1         78.62         80.41         2.74 o                         
  11  -6   1          1.55          1.64         0.39 o                         
  12  -6   1          0.90          0.50         0.34 o                         
  -9  -5   1          0.28         -0.95         0.95 o                         
  -8  -5   1         85.55         81.33         3.48 o                         
  -7  -5   1         78.70         85.80         2.99 o                         
  -6  -5   1         74.60         76.28         2.65 o                         
  -5  -5   1        261.10        314.42         8.62 o                         
  -4  -5   1        131.09        143.50         3.75 o                         
  -3  -5   1         86.27         95.74         3.95 o                         
  -2  -5   1        253.85        262.20        15.11 o                         
  -1  -5   1       1534.64       1688.75        57.28 o                         
   0  -5   1       1353.72       1421.99        48.93 o                         
   1  -5   1        163.25        161.69         7.55 o                         
   2  -5   1        275.59        272.17        11.48 o                         
   3  -5   1        405.27        380.41        15.33 o                         
   4  -5   1       1473.73       1607.00        45.01 o                         
   5  -5   1          5.33          7.76         0.89 o                         
   6  -5   1          4.69          4.27         0.60 o                         
   7  -5   1         32.00         32.56         1.30 o                         
   8  -5   1         12.24         13.58         1.76 o                         
   9  -5   1        195.26        206.34         4.86 o                         
  10  -5   1         22.51         23.96         1.22 o                         
  11  -5   1          6.54          5.25         0.53 o                         
  12  -5   1          0.00         -0.34         0.34 o                         
  -9  -4   1          0.37          0.55         0.69 o                         
  -8  -4   1         48.90         50.08         1.89 o                         
  -7  -4   1        113.49        107.97         3.37 o                         
  -6  -4   1          1.75         -0.70         0.70 o                         
  -5  -4   1        152.02        172.36         9.81 o                         
  -4  -4   1        276.50        271.85        11.00 o                         
  -3  -4   1        328.73        317.91        12.71 o                         
  -2  -4   1        564.75        544.48        20.14 o                         
  -1  -4   1         34.32         28.94         2.15 o                         
   0  -4   1         27.93         25.04         2.24 o                         
   1  -4   1       2840.19       2724.35       131.60 o                         
   2  -4   1        760.70        822.30        29.22 o                         
   3  -4   1        594.78        561.68        20.83 o                         
   4  -4   1       1151.60       1334.83        37.39 o                         
   5  -4   1          0.03          0.34         0.94 o                         
   6  -4   1          6.73          9.82         0.67 o                         
   7  -4   1          0.30          0.12         0.42 o                         
   8  -4   1          6.59          7.51         0.81 o                         
   9  -4   1         91.76         92.99         2.89 o                         
  10  -4   1         12.76         13.24         1.29 o                         
  11  -4   1         14.02         13.37         0.81 o                         
  12  -4   1          0.05          0.00         0.34 o                         
 -10  -3   1          3.92          5.50         0.56 o                         
  -9  -3   1          0.90          2.14         0.56 o                         
  -8  -3   1          2.99          0.94         9.03 o                         
  -7  -3   1          6.39          6.21         1.03 o                         
  -6  -3   1          1.97          3.36         0.73 o                         
  -5  -3   1        241.08        254.92         8.10 o                         
  -4  -3   1         38.71         35.20         5.55 o                         
  -3  -3   1        748.05        704.63        20.29 o                         
  -2  -3   1        992.93        915.31        31.87 o                         
  -1  -3   1          5.61          5.83         0.85 o                         
   0  -3   1       3570.91       3441.79       114.70 o                         
   1  -3   1         67.47         54.31         3.26 o                         
   2  -3   1         14.24          9.31         1.51 o                         
   3  -3   1        689.15        659.89        23.67 o                         
   4  -3   1        373.16        388.69        24.15 o                         
   5  -3   1         33.09         44.31         1.99 o                         
   6  -3   1        253.03        252.15         6.94 o                         
   7  -3   1         72.34         73.44         3.73 o                         
   8  -3   1         70.34         68.04         2.20 o                         
   9  -3   1         30.49         34.33         1.51 o                         
  10  -3   1        274.01        271.60         7.77 o                         
  11  -3   1          4.88          3.61         0.45 o                         
  12  -3   1          8.62         10.25         0.67 o                         
 -11  -2   1          0.42          0.16         0.48 o                         
 -10  -2   1         25.81         24.64         2.14 o                         
  -9  -2   1          0.16          0.40         0.45 o                         
  -8  -2   1         11.73         13.38         0.96 o                         
  -7  -2   1          0.71          5.55         4.91 o                         
  -6  -2   1        739.80        811.06        20.01 o                         
  -5  -2   1          3.60          2.54         3.33 o                         
  -4  -2   1        558.56        498.32        27.48 o                         
  -3  -2   1        100.29        114.26         3.91 o                         
  -2  -2   1       2781.79       2646.82        72.15 o                         
  -1  -2   1        231.34        223.56         6.77 o                         
   0  -2   1        221.95        222.39         8.36 o                         
   1  -2   1       1835.93       1712.38        68.10 o                         
   2  -2   1       1743.73       1651.86        55.84 o                         
   3  -2   1       8027.37       7988.46       264.81 o                         
   4  -2   1       3643.68       3670.65       137.16 o                         
   5  -2   1        111.49        110.35         6.00 o                         
   6  -2   1        156.70        145.77         6.97 o                         
   7  -2   1         81.18         84.25         2.51 o                         
   8  -2   1        313.78        297.87         7.20 o                         
   9  -2   1        143.55        157.46         5.10 o                         
  10  -2   1         71.19         66.89         2.29 o                         
  11  -2   1         12.48         11.12         0.70 o                         
 -11  -1   1         27.48         28.19         3.65 o                         
 -10  -1   1         69.37         69.16         7.06 o                         
  -9  -1   1        172.14        195.49        16.00 o                         
  -8  -1   1        126.50        130.71         4.70 o                         
  -7  -1   1          0.48          1.36         0.48 o                         
  -6  -1   1          0.17         -0.47         0.48 o                         
  -5  -1   1          1.99          9.96         1.86 o                         
  -4  -1   1       1259.45       1287.95        43.05 o                         
  -3  -1   1        288.69        282.42         8.39 o                         
  -2  -1   1        285.75        229.68         6.80 o                         
  -1  -1   1       1346.61       1174.08        32.07 o                         
   0  -1   1         73.85         86.59         2.78 o                         
   1  -1   1       2590.47       2392.98        79.71 o                         
   2  -1   1        406.86        323.29        12.89 o                         
   3  -1   1        204.30        170.56         6.97 o                         
   4  -1   1        452.94        443.41        16.41 o                         
   5  -1   1       1042.95       1101.05        38.62 o                         
   6  -1   1        171.29        190.30         5.41 o                         
   7  -1   1         11.70         12.95         0.99 o                         
   8  -1   1        414.55        415.39        15.21 o                         
   9  -1   1          3.93          3.12         0.73 o                         
  10  -1   1         16.53         13.46         1.27 o                         
  11  -1   1          0.08          0.32         0.34 o                         
 -12   0   1          9.01          7.61         0.79 o                         
 -11   0   1         10.11          9.93         1.82 o                         
 -10   0   1          6.15          6.98         1.35 o                         
  -9   0   1          0.32          6.97         7.29 o                         
  -8   0   1          7.30          6.58         1.63 o                         
  -7   0   1        406.39        429.20        13.86 o                         
  -6   0   1         32.14         27.97         2.83 o                         
  -5   0   1        136.03        146.77         6.71 o                         
  -4   0   1         54.07         47.37         2.96 o                         
  -3   0   1       1126.91       1056.48        35.94 o                         
  -2   0   1        647.26        576.92        19.93 o                         
  -1   0   1        540.49        531.83        30.86 o                         
   0   0   1       1306.78       1082.74        29.42 o                         
   1   0   1        338.44        379.08        10.66 o                         
   2   0   1       2163.48       2323.61       190.99 o                         
   3   0   1       1238.48       1117.78        38.12 o                         
   4   0   1        265.19        242.45         9.69 o                         
   5   0   1        239.66        259.75        14.54 o                         
   6   0   1         73.99         82.15         2.77 o                         
   7   0   1         97.66         93.53         3.63 o                         
   8   0   1         39.65         35.94         1.92 o                         
   9   0   1          1.85          0.71         0.56 o                         
  10   0   1          0.45          0.24         0.45 o                         
  11   0   1          9.37          7.92         0.67 o                         
 -12   1   1         36.99         40.76         4.20 o                         
 -11   1   1          0.21         -0.52         0.52 o                         
 -10   1   1         16.32         16.14         2.38 o                         
  -9   1   1         48.84         50.47         3.07 o                         
  -8   1   1         13.52         12.68         1.05 o                         
  -7   1   1        490.39        465.54        14.20 o                         
  -6   1   1       2652.43       2746.40        93.14 o                         
  -5   1   1        179.63        162.67         7.37 o                         
  -4   1   1       2819.91       2648.81        88.95 o                         
  -3   1   1      11866.39      12470.89       341.08 o                         
  -2   1   1       1889.72       1813.90        60.62 o                         
  -1   1   1        879.51       1240.78        46.68 o                         
   0   1   1       3268.64       2873.55        95.32 o                         
   1   1   1        154.98        136.30         4.22 o                         
   2   1   1         41.56         35.80         1.86 o                         
   3   1   1         15.54         12.50         1.60 o                         
   4   1   1       1123.31       1127.77        31.51 o                         
   5   1   1        228.30        230.26        15.41 o                         
   6   1   1          0.03         -0.89         1.05 o                         
   7   1   1         60.00         59.81         3.81 o                         
   8   1   1        163.29        160.71         6.00 o                         
   9   1   1        222.65        213.87         8.18 o                         
  10   1   1         15.99         17.16         1.35 o                         
 -12   2   1          0.01          0.55         0.45 o                         
 -11   2   1         56.95         60.79         2.10 o                         
 -10   2   1        184.18        197.57         6.94 o                         
  -9   2   1        590.51        593.15        16.20 o                         
  -8   2   1        185.34        168.33         4.37 o                         
  -7   2   1        474.23        486.59        13.17 o                         
  -6   2   1        919.99        832.20        30.63 o                         
  -5   2   1        396.13        384.95        13.32 o                         
  -4   2   1        436.08        398.93        25.49 o                         
  -3   2   1       4412.62       4251.18       142.15 o                         
  -2   2   1        287.38        261.69        18.07 o                         
  -1   2   1       1401.29       1180.64        39.97 o                         
   0   2   1       3959.99       4010.96       281.71 o                         
   1   2   1       1544.80       1268.96        42.99 o                         
   2   2   1       1547.46       1347.02        40.33 o                         
   3   2   1        773.75        741.37        21.04 o                         
   4   2   1          1.26          4.44         3.01 o                         
   5   2   1       1078.84       1217.57        34.11 o                         
   6   2   1        311.28        350.06        11.52 o                         
   7   2   1          8.86          8.86         0.85 o                         
   8   2   1          1.28          1.74         0.67 o                         
   9   2   1          0.05          0.32         0.45 o                         
  10   2   1         28.56         33.24         1.43 o                         
 -12   3   1          1.56          1.69         0.34 o                         
 -11   3   1         53.05         52.16         1.88 o                         
 -10   3   1        207.69        223.09         6.29 o                         
  -9   3   1       1202.88       1168.11        28.94 o                         
  -8   3   1         95.74        104.55         2.94 o                         
  -7   3   1       1724.16       1805.66        54.79 o                         
  -6   3   1       3334.00       3413.78       153.21 o                         
  -5   3   1          0.93         -0.82         1.08 o                         
  -4   3   1        192.39        174.75         7.70 o                         
  -3   3   1       2446.78       2288.74        77.32 o                         
  -2   3   1        156.67        117.62         7.08 o                         
  -1   3   1        831.98        746.20        29.51 o                         
   0   3   1          1.42          0.00         0.76 o                         
   1   3   1        972.57        839.81        29.31 o                         
   2   3   1        745.58        734.44        27.57 o                         
   3   3   1        458.56        466.58        13.96 o                         
   4   3   1          1.29          0.10         1.58 o                         
   5   3   1         84.02        100.13         3.14 o                         
   6   3   1          5.29          5.85         1.72 o                         
   7   3   1         54.76         56.72         2.29 o                         
   8   3   1         39.28         36.68         4.04 o                         
   9   3   1          6.52          5.32         0.61 o                         
 -13   4   1         12.55          8.40         0.95 o                         
 -12   4   1         25.97         20.81         0.93 o                         
 -11   4   1         67.41         63.05         2.19 o                         
 -10   4   1        148.00        146.21         4.14 o                         
  -9   4   1        922.24        910.40        23.06 o                         
  -8   4   1        500.55        510.85        11.77 o                         
  -7   4   1        339.52        357.15         8.45 o                         
  -6   4   1         85.06         80.08         3.09 o                         
  -5   4   1        540.49        569.83        18.78 o                         
  -4   4   1        934.22        877.04        35.31 o                         
  -3   4   1         98.14        114.03         5.83 o                         
  -2   4   1         66.16         59.33         3.76 o                         
  -1   4   1        254.07        244.67        16.16 o                         
   0   4   1        973.30        967.42        33.44 o                         
   1   4   1        224.08        219.28        12.72 o                         
   2   4   1         25.58         22.03         3.17 o                         
   3   4   1         29.83         35.93         3.52 o                         
   4   4   1         18.06         17.31         1.25 o                         
   5   4   1          7.89          9.83         1.43 o                         
   6   4   1        511.41        536.94        21.13 o                         
   7   4   1          0.15          0.35         0.34 o                         
   8   4   1         16.95         15.03         1.12 o                         
   9   4   1          1.14          1.27         0.48 o                         
 -13   5   1          0.02         -0.26         0.26 o                         
 -12   5   1         19.84         20.54         0.94 o                         
 -11   5   1          0.87          1.02         0.42 o                         
 -10   5   1        206.16        206.85         8.80 o                         
  -9   5   1       1060.52       1001.51        22.34 o                         
  -8   5   1         61.23         53.45         1.82 o                         
  -7   5   1         18.32          9.08         1.43 o                         
  -6   5   1         42.78         48.10         2.40 o                         
  -5   5   1         48.20         45.29         2.42 o                         
  -4   5   1          6.83          7.33         1.71 o                         
  -3   5   1        571.86        495.82        27.18 o                         
  -2   5   1        283.95        269.18        16.95 o                         
  -1   5   1        882.43        958.18        44.18 o                         
   0   5   1       2257.85       2413.60        81.51 o                         
   1   5   1        131.37        132.87         9.21 o                         
   2   5   1        801.75        808.12        30.08 o                         
   3   5   1        561.66        662.55        18.89 o                         
   4   5   1         99.89         97.00         3.97 o                         
   5   5   1         13.30         13.15         1.43 o                         
   6   5   1          0.67          0.63         0.95 o                         
   7   5   1          9.12          9.76         0.95 o                         
   8   5   1          4.75          4.13         0.56 o                         
 -13   6   1          0.02         -0.33         0.33 o                         
 -12   6   1         13.42         13.78         0.79 o                         
 -11   6   1          1.31          1.91         0.49 o                         
 -10   6   1        177.29        173.80         5.76 o                         
  -9   6   1         47.29         46.53         2.91 o                         
  -8   6   1         10.85         10.92         1.03 o                         
  -7   6   1          9.93          8.79         0.91 o                         
  -6   6   1          1.55          1.70         0.66 o                         
  -5   6   1        123.44        133.56         4.08 o                         
  -4   6   1        158.63        158.51         6.35 o                         
  -3   6   1          2.12          2.03         0.59 o                         
  -2   6   1        220.14        218.82         7.31 o                         
  -1   6   1          1.16          2.23         0.59 o                         
   0   6   1        327.52        357.42        13.23 o                         
   1   6   1          8.75          6.30         0.55 o                         
   2   6   1          1.05          1.21         0.42 o                         
   3   6   1         42.33         52.39         2.38 o                         
   4   6   1         45.87         42.34         2.28 o                         
   5   6   1         30.70         33.58         2.01 o                         
   6   6   1         35.31         37.14         2.06 o                         
   7   6   1         24.50         22.35         1.34 o                         
 -13   7   1          0.00          0.32         0.32 o                         
 -12   7   1         26.90         24.70         1.03 o                         
 -11   7   1          1.81          2.33         0.37 o                         
 -10   7   1        153.68        146.13         5.25 o                         
  -9   7   1         35.85         36.40         1.53 o                         
  -8   7   1         33.01         29.09         1.30 o                         
  -7   7   1          0.73          0.99         0.66 o                         
  -6   7   1         68.51         72.95         2.90 o                         
  -5   7   1          0.01          0.16         0.53 o                         
  -4   7   1        180.00        182.03         5.42 o                         
  -3   7   1         19.43         26.88         3.27 o                         
  -2   7   1        366.07        393.14        10.52 o                         
  -1   7   1        312.04        378.48         8.80 o                         
   0   7   1         18.47         16.47         1.62 o                         
   1   7   1          2.79          4.55         0.47 o                         
   2   7   1         61.04         74.33         2.88 o                         
   3   7   1          3.37          3.95         0.61 o                         
   4   7   1         50.31         45.61         4.50 o                         
   5   7   1         29.89         26.14         1.73 o                         
   6   7   1        143.96        148.87        16.27 o                         
   7   7   1         62.51         65.68         3.49 o                         
 -12   8   1          0.09          0.48         0.27 o                         
 -11   8   1         10.96          9.64         1.90 o                         
 -10   8   1         21.65         21.89         1.16 o                         
  -9   8   1         66.79         70.31         3.83 o                         
  -8   8   1         22.14         13.43         0.90 o                         
  -7   8   1          1.42          2.51         0.92 o                         
  -6   8   1          6.39          6.88         0.70 o                         
  -5   8   1        187.17        185.49         4.35 o                         
  -4   8   1         20.85         22.24         1.20 o                         
  -3   8   1          3.14          2.22         0.45 o                         
  -2   8   1         68.96         76.74         2.14 o                         
  -1   8   1        372.40        356.57         8.20 o                         
   0   8   1        464.93        477.42        10.71 o                         
   1   8   1         12.06         13.30         1.07 o                         
   2   8   1        196.71        195.32         5.55 o                         
   3   8   1         92.50         93.22         3.13 o                         
   4   8   1         42.25         42.20         1.72 o                         
   5   8   1         13.91         14.51         1.17 o                         
   6   8   1          4.83          4.73         0.79 o                         
 -12   9   1          6.20          6.77         0.61 o                         
 -11   9   1         14.61         16.07         0.85 o                         
 -10   9   1         81.07         75.02         2.50 o                         
  -9   9   1         62.65         60.54         1.88 o                         
  -8   9   1        320.77        280.68         6.40 o                         
  -7   9   1         25.15         22.69         1.24 o                         
  -6   9   1         21.01         18.98         1.46 o                         
  -5   9   1          8.90         11.87         1.02 o                         
  -4   9   1        291.97        265.08         6.79 o                         
  -3   9   1          2.13          2.09         0.70 o                         
  -2   9   1         24.03         22.65         2.28 o                         
  -1   9   1        109.07        110.26         3.02 o                         
   0   9   1         37.41         34.62         1.32 o                         
   1   9   1        389.62        398.37        10.37 o                         
   2   9   1         14.89         14.63         1.15 o                         
   3   9   1         10.03          9.80         0.78 o                         
   4   9   1         19.38         22.95         1.07 o                         
   5   9   1          1.34          1.11         0.63 o                         
 -12  10   1         14.32         12.05         1.11 o                         
 -11  10   1          0.33          1.03         0.45 o                         
 -10  10   1          0.24          0.57         0.55 o                         
  -9  10   1         21.78         26.47         1.42 o                         
  -8  10   1        266.83        236.54         6.93 o                         
  -7  10   1        176.90        173.37         5.95 o                         
  -6  10   1        240.41        252.85         7.95 o                         
  -5  10   1         17.22         16.64         1.43 o                         
  -4  10   1        187.60        191.22         5.46 o                         
  -3  10   1        202.29        216.12         6.12 o                         
  -2  10   1         33.81         34.13         1.36 o                         
  -1  10   1         24.32         24.08         1.46 o                         
   0  10   1          5.53          6.39         0.69 o                         
   1  10   1        170.18        171.30         5.25 o                         
   2  10   1         60.84         62.13         2.25 o                         
   3  10   1          4.85          3.34         0.67 o                         
   4  10   1          3.69          2.30         0.48 o                         
 -11  11   1         15.05         14.42         1.27 o                         
 -10  11   1          3.01          3.92         0.67 o                         
  -9  11   1          0.36          1.03         0.67 o                         
  -8  11   1         72.26         67.49         7.06 o                         
  -7  11   1         24.02         24.03         1.78 o                         
  -6  11   1          2.90          1.12         3.39 o                         
  -5  11   1        177.31        191.60         6.63 o                         
  -4  11   1         31.51         30.99         1.89 o                         
  -3  11   1         58.23         51.34         2.38 o                         
  -2  11   1          3.59          6.43         1.88 o                         
  -1  11   1          5.22          4.91         0.56 o                         
   0  11   1         62.76         59.80         2.22 o                         
   1  11   1          7.26          6.75         0.67 o                         
   2  11   1         36.73         38.56         1.46 o                         
   3  11   1          5.47          4.66         0.61 o                         
 -11  12   1          7.30          6.66         0.79 o                         
 -10  12   1          4.79          3.52         0.79 o                         
  -9  12   1          2.50          0.39         0.49 o                         
  -8  12   1         31.70         29.93         1.73 o                         
  -7  12   1         57.54         56.21         2.63 o                         
  -6  12   1          7.79          8.35         1.06 o                         
  -5  12   1          0.13          0.72         0.54 o                         
  -4  12   1         67.10         66.74         2.91 o                         
  -3  12   1          1.19          0.14         0.87 o                         
  -2  12   1         33.20         33.98         1.51 o                         
  -1  12   1         16.83         13.85         1.89 o                         
   0  12   1          0.47          0.71         0.41 o                         
   1  12   1          5.78          7.63         0.87 o                         
   2  12   1          6.11          5.07         0.79 o                         
 -10  13   1         56.50         56.31         3.17 o                         
  -9  13   1          1.06          0.24         0.45 o                         
  -8  13   1        140.63        131.77         5.79 o                         
  -7  13   1         58.97         56.07         2.47 o                         
  -6  13   1         15.70         13.15         1.58 o                         
  -5  13   1         19.13         18.74         1.22 o                         
  -4  13   1         27.84         24.74         2.46 o                         
  -3  13   1         42.38         44.16         1.91 o                         
  -2  13   1         40.72         39.32         2.54 o                         
  -1  13   1         20.41         16.80         1.43 o                         
   0  13   1         39.17         39.96         2.38 o                         
  -8  14   1          2.71          2.30         0.48 o                         
  -7  14   1         30.22         35.19         2.38 o                         
  -6  14   1         15.09         12.84         1.27 o                         
  -5  14   1         10.85          8.88         0.95 o                         
  -4  14   1          4.82          6.18         0.79 o                         
   1 -14   2         56.56         53.61         3.17 o                         
   2 -14   2         26.81         29.18         1.22 o                         
   3 -14   2          4.79          4.75         0.79 o                         
   4 -14   2          5.57          6.34         0.95 o                         
   5 -14   2          2.73          1.70         1.82 o                         
   6 -14   2          0.06         -0.05         0.38 o                         
   7 -14   2          3.63          4.08         0.87 o                         
  -1 -13   2          0.00         -0.48         0.48 o                         
   0 -13   2          5.58          3.64         0.95 o                         
   1 -13   2          5.40          5.46         0.61 o                         
   2 -13   2          0.00         -0.34         0.34 o                         
   3 -13   2         80.92         71.82         2.97 o                         
   4 -13   2         23.16         22.93         1.18 o                         
   5 -13   2          0.14          0.24         0.56 o                         
   6 -13   2          8.10         10.93         3.17 o                         
   7 -13   2        104.19        118.05         4.49 o                         
   8 -13   2         58.55         68.83         3.96 o                         
   9 -13   2          9.99          6.50         0.79 o                         
  -3 -12   2          0.23          0.10         0.41 o                         
  -2 -12   2         24.53         26.00         2.06 o                         
  -1 -12   2         66.39         66.72         2.75 o                         
   0 -12   2         33.46         32.78         1.35 o                         
   1 -12   2          6.10          3.13         0.71 o                         
   2 -12   2         92.02         77.14         3.81 o                         
   3 -12   2         32.16         27.74         1.67 o                         
   4 -12   2        442.84        445.16        15.53 o                         
   5 -12   2        353.81        357.35        12.65 o                         
   6 -12   2        341.80        358.64        12.65 o                         
   7 -12   2         14.56         14.59         1.23 o                         
   8 -12   2         29.41         29.04         1.68 o                         
   9 -12   2        100.90        110.60         4.09 o                         
  10 -12   2         62.52         66.99         2.47 o                         
  -5 -11   2          0.67          0.79         0.48 o                         
  -4 -11   2          6.43          3.90         0.55 o                         
  -3 -11   2          1.91          2.43         0.63 o                         
  -2 -11   2         24.50         23.15         1.44 o                         
  -1 -11   2         63.34         63.80         2.86 o                         
   0 -11   2        383.40        397.45        10.36 o                         
   1 -11   2         36.38         35.45         1.85 o                         
   2 -11   2        124.95        115.50         4.33 o                         
   3 -11   2        202.61        198.97         5.76 o                         
   4 -11   2         92.75         88.60         2.91 o                         
   5 -11   2          1.30          0.97         1.90 o                         
   6 -11   2          0.01          0.43         4.44 o                         
   7 -11   2         30.83         25.05         1.79 o                         
   8 -11   2         20.85         22.70         2.38 o                         
   9 -11   2         20.54         19.50         2.06 o                         
  10 -11   2         17.72         15.77         0.90 o                         
  -6 -10   2         36.10         29.17         1.90 o                         
  -5 -10   2          1.32          1.27         0.79 o                         
  -4 -10   2         82.38         76.09         3.07 o                         
  -3 -10   2          0.80          0.79         0.53 o                         
  -2 -10   2        151.72        174.94         6.11 o                         
  -1 -10   2        284.23        282.71         7.57 o                         
   0 -10   2         11.92          8.21         1.67 o                         
   1 -10   2          0.09          0.06         0.44 o                         
   2 -10   2        334.48        341.01        10.78 o                         
   3 -10   2        107.17        101.57         5.07 o                         
   4 -10   2        295.23        282.33         8.86 o                         
   5 -10   2         84.49         85.92         3.49 o                         
   6 -10   2         32.76         32.67         3.11 o                         
   7 -10   2         50.29         50.32         2.04 o                         
   8 -10   2         38.70         43.61         1.83 o                         
   9 -10   2          6.89          6.59         0.78 o                         
  10 -10   2         61.32         62.33         2.62 o                         
  11 -10   2          3.14          3.33         0.63 o                         
  -7  -9   2          7.15          5.55         0.79 o                         
  -6  -9   2          1.38          1.43         0.79 o                         
  -5  -9   2         86.90         89.23         3.57 o                         
  -4  -9   2          0.19         -0.03         0.55 o                         
  -3  -9   2         23.67         26.44         1.67 o                         
  -2  -9   2          1.15          0.57         0.74 o                         
  -1  -9   2        146.18        133.23         3.92 o                         
   0  -9   2        131.95        132.60         3.97 o                         
   1  -9   2         22.67         24.73         1.31 o                         
   2  -9   2         77.51         79.67         3.34 o                         
   3  -9   2        240.30        241.61         7.99 o                         
   4  -9   2        368.99        370.34         9.08 o                         
   5  -9   2        152.99        155.22         5.09 o                         
   6  -9   2        131.88        116.23         3.08 o                         
   7  -9   2         64.22         56.54         2.71 o                         
   8  -9   2         14.63          8.18         0.70 o                         
   9  -9   2         13.36         11.11         0.79 o                         
  10  -9   2         12.84         12.27         0.68 o                         
  11  -9   2         24.51         24.29         1.17 o                         
  -8  -8   2         28.67         27.27         1.74 o                         
  -7  -8   2        139.00        120.80         6.51 o                         
  -6  -8   2        229.10        222.08        11.44 o                         
  -2  -8   2         14.00         13.55         0.71 o                         
  -1  -8   2        227.72        262.09         6.15 o                         
   0  -8   2        184.75        172.27         4.81 o                         
   1  -8   2         18.40         26.17         1.54 o                         
   2  -8   2       1040.85       1083.45        26.89 o                         
   3  -8   2         61.41         76.07         2.08 o                         
   4  -8   2         99.31        103.36         2.66 o                         
   5  -8   2         88.86         82.87         2.29 o                         
   6  -8   2         64.24         64.86         4.68 o                         
   7  -8   2        414.26        416.36         9.04 o                         
   8  -8   2        447.30        455.03        11.02 o                         
   9  -8   2         33.73         33.42         1.46 o                         
  10  -8   2          2.81          1.66         0.42 o                         
  11  -8   2          7.35          7.24         0.51 o                         
  -8  -7   2          2.60          2.54         0.79 o                         
  -6  -7   2          3.55          0.22         0.84 o                         
  -5  -7   2        282.38        311.24        12.00 o                         
  -4  -7   2         71.66         74.90         3.75 o                         
  -3  -7   2        359.35        375.93         8.44 o                         
  -2  -7   2        402.36        445.13        11.17 o                         
  -1  -7   2        187.56        212.17         5.65 o                         
   0  -7   2         55.68         44.31         2.32 o                         
   1  -7   2        437.62        471.74        14.52 o                         
   2  -7   2        100.35         96.44         4.02 o                         
   3  -7   2        831.88        828.98        20.77 o                         
   4  -7   2        271.30        310.61         7.47 o                         
   5  -7   2        126.04        125.81         3.58 o                         
   6  -7   2        224.03        223.26         5.16 o                         
   7  -7   2        185.45        181.75         4.91 o                         
   8  -7   2         12.02          6.67         1.00 o                         
   9  -7   2         51.23         52.12         2.38 o                         
  10  -7   2          0.01          0.28         0.39 o                         
  11  -7   2          0.01         -0.19         0.33 o                         
  -9  -6   2          4.01          4.44         0.79 o                         
  -8  -6   2         13.06          9.45         0.88 o                         
  -7  -6   2        112.63        120.69         5.63 o                         
  -6  -6   2         13.78         14.21         1.26 o                         
  -5  -6   2        102.66        115.88         4.58 o                         
  -4  -6   2         87.95         93.04         3.75 o                         
  -3  -6   2         83.07        102.55         3.18 o                         
  -2  -6   2         15.50         16.30         1.33 o                         
  -1  -6   2         26.35         36.54         6.66 o                         
   0  -6   2       1700.12       1752.29        69.28 o                         
   1  -6   2        170.17        185.87         6.43 o                         
   2  -6   2          0.50          0.78         0.46 o                         
   3  -6   2        513.85        499.87        20.17 o                         
   4  -6   2         17.92         15.17         1.29 o                         
   5  -6   2         18.89         16.97         1.07 o                         
   6  -6   2         39.45         36.37         1.55 o                         
   7  -6   2        110.27         98.55         4.38 o                         
   8  -6   2        331.82        298.18         7.48 o                         
   9  -6   2        218.15        209.04         5.12 o                         
  10  -6   2          7.27          7.07         0.67 o                         
  11  -6   2          3.92          4.96         0.61 o                         
  -9  -5   2         21.50         27.77         1.44 o                         
  -8  -5   2          0.51          0.41         0.39 o                         
  -7  -5   2         39.12         43.31         2.17 o                         
  -6  -5   2        150.69        159.73         7.86 o                         
  -5  -5   2        129.32        141.59         4.18 o                         
  -4  -5   2         68.72         66.40         3.40 o                         
  -3  -5   2          5.03          4.64         1.79 o                         
  -2  -5   2         10.40         12.48         2.32 o                         
  -1  -5   2         93.46        105.26         5.53 o                         
   0  -5   2         72.57         94.09         5.32 o                         
   1  -5   2        141.82        141.20         7.47 o                         
   2  -5   2        120.96         97.98         6.06 o                         
   3  -5   2        228.62        261.90        10.26 o                         
   4  -5   2         18.73         21.56         1.41 o                         
   5  -5   2        344.53        382.92        10.27 o                         
   6  -5   2         22.40         15.34         0.87 o                         
   7  -5   2         38.84         38.56         2.14 o                         
   8  -5   2         87.29         86.13         2.69 o                         
   9  -5   2          2.25          1.74         0.79 o                         
  10  -5   2         19.76         21.21         1.30 o                         
  11  -5   2          0.00         -0.30         0.30 o                         
 -10  -4   2         99.83        105.04         5.39 o                         
  -9  -4   2         12.03         12.27         2.22 o                         
  -8  -4   2         58.93         62.22         4.69 o                         
  -7  -4   2         57.99         57.34         5.57 o                         
  -6  -4   2        339.84        332.39        10.40 o                         
  -5  -4   2         12.52         14.45         2.25 o                         
  -4  -4   2         36.79         43.76         6.66 o                         
  -3  -4   2          9.94          6.80         1.75 o                         
  -2  -4   2        306.88        296.63        12.09 o                         
  -1  -4   2        270.68        298.37         9.55 o                         
   0  -4   2          0.30          0.38         0.95 o                         
   1  -4   2       3114.26       2848.71        96.05 o                         
   2  -4   2        642.92        649.79        23.80 o                         
   3  -4   2        606.66        614.36        24.72 o                         
   4  -4   2        434.99        476.33        22.46 o                         
   5  -4   2       1097.00       1123.22        28.01 o                         
   6  -4   2        148.94        150.24         5.69 o                         
   7  -4   2          3.17          3.00         0.50 o                         
   8  -4   2       1088.67       1088.20        21.74 o                         
   9  -4   2         14.30          5.23         8.08 o                         
  10  -4   2         32.68         30.37         1.81 o                         
  11  -4   2         12.54          9.65         0.63 o                         
 -11  -3   2          1.30          0.48         0.48 o                         
 -10  -3   2          2.50          3.01         0.79 o                         
  -9  -3   2         29.31         32.19         4.12 o                         
  -8  -3   2          4.51          2.79         1.48 o                         
  -7  -3   2        135.31        137.95         5.54 o                         
  -6  -3   2        164.91        200.22         7.88 o                         
  -5  -3   2         13.99         14.58         4.60 o                         
  -4  -3   2        337.44        333.00        10.60 o                         
  -3  -3   2        301.80        280.07        12.26 o                         
  -2  -3   2        130.51        120.89         4.64 o                         
  -1  -3   2       1928.91       1885.48        51.96 o                         
   0  -3   2        650.27        567.56        20.37 o                         
   1  -3   2        105.03        103.97         5.11 o                         
   2  -3   2       3386.64       3125.73       105.06 o                         
   3  -3   2        392.91        419.43        17.47 o                         
   4  -3   2         71.05         70.29         4.64 o                         
   5  -3   2         49.24         57.10         3.43 o                         
   6  -3   2          0.03          1.19         0.63 o                         
   7  -3   2         73.73         70.89         1.94 o                         
   8  -3   2          0.09         -0.36         0.40 o                         
   9  -3   2          0.05          0.32         0.41 o                         
  10  -3   2         16.81         16.41         1.32 o                         
  11  -3   2          4.13          3.05         0.34 o                         
 -11  -2   2         39.19         35.67         2.22 o                         
 -10  -2   2         77.39         72.14         7.37 o                         
  -9  -2   2          0.00         -0.24         0.46 o                         
  -8  -2   2         33.86         30.69         1.41 o                         
  -7  -2   2         55.99         54.10         4.55 o                         
  -6  -2   2        226.83        245.99        13.19 o                         
  -5  -2   2        225.84        270.58         8.68 o                         
  -4  -2   2          0.79         -0.70         0.89 o                         
  -3  -2   2        988.89        941.33        32.67 o                         
  -2  -2   2         27.43         45.84         2.82 o                         
  -1  -2   2        100.90        121.40         6.51 o                         
   0  -2   2        389.61        323.07        12.02 o                         
   1  -2   2         47.96         29.84         2.41 o                         
   2  -2   2       1074.17        987.22        48.18 o                         
   3  -2   2          8.31          8.40         1.18 o                         
   4  -2   2        896.90        990.95        28.51 o                         
   5  -2   2          5.35          7.50         0.87 o                         
   6  -2   2         16.54         18.74         0.91 o                         
   7  -2   2         20.75         18.29         1.03 o                         
   8  -2   2          0.84          0.23         0.36 o                         
   9  -2   2        101.82        104.57         4.23 o                         
  10  -2   2         28.10         26.85         1.18 o                         
  11  -2   2         14.19         10.05         0.79 o                         
 -12  -1   2          4.54          4.44         0.63 o                         
 -11  -1   2          3.02          2.35         0.63 o                         
 -10  -1   2        170.07        174.91        19.13 o                         
  -9  -1   2         25.79         29.83         2.40 o                         
  -8  -1   2         89.12         90.12         4.48 o                         
  -7  -1   2         60.91         77.37         2.98 o                         
  -6  -1   2          0.23         -0.04         1.37 o                         
  -5  -1   2        226.08        231.97         7.80 o                         
  -4  -1   2         98.31        102.55         4.95 o                         
  -3  -1   2       2859.42       2623.57        87.86 o                         
  -2  -1   2      19923.68      23296.27      1086.77 o                         
  -1  -1   2         63.93         71.94         2.72 o                         
   0  -1   2       1770.31       1686.01        56.74 o                         
   1  -1   2       8322.04       8755.86       236.06 o                         
   2  -1   2        604.83        519.10        14.98 o                         
   3  -1   2        313.80        344.03        14.90 o                         
   4  -1   2         26.54         25.84         3.00 o                         
   5  -1   2          0.41          4.46         1.75 o                         
   6  -1   2         84.88         88.80         2.53 o                         
   7  -1   2        220.45        239.58         7.95 o                         
   8  -1   2         85.28         81.88         3.13 o                         
   9  -1   2         40.29         42.02         1.72 o                         
  10  -1   2          3.83          4.22         0.55 o                         
  11  -1   2          6.48          4.62         0.45 o                         
 -12   0   2          7.01          7.13         0.95 o                         
 -11   0   2          3.25          3.68         0.61 o                         
 -10   0   2        103.46         96.91         5.87 o                         
  -9   0   2         28.98         29.97         1.70 o                         
  -8   0   2         22.27         24.36         2.20 o                         
  -7   0   2         37.38         43.83         4.37 o                         
  -6   0   2         83.61         88.37         5.11 o                         
  -5   0   2       2621.24       2649.32        89.52 o                         
  -4   0   2       3243.97       3251.87       108.80 o                         
  -3   0   2       6205.81       6167.25       166.69 o                         
  -2   0   2       3766.07       3471.05        94.18 o                         
  -1   0   2       2651.76       2456.47        66.73 o                         
   0   0   2        788.84        673.64        18.68 o                         
   1   0   2       1742.12       1668.84        69.83 o                         
   2   0   2       7292.43       8009.86       375.34 o                         
   3   0   2       2422.79       2561.88       118.49 o                         
   4   0   2        603.24        661.45        41.14 o                         
   5   0   2          0.48         -0.13         0.70 o                         
   6   0   2         14.22         13.76         1.08 o                         
   7   0   2        127.86        119.48         4.35 o                         
   8   0   2        117.74        127.31         4.94 o                         
   9   0   2        180.06        180.19         6.57 o                         
  10   0   2         25.45         28.03         1.90 o                         
 -12   1   2          4.17          5.56         0.71 o                         
 -11   1   2         29.99         30.50         1.27 o                         
 -10   1   2         26.67         27.80         4.81 o                         
  -9   1   2        116.38        126.63         6.05 o                         
  -8   1   2         16.13         12.59         1.02 o                         
  -7   1   2         74.97         74.38         2.63 o                         
  -6   1   2        272.04        284.58        11.93 o                         
  -5   1   2        318.42        308.99        18.31 o                         
  -4   1   2       4850.81       4702.86       127.77 o                         
  -3   1   2      18086.55      18125.80      1145.91 o                         
  -2   1   2        668.80        655.41        22.84 o                         
  -1   1   2       1813.46       1573.07        92.61 o                         
   0   1   2          7.10         10.24         1.23 o                         
   1   1   2       8480.69       8536.19       230.42 o                         
   2   1   2        133.10        124.20         5.45 o                         
   3   1   2         26.27         36.90         2.96 o                         
   4   1   2        196.78        232.11        14.77 o                         
   5   1   2        122.92        116.73         3.57 o                         
   6   1   2        203.09        240.20         7.45 o                         
   7   1   2        117.45        120.37         7.30 o                         
   8   1   2          0.21          1.27         0.79 o                         
   9   1   2          6.51          4.60         0.76 o                         
  10   1   2         24.67         23.30         1.74 o                         
 -13   2   2          5.65          7.77         0.79 o                         
 -12   2   2          1.00          0.82         0.34 o                         
 -11   2   2          0.17         -0.26         0.37 o                         
 -10   2   2          1.39          1.05         0.44 o                         
  -9   2   2        208.81        214.64         5.51 o                         
  -8   2   2       1104.47       1077.55        23.62 o                         
  -7   2   2        309.22        273.96         7.49 o                         
  -6   2   2       1791.66       1828.96        95.83 o                         
  -5   2   2        609.44        617.07        26.35 o                         
  -4   2   2         42.29         52.01         3.31 o                         
  -3   2   2        813.90        797.29        27.92 o                         
  -2   2   2         92.04        141.96         6.12 o                         
  -1   2   2       2541.21       2466.98        83.64 o                         
   0   2   2       5208.58       4905.87       170.94 o                         
   1   2   2         11.77          7.11         1.26 o                         
   2   2   2        505.37        457.92        16.77 o                         
   3   2   2        556.16        561.42        28.26 o                         
   4   2   2        748.64        798.94        22.77 o                         
   5   2   2        492.61        532.62        13.34 o                         
   6   2   2         95.88        106.11         4.04 o                         
   7   2   2         99.18         94.34         3.76 o                         
   8   2   2          7.94         11.68         1.11 o                         
   9   2   2          0.65          1.78         0.48 o                         
  10   2   2          4.36          4.44         0.63 o                         
 -13   3   2         12.88         16.80         1.90 o                         
 -12   3   2         40.51         38.26         1.82 o                         
 -11   3   2         38.33         39.13         1.55 o                         
 -10   3   2         48.67         51.89         3.97 o                         
  -9   3   2         88.47         82.70         2.47 o                         
  -8   3   2        218.91        215.98         5.41 o                         
  -7   3   2          0.00          0.20         0.49 o                         
  -6   3   2         34.01         31.48         5.31 o                         
  -5   3   2         60.56         57.24         4.44 o                         
  -4   3   2         77.60         49.41         4.05 o                         
  -3   3   2       1212.76       1471.66       168.61 o                         
  -2   3   2       1489.49       1407.30        48.17 o                         
  -1   3   2       6478.63       6094.40       202.60 o                         
   0   3   2       1419.41       1415.68       115.28 o                         
   1   3   2        169.59        165.10        10.01 o                         
   2   3   2          0.87          1.43         1.58 o                         
   3   3   2         34.34         36.94         5.55 o                         
   4   3   2          0.17          1.87         1.54 o                         
   5   3   2         10.55         14.18         1.66 o                         
   6   3   2          9.10          7.68         0.75 o                         
   7   3   2         22.92         23.62         1.74 o                         
   8   3   2          1.59          0.50         0.97 o                         
   9   3   2         19.57         16.48         1.43 o                         
 -13   4   2         43.27         47.02         2.67 o                         
 -12   4   2         24.98         24.22         1.09 o                         
 -11   4   2         26.03         28.58         1.62 o                         
 -10   4   2         23.83         30.93         1.93 o                         
  -9   4   2        750.81        751.59        17.02 o                         
  -8   4   2        179.35        186.53         4.83 o                         
  -7   4   2        148.25        148.06         5.34 o                         
  -6   4   2         90.56        105.85         3.76 o                         
  -5   4   2        281.01        313.68        10.45 o                         
  -4   4   2        935.40        865.53        31.16 o                         
  -3   4   2        958.76        871.62        31.16 o                         
  -2   4   2        768.07        697.27        25.16 o                         
  -1   4   2         18.29         23.12         2.62 o                         
   0   4   2        274.16        296.77        12.14 o                         
   1   4   2        513.37        506.31        26.66 o                         
   2   4   2        166.43        196.91        12.23 o                         
   3   4   2        194.55        203.27         8.24 o                         
   4   4   2        146.79        159.10         8.65 o                         
   5   4   2          4.00          4.12         0.78 o                         
   6   4   2        198.00        192.40         7.07 o                         
   7   4   2         33.66         35.50         1.90 o                         
 -13   5   2         11.42          8.11         0.55 o                         
 -12   5   2         37.10         39.54         1.90 o                         
 -11   5   2          0.57          0.00         0.39 o                         
 -10   5   2         40.98         39.06         1.52 o                         
  -9   5   2        353.83        334.57         8.22 o                         
  -8   5   2         99.09         99.92         2.92 o                         
  -7   5   2        126.26        125.00         4.42 o                         
  -6   5   2          0.04          0.28         0.46 o                         
  -5   5   2        101.25        108.65         4.28 o                         
  -4   5   2       3132.94       3018.19        71.45 o                         
  -3   5   2          9.84         11.05         1.37 o                         
  -2   5   2         64.51         90.44         4.52 o                         
  -1   5   2        874.68        997.12        28.23 o                         
   0   5   2        106.21        136.69        21.03 o                         
   1   5   2          1.07          3.15         0.63 o                         
   2   5   2         11.21          9.51         1.35 o                         
   3   5   2        169.53        155.69         5.13 o                         
   4   5   2         32.05         26.57         1.67 o                         
   5   5   2         95.49         90.65         3.81 o                         
   6   5   2         17.62         17.88         1.40 o                         
   7   5   2         15.95         15.22         1.26 o                         
   8   5   2         19.71         22.83         1.59 o                         
 -13   6   2         10.26          9.99         0.55 o                         
 -12   6   2         75.18         71.25         2.53 o                         
 -11   6   2          0.23          0.57         0.41 o                         
 -10   6   2        164.49        170.68         6.23 o                         
  -9   6   2         57.12         56.12         2.95 o                         
  -8   6   2         14.56         13.52         1.12 o                         
  -7   6   2          0.82          1.56         0.52 o                         
  -6   6   2          6.26         11.65         1.39 o                         
  -5   6   2         24.41         30.12         2.04 o                         
  -4   6   2         16.19         14.07         1.18 o                         
  -3   6   2          9.40          9.87         1.15 o                         
  -2   6   2        169.55        171.31         6.01 o                         
  -1   6   2        990.66       1019.63        29.09 o                         
   0   6   2        478.50        528.15        13.11 o                         
   1   6   2          2.45          1.17         0.82 o                         
   2   6   2         96.67         97.28         3.98 o                         
   3   6   2         33.46         36.02         1.53 o                         
   4   6   2        537.51        544.47        18.81 o                         
   5   6   2         82.90         84.60         5.00 o                         
   6   6   2          0.01         -0.14         0.55 o                         
   7   6   2         36.50         43.92         1.91 o                         
 -13   7   2          0.09          0.09         0.24 o                         
 -12   7   2          8.47          7.83         0.61 o                         
 -11   7   2        114.82        116.62         5.20 o                         
 -10   7   2        144.70        146.80         5.62 o                         
  -9   7   2          4.08          2.39         0.70 o                         
  -8   7   2         44.66         36.80         1.49 o                         
  -7   7   2        410.69        413.78         9.11 o                         
  -6   7   2       1430.83       1539.09        44.30 o                         
  -5   7   2        256.30        257.50         5.72 o                         
  -4   7   2          0.40         -0.55         0.72 o                         
  -3   7   2        221.08        236.36         5.90 o                         
  -2   7   2        169.04        161.79         4.28 o                         
  -1   7   2         56.54         53.82         1.95 o                         
   0   7   2         74.38         79.51         3.32 o                         
   1   7   2         55.14         60.60         2.94 o                         
   2   7   2          0.58          1.85         0.94 o                         
   3   7   2          0.02         -0.37         0.37 o                         
   4   7   2         44.79         45.33         2.41 o                         
   5   7   2         51.79         50.50         3.88 o                         
   6   7   2        103.27        104.37         6.82 o                         
 -13   8   2          0.00          0.00         0.32 o                         
 -12   8   2         25.04         29.54         1.16 o                         
 -11   8   2          5.23          5.46         0.67 o                         
 -10   8   2         24.46         25.76         1.20 o                         
  -9   8   2         31.60         37.87         2.17 o                         
  -8   8   2        179.74        175.59         4.44 o                         
  -7   8   2        122.84        113.42         5.27 o                         
  -6   8   2         10.25         12.56         0.72 o                         
  -5   8   2         92.45         89.28         2.78 o                         
  -4   8   2          1.09          0.18         0.57 o                         
  -3   8   2          3.85          2.91         0.80 o                         
  -2   8   2        293.24        287.38         6.75 o                         
  -1   8   2         96.77        109.54         2.92 o                         
   0   8   2        339.55        335.31         7.77 o                         
   1   8   2        179.44        167.54         5.87 o                         
   2   8   2          7.16          5.56         0.67 o                         
   3   8   2         76.60         74.04         3.85 o                         
   4   8   2         73.50         84.52         2.79 o                         
   5   8   2         15.28         15.23         1.19 o                         
   6   8   2         63.20         64.56         3.49 o                         
 -12   9   2          2.74          3.09         0.43 o                         
 -11   9   2          0.04         -0.32         0.32 o                         
 -10   9   2         37.55         36.61         2.13 o                         
  -9   9   2         34.74         27.34         1.71 o                         
  -8   9   2        110.55        108.08         6.65 o                         
  -7   9   2          7.34          8.58         2.81 o                         
  -6   9   2         37.75         40.26         1.95 o                         
  -5   9   2         35.87         32.72         1.48 o                         
  -4   9   2         15.46         12.95         1.26 o                         
  -3   9   2        749.77        743.02        16.48 o                         
  -2   9   2        203.28        177.25         5.37 o                         
  -1   9   2        266.80        253.21         6.08 o                         
   0   9   2        455.10        449.23        10.73 o                         
   1   9   2         37.28         36.31         1.62 o                         
   2   9   2          5.09          5.85         0.75 o                         
   3   9   2         22.39         21.82         1.09 o                         
   4   9   2          5.24          5.79         0.78 o                         
   5   9   2         39.38         45.75         3.41 o                         
 -12  10   2         14.85         21.76         3.17 o                         
 -11  10   2          0.33          0.57         0.38 o                         
 -10  10   2          0.56          0.51         0.44 o                         
  -9  10   2         15.81         17.24         1.07 o                         
  -8  10   2         62.84         53.17         4.55 o                         
  -7  10   2         13.21          9.12         3.77 o                         
  -6  10   2         14.80         16.81         1.89 o                         
  -5  10   2          8.38          6.41         1.94 o                         
  -4  10   2         65.68         65.13         3.73 o                         
  -3  10   2        242.65        263.01         7.65 o                         
  -2  10   2          2.61          2.05         0.52 o                         
  -1  10   2         55.84         54.80         1.79 o                         
   0  10   2         11.18         15.61         1.90 o                         
   1  10   2          0.02          0.86         0.46 o                         
   2  10   2         12.16         12.33         0.83 o                         
   3  10   2         25.16         30.26         1.21 o                         
 -11  11   2         15.97         16.48         1.43 o                         
 -10  11   2          0.81          0.48         0.79 o                         
  -9  11   2         40.42         32.41         2.01 o                         
  -8  11   2         63.70         66.12         3.08 o                         
  -7  11   2        230.46        233.82         8.59 o                         
  -6  11   2          9.56         -7.77         7.77 o                         
  -5  11   2         60.82         58.76         3.96 o                         
  -4  11   2        537.80        544.00        28.05 o                         
  -3  11   2        305.66        302.21         8.28 o                         
  -2  11   2         65.94         70.80         3.00 o                         
  -1  11   2          0.49         -0.02         0.37 o                         
   0  11   2         14.60         14.67         1.00 o                         
   1  11   2         20.96         21.68         1.07 o                         
   2  11   2         16.15         15.89         0.99 o                         
   3  11   2          2.16          1.58         0.48 o                         
 -11  12   2         34.08         32.98         2.06 o                         
 -10  12   2         73.89         70.30         2.80 o                         
  -9  12   2          2.12          1.99         0.79 o                         
  -8  12   2         21.55         22.17         1.46 o                         
  -7  12   2         73.28         68.89         3.08 o                         
  -6  12   2          0.68          0.71         0.56 o                         
  -5  12   2        122.67        120.95         8.41 o                         
  -4  12   2         16.25         15.36         1.82 o                         
  -3  12   2         62.71         67.64         4.12 o                         
  -2  12   2          5.40          5.20         0.57 o                         
  -1  12   2         65.84         61.99         2.58 o                         
   0  12   2         35.74         29.45         2.85 o                         
   1  12   2         12.41         16.22         2.14 o                         
 -10  13   2         15.79         14.27         1.27 o                         
  -9  13   2          1.03          0.16         0.43 o                         
  -8  13   2          4.42          3.61         0.61 o                         
  -7  13   2         21.08         22.13         1.34 o                         
  -6  13   2         44.86         37.90         1.91 o                         
  -5  13   2          3.24          2.22         0.61 o                         
  -4  13   2         20.56         22.03         1.74 o                         
  -3  13   2          0.01          0.16         0.48 o                         
  -2  13   2          3.06          1.58         0.63 o                         
  -1  13   2         10.80          9.98         0.95 o                         
  -8  14   2         49.38         46.86         1.91 o                         
  -7  14   2         30.02         32.66         2.22 o                         
  -6  14   2          0.05         -0.32         0.48 o                         
  -5  14   2          1.66          1.58         0.63 o                         
   0 -14   3         77.17         84.41         4.28 o                         
   1 -14   3         33.38         29.81         1.90 o                         
   2 -14   3          6.17          6.18         0.79 o                         
   3 -14   3          2.23          2.54         0.63 o                         
   4 -14   3         11.32         10.14         1.11 o                         
   5 -14   3          0.72          0.16         0.63 o                         
   6 -14   3          7.20          7.69         0.67 o                         
   7 -14   3         14.03         15.01         0.90 o                         
  -1 -13   3         20.71         26.95         1.90 o                         
   0 -13   3        163.70        181.96         9.21 o                         
   1 -13   3         19.13         19.63         1.17 o                         
   2 -13   3         36.68         35.51         1.68 o                         
   3 -13   3         12.48         13.66         2.77 o                         
   4 -13   3         17.42         19.36         2.54 o                         
   5 -13   3         16.38         13.16         1.12 o                         
   6 -13   3          0.67          0.09         0.49 o                         
   7 -13   3          8.32          7.71         0.78 o                         
   8 -13   3          2.13          2.74         0.57 o                         
  -4 -12   3         27.89         28.54         1.74 o                         
  -3 -12   3          0.18         -0.24         0.40 o                         
  -2 -12   3         51.28         53.59         2.30 o                         
  -1 -12   3        219.34        221.99         7.92 o                         
   0 -12   3         74.42         77.86         3.03 o                         
   1 -12   3         45.83         51.95         2.66 o                         
   2 -12   3          6.20          6.00         0.83 o                         
   3 -12   3         97.87        108.36         4.75 o                         
   4 -12   3         24.69         28.95         2.60 o                         
   5 -12   3         69.24         69.91         3.19 o                         
   6 -12   3          9.48          9.09         1.06 o                         
   7 -12   3         97.42        104.34         4.52 o                         
   8 -12   3          2.96          2.69         0.56 o                         
   9 -12   3          2.05          3.61         0.45 o                         
  -5 -11   3          6.48          6.97         1.27 o                         
  -4 -11   3          7.93          8.55         0.76 o                         
  -3 -11   3          8.65         10.90         0.99 o                         
  -2 -11   3        106.85        108.72         4.31 o                         
  -1 -11   3         17.43         14.56         0.91 o                         
   0 -11   3         24.07         23.72         1.27 o                         
   1 -11   3        234.63        243.76         8.01 o                         
   2 -11   3         66.48         66.45         2.93 o                         
   3 -11   3        310.01        334.15         9.03 o                         
   4 -11   3          1.26          7.92         6.24 o                         
   5 -11   3         88.92         90.49         5.86 o                         
   6 -11   3        234.31        241.37         8.87 o                         
   7 -11   3        169.13        164.38         6.23 o                         
   8 -11   3         33.50         43.52         3.33 o                         
   9 -11   3         30.02         30.77         1.51 o                         
  10 -11   3         11.95         17.31         0.90 o                         
  -6 -10   3         20.64         23.46         1.74 o                         
  -5 -10   3        117.90        110.34         4.15 o                         
  -4 -10   3        410.41        404.08        14.01 o                         
  -3 -10   3        340.19        334.21        19.00 o                         
  -2 -10   3        161.06        168.94        17.38 o                         
  -1 -10   3         24.13         25.78         1.28 o                         
   0 -10   3        407.18        383.00         9.99 o                         
   1 -10   3         60.92         57.45         2.63 o                         
   2 -10   3         20.70         21.54         1.62 o                         
   3 -10   3        167.47        155.21         4.50 o                         
   4 -10   3        657.82        697.09        17.88 o                         
   5 -10   3          0.29         -0.73         2.68 o                         
   6 -10   3          1.64          1.50         0.66 o                         
   7 -10   3         24.53         23.50         1.27 o                         
   8 -10   3         44.42         42.77         1.73 o                         
   9 -10   3         12.60         13.51         1.84 o                         
  10 -10   3          3.75          4.85         0.39 o                         
  -7  -9   3         10.10         11.57         1.27 o                         
  -6  -9   3         84.93         87.47         3.50 o                         
  -5  -9   3        136.69        143.76         5.37 o                         
  -4  -9   3         27.65         24.64         2.22 o                         
  -3  -9   3          6.18          6.08         3.87 o                         
  -2  -9   3        287.55        285.23         7.74 o                         
  -1  -9   3        275.58        289.13         7.71 o                         
   0  -9   3        132.20        136.46         4.80 o                         
   1  -9   3         32.36         42.49         2.05 o                         
   2  -9   3         27.16         32.97         1.66 o                         
   3  -9   3         36.67         38.33         1.99 o                         
   4  -9   3          3.75          0.73         1.07 o                         
   5  -9   3         10.40          8.11         1.30 o                         
   6  -9   3         32.26         28.56         1.22 o                         
   7  -9   3          1.52          0.44         0.44 o                         
   8  -9   3          0.03          0.01         0.44 o                         
   9  -9   3          5.07          6.00         0.51 o                         
  10  -9   3          6.63          7.75         0.97 o                         
  11  -9   3         20.17         22.19         1.43 o                         
  -7  -8   3          0.60          0.63         0.79 o                         
  -6  -8   3         11.16         15.59         2.77 o                         
  -5  -8   3        299.14        313.47        18.52 o                         
  -4  -8   3        116.33        122.35         3.83 o                         
  -3  -8   3         45.05         43.40         1.68 o                         
  -2  -8   3         11.96         14.88         0.90 o                         
  -1  -8   3          0.26          1.06         0.46 o                         
   0  -8   3         11.21         14.95         1.91 o                         
   1  -8   3        121.20        101.87         3.50 o                         
   2  -8   3         17.37         24.47         1.50 o                         
   3  -8   3        487.58        512.06        10.89 o                         
   4  -8   3          5.99          7.09         0.55 o                         
   5  -8   3        210.94        207.47         4.88 o                         
   6  -8   3         64.03         65.40         3.03 o                         
   7  -8   3         14.44         14.29         0.98 o                         
   8  -8   3          1.96          2.96         0.78 o                         
   9  -8   3          0.00          0.22         0.39 o                         
  10  -8   3          1.20          2.00         0.35 o                         
  11  -8   3          4.72          4.84         0.49 o                         
  -9  -7   3          1.83          3.80         0.63 o                         
  -8  -7   3         40.24         36.42         2.22 o                         
  -7  -7   3          2.37          2.18         0.64 o                         
  -6  -7   3          0.03          0.86         0.53 o                         
  -5  -7   3        284.28        307.99         8.83 o                         
  -4  -7   3         20.41         24.28         1.45 o                         
  -3  -7   3         62.51         58.80         1.92 o                         
  -2  -7   3         14.34         14.37         1.61 o                         
  -1  -7   3        290.70        326.50        12.50 o                         
   0  -7   3       1259.89       1376.55        33.43 o                         
   1  -7   3        999.02       1066.72        44.49 o                         
   2  -7   3        385.17        406.58        11.77 o                         
   3  -7   3        153.97        175.11         4.61 o                         
   4  -7   3         20.83         24.04         0.93 o                         
   5  -7   3          4.65          2.37         0.45 o                         
   6  -7   3         16.13         18.70         1.24 o                         
   7  -7   3        197.54        177.62         5.46 o                         
   8  -7   3         87.30         91.83         2.91 o                         
   9  -7   3          5.38          6.19         0.63 o                         
  10  -7   3          4.43          3.84         0.51 o                         
  11  -7   3         19.24         18.34         0.82 o                         
  -9  -6   3         87.46        100.48         3.70 o                         
  -8  -6   3          6.59          3.80         1.11 o                         
  -7  -6   3        139.28        150.15         9.76 o                         
  -6  -6   3         73.79         77.92         3.39 o                         
  -5  -6   3        152.39        162.65         5.87 o                         
  -4  -6   3         11.38          9.61         0.72 o                         
  -3  -6   3        108.96        124.15         4.21 o                         
  -2  -6   3        241.41        254.67         9.85 o                         
  -1  -6   3       1193.11       1306.60        42.76 o                         
   0  -6   3        424.00        451.03        17.09 o                         
   1  -6   3        251.54        243.99         8.18 o                         
   2  -6   3       1351.24       1407.78        34.14 o                         
   3  -6   3        101.38        120.16         3.72 o                         
   4  -6   3          0.18          0.63         0.38 o                         
   5  -6   3        183.48        194.41         5.04 o                         
   6  -6   3          7.38          6.75         1.23 o                         
   7  -6   3        153.74        151.97         5.21 o                         
   8  -6   3          3.69          4.82         0.80 o                         
   9  -6   3         18.81         17.52         0.85 o                         
  10  -6   3         16.90         13.28         0.81 o                         
  11  -6   3          4.13          3.10         0.39 o                         
 -10  -5   3          3.46          3.35         1.11 o                         
  -9  -5   3         20.68         22.00         1.37 o                         
  -8  -5   3         24.22         22.86         1.49 o                         
  -7  -5   3        369.68        339.52        10.88 o                         
  -6  -5   3        448.87        429.09        13.26 o                         
  -5  -5   3         63.53         67.50         5.36 o                         
  -4  -5   3         59.85         52.90         2.36 o                         
  -3  -5   3        115.13        105.77         6.32 o                         
  -2  -5   3        224.10        262.97         9.11 o                         
  -1  -5   3         13.13         11.56         2.23 o                         
   0  -5   3        338.66        316.78        13.12 o                         
   1  -5   3        112.76        119.50         6.73 o                         
   2  -5   3        234.27        240.55         7.95 o                         
   3  -5   3        294.10        280.95        12.23 o                         
   4  -5   3        101.89        119.85         4.76 o                         
   5  -5   3        199.87        198.96         8.44 o                         
   6  -5   3         22.49         20.84         1.00 o                         
   7  -5   3        162.22        166.69         4.72 o                         
   8  -5   3          7.95          7.33         0.56 o                         
   9  -5   3          1.28          0.05         0.39 o                         
  10  -5   3          3.85          4.29         0.53 o                         
  11  -5   3          0.06         -0.32         0.34 o                         
 -10  -4   3         59.23         62.85         2.52 o                         
  -9  -4   3         20.49         23.09         1.51 o                         
  -8  -4   3          1.07          0.91         0.66 o                         
  -7  -4   3          7.72          8.20         0.97 o                         
  -6  -4   3         19.83         23.45         1.46 o                         
  -5  -4   3          4.36          2.49         0.88 o                         
  -4  -4   3         89.50         90.79         5.63 o                         
  -3  -4   3        384.35        405.27        16.13 o                         
  -2  -4   3         13.68         17.45         3.18 o                         
  -1  -4   3         37.18         30.50         2.94 o                         
   0  -4   3       4202.41       4128.02       195.57 o                         
   1  -4   3        427.62        405.74        15.92 o                         
   2  -4   3        537.06        512.39        27.50 o                         
   3  -4   3       1634.48       1751.59        48.86 o                         
   4  -4   3        480.10        503.49        13.40 o                         
   5  -4   3        269.48        283.87         7.63 o                         
   6  -4   3        280.26        287.71         6.97 o                         
   7  -4   3         99.15         98.85         2.67 o                         
   8  -4   3        113.95        109.52         3.37 o                         
   9  -4   3         61.00         62.40         2.23 o                         
  10  -4   3         87.99         83.98         2.69 o                         
  11  -4   3          5.91          5.23         0.56 o                         
 -11  -3   3          0.00          0.00         0.32 o                         
 -10  -3   3          3.06          1.69         0.49 o                         
  -9  -3   3         66.79         61.38         2.66 o                         
  -8  -3   3         76.21         73.27         3.12 o                         
  -7  -3   3        150.26        162.30         7.28 o                         
  -6  -3   3        338.75        343.35        15.28 o                         
  -5  -3   3          7.31          6.31         2.38 o                         
  -4  -3   3       1686.15       1657.01        57.20 o                         
  -3  -3   3        668.67        654.73        23.82 o                         
  -2  -3   3        762.34        738.67        21.95 o                         
  -1  -3   3       2328.52       2164.76        59.70 o                         
   0  -3   3         88.13         77.15         4.43 o                         
   1  -3   3        525.65        490.25        18.40 o                         
   2  -3   3         61.39         59.47         6.19 o                         
   3  -3   3       1093.83       1188.63        46.39 o                         
   4  -3   3        361.33        377.69        12.15 o                         
   5  -3   3          2.83          4.08         0.62 o                         
   6  -3   3         20.29         22.16         0.90 o                         
   7  -3   3          9.00          9.51         0.89 o                         
   8  -3   3         32.83         35.83         1.50 o                         
   9  -3   3          2.59          2.46         0.51 o                         
  10  -3   3          0.01          0.59         0.53 o                         
  11  -3   3          5.22          4.25         0.49 o                         
 -12  -2   3          4.22          2.38         0.48 o                         
 -11  -2   3         24.66         20.45         1.74 o                         
 -10  -2   3          2.88          3.33         0.95 o                         
  -9  -2   3          0.35          0.69         0.61 o                         
  -8  -2   3          0.00          5.39         5.55 o                         
  -7  -2   3         23.71         19.60         2.60 o                         
  -6  -2   3         59.00         79.66         2.77 o                         
  -5  -2   3        619.26        567.64        21.17 o                         
  -4  -2   3        580.32        577.51        21.22 o                         
  -3  -2   3       1916.60       1900.35        64.53 o                         
  -2  -2   3       7122.82       7149.19       193.38 o                         
  -1  -2   3       4482.21       4503.29       122.34 o                         
   0  -2   3       1592.97       1519.87        51.99 o                         
   1  -2   3        518.88        474.53        33.74 o                         
   2  -2   3        164.06        178.77         9.53 o                         
   3  -2   3        478.61        544.23        27.30 o                         
   4  -2   3         17.27         30.82         1.82 o                         
   5  -2   3        168.18        167.67         4.52 o                         
   6  -2   3          1.01          0.82         0.40 o                         
   7  -2   3         95.32         87.95         2.75 o                         
   8  -2   3        254.82        266.02         7.67 o                         
   9  -2   3          3.44          3.95         0.53 o                         
  10  -2   3         44.32         41.03         2.01 o                         
  11  -2   3         39.35         34.89         2.06 o                         
 -12  -1   3          3.94          3.80         0.63 o                         
 -10  -1   3         40.42         37.65         3.65 o                         
  -9  -1   3        120.48        107.73         6.96 o                         
  -8  -1   3          0.83          0.86         0.50 o                         
  -7  -1   3        148.95        160.17         5.15 o                         
  -6  -1   3          0.15         -0.72         2.06 o                         
  -5  -1   3        181.33        174.18         8.00 o                         
  -4  -1   3        158.74        141.56         6.54 o                         
  -3  -1   3         19.83         16.43         1.56 o                         
  -2  -1   3       2285.04       2179.13        94.67 o                         
  -1  -1   3      12211.15      13047.68       352.06 o                         
   0  -1   3         55.53         49.13         2.68 o                         
   1  -1   3         24.86         31.26         2.63 o                         
   2  -1   3        499.38        495.10        16.32 o                         
   3  -1   3        592.97        603.08        22.00 o                         
   4  -1   3        488.04        479.99        18.04 o                         
   5  -1   3         60.93         72.05         2.17 o                         
   6  -1   3        185.29        194.75         5.24 o                         
   7  -1   3          3.73          4.29         0.56 o                         
   8  -1   3         54.25         55.30         2.09 o                         
   9  -1   3         35.51         37.38         1.49 o                         
  10  -1   3          7.60          9.39         1.03 o                         
 -12   0   3          1.31          1.43         0.63 o                         
 -11   0   3          0.03         -0.16         0.48 o                         
 -10   0   3          9.92         11.30         1.25 o                         
  -9   0   3          1.41          2.72         0.75 o                         
  -8   0   3          6.06          6.78         1.02 o                         
  -7   0   3         59.10         69.45         3.74 o                         
  -6   0   3        167.51        187.84         8.84 o                         
  -5   0   3       1594.21       1657.26        57.03 o                         
  -4   0   3       1341.73       1320.00        36.90 o                         
  -3   0   3       3856.95       3935.79       107.18 o                         
  -2   0   3       1052.39        920.57        33.54 o                         
  -1   0   3      12124.78      13068.05       352.42 o                         
   0   0   3       3000.52       2778.64       131.94 o                         
   1   0   3         41.39         31.56         2.52 o                         
   2   0   3         18.06         22.56         1.67 o                         
   3   0   3          3.30          2.54         1.81 o                         
   4   0   3          0.62          3.33         3.01 o                         
   5   0   3         86.82        106.33         5.32 o                         
   6   0   3         18.17         22.43         1.46 o                         
   7   0   3        254.11        251.91         7.24 o                         
   8   0   3        100.48        110.32         3.44 o                         
   9   0   3          3.19          5.48         0.67 o                         
  10   0   3          1.78          1.32         0.26 o                         
 -13   1   3          0.04          0.00         0.32 o                         
 -12   1   3         35.17         41.34         1.78 o                         
 -11   1   3          0.08          0.26         0.37 o                         
 -10   1   3          9.82          8.59         0.72 o                         
  -9   1   3         30.06         35.46         2.23 o                         
  -8   1   3         18.93         18.62         0.99 o                         
  -7   1   3          4.11          2.22         1.64 o                         
  -6   1   3        631.39        608.49        22.87 o                         
  -5   1   3        386.56        397.98        12.51 o                         
  -4   1   3         97.76         91.17         4.82 o                         
  -3   1   3         50.40         50.13         2.53 o                         
  -2   1   3          1.45          0.85         1.06 o                         
  -1   1   3       8195.62       8395.83       413.35 o                         
   0   1   3       7143.38       7027.51       233.17 o                         
   1   1   3        282.47        285.27        16.73 o                         
   2   1   3         53.13         59.99         3.70 o                         
   3   1   3         64.28         84.23         4.88 o                         
   4   1   3          2.95          6.42         1.18 o                         
   5   1   3        112.46        115.06         4.95 o                         
   6   1   3         31.81         39.01         2.02 o                         
   7   1   3         58.73         55.97         2.52 o                         
   8   1   3        256.68        261.57        27.73 o                         
   9   1   3          0.05          0.16         0.48 o                         
  10   1   3          0.74          0.95         0.48 o                         
 -13   2   3          2.04          1.74         0.63 o                         
 -12   2   3         53.35         57.89         2.21 o                         
 -11   2   3         50.75         58.14         2.04 o                         
 -10   2   3         48.45         47.30         3.38 o                         
  -9   2   3          9.03         10.06         0.88 o                         
  -8   2   3          1.61          1.60         0.82 o                         
  -7   2   3        689.26        726.81        21.47 o                         
  -6   2   3       1413.83       1410.48        45.20 o                         
  -5   2   3       1111.90       1138.30        33.98 o                         
  -4   2   3       1771.98       1590.57        54.53 o                         
  -3   2   3        457.47        419.99        20.24 o                         
  -2   2   3         19.38         11.89         2.38 o                         
  -1   2   3         55.32         43.87         3.25 o                         
   0   2   3        487.25        492.02        24.39 o                         
   1   2   3        629.48        561.52        28.98 o                         
   2   2   3        277.63        269.66        15.75 o                         
   3   2   3         10.47         11.41         3.01 o                         
   4   2   3         47.51         43.89         1.95 o                         
   5   2   3          0.39         -0.08         0.48 o                         
   6   2   3        211.31        227.15         6.75 o                         
   7   2   3          7.40          5.84         0.78 o                         
   8   2   3          0.02         -0.34         0.34 o                         
   9   2   3         14.25         12.52         1.27 o                         
 -13   3   3        162.50        168.67         4.83 o                         
 -12   3   3        217.22        221.12         9.70 o                         
 -11   3   3        141.42        144.97         4.40 o                         
 -10   3   3        363.29        361.16        10.11 o                         
  -9   3   3        244.26        245.25         6.18 o                         
  -8   3   3        443.88        461.68        10.71 o                         
  -7   3   3         22.08         23.10         1.80 o                         
  -6   3   3        165.01        157.77         6.26 o                         
  -5   3   3         10.30         12.77         1.10 o                         
  -4   3   3        188.39        173.91         8.15 o                         
  -3   3   3         99.72        107.21        15.16 o                         
  -2   3   3         36.45         31.27         3.25 o                         
  -1   3   3       1841.09       1685.73        57.70 o                         
   0   3   3       2319.29       2563.15        86.44 o                         
   1   3   3         46.38         36.79         4.76 o                         
   2   3   3        219.50        230.11        14.14 o                         
   3   3   3        137.43        144.96         6.59 o                         
   4   3   3         54.14         51.90         2.46 o                         
   5   3   3         64.98         56.46         3.57 o                         
   6   3   3          0.10          0.63         0.56 o                         
   7   3   3          7.13          5.39         1.11 o                         
   8   3   3         11.45          9.19         1.11 o                         
   9   3   3         44.35         42.34         2.38 o                         
 -13   4   3          6.24          6.37         0.83 o                         
 -12   4   3         94.85         92.48         3.59 o                         
 -11   4   3         27.90         25.53         1.24 o                         
 -10   4   3         34.81         28.41         1.23 o                         
  -9   4   3         34.86         29.62         1.54 o                         
  -8   4   3        233.56        215.44         5.49 o                         
  -7   4   3        360.89        372.82        12.47 o                         
  -6   4   3         14.22          4.99         1.70 o                         
  -5   4   3        645.82        636.78        18.97 o                         
  -4   4   3         21.64         26.59         4.20 o                         
  -3   4   3        286.12        286.72        12.04 o                         
  -2   4   3        225.45        221.74         9.84 o                         
  -1   4   3        220.67        235.14        18.76 o                         
   0   4   3         99.53        152.03         7.28 o                         
   1   4   3       2002.13       2168.92       105.01 o                         
   2   4   3        123.42        104.43         4.73 o                         
   3   4   3         73.87         80.09         3.03 o                         
   4   4   3        150.35        139.61         5.38 o                         
   5   4   3         93.40         91.42         3.81 o                         
   6   4   3        149.55        157.86         9.13 o                         
   7   4   3         31.56         33.65         3.09 o                         
   8   4   3          3.54          1.74         0.63 o                         
 -13   5   3        119.38        115.69         3.45 o                         
 -12   5   3        117.11        115.11         3.51 o                         
 -11   5   3          5.52          6.43         3.02 o                         
 -10   5   3          9.57         10.38         0.83 o                         
  -9   5   3         25.24         20.22         1.09 o                         
  -8   5   3         30.76         29.15         1.92 o                         
  -7   5   3          9.83          8.39         1.42 o                         
  -6   5   3         98.63         97.98         5.66 o                         
  -5   5   3        125.55        119.80         3.67 o                         
  -4   5   3       1501.25       1538.93        93.47 o                         
  -3   5   3       1240.89       1359.51        38.34 o                         
  -2   5   3         24.73         31.23         2.24 o                         
  -1   5   3        780.77        856.48        24.57 o                         
   0   5   3        944.19       1074.79        37.10 o                         
   1   5   3        232.89        236.66         7.59 o                         
   2   5   3        225.75        231.56         6.13 o                         
   3   5   3        151.68        149.16         4.17 o                         
   4   5   3        279.92        246.92         8.99 o                         
   5   5   3        188.83        174.15         6.57 o                         
   6   5   3         81.91         92.79         8.33 o                         
   7   5   3         39.29         32.50         2.22 o                         
 -13   6   3          1.66          2.64         0.45 o                         
 -12   6   3         14.04          9.34         1.27 o                         
 -11   6   3          5.60          7.04         0.66 o                         
 -10   6   3        223.01        208.62         5.56 o                         
  -9   6   3         94.30         89.04         2.78 o                         
  -8   6   3         38.10         35.28         1.43 o                         
  -7   6   3         44.23         44.89         1.68 o                         
  -6   6   3        199.18        197.95         7.38 o                         
  -5   6   3        115.19        130.69         5.68 o                         
  -4   6   3         19.58         16.19         0.90 o                         
  -3   6   3        199.68        224.85         7.77 o                         
  -2   6   3        100.51        113.63         4.47 o                         
  -1   6   3         59.36         62.15         1.96 o                         
   0   6   3        887.47        983.46        23.80 o                         
   1   6   3        137.22        145.32         3.60 o                         
   2   6   3          1.05          0.78         0.66 o                         
   3   6   3         10.44          9.99         0.80 o                         
   4   6   3        147.88        142.04         7.14 o                         
   5   6   3        302.64        295.66        10.45 o                         
   6   6   3        119.93        118.95         9.84 o                         
   7   6   3          3.20          2.85         0.63 o                         
 -13   7   3          1.04          0.85         0.30 o                         
 -12   7   3          2.28          2.64         0.44 o                         
 -11   7   3         10.51          9.64         0.75 o                         
 -10   7   3        156.82        150.38         4.34 o                         
  -9   7   3         15.94         13.08         0.90 o                         
  -8   7   3        158.44        157.70         4.85 o                         
  -7   7   3          4.66          4.41         0.58 o                         
  -6   7   3          3.53          2.58         0.65 o                         
  -5   7   3        175.55        164.70         4.46 o                         
  -4   7   3        308.69        374.15         9.34 o                         
  -3   7   3        398.27        430.95        10.15 o                         
  -2   7   3         16.62         14.74         1.66 o                         
  -1   7   3         92.89        100.30         3.02 o                         
   0   7   3          8.20         13.07         0.85 o                         
   1   7   3         16.23         14.09         1.35 o                         
   2   7   3         35.51         35.03         1.54 o                         
   3   7   3        168.52        169.32         9.23 o                         
   4   7   3        143.33        135.82         5.21 o                         
   5   7   3          3.59          3.43         0.76 o                         
   6   7   3         12.30         12.20         1.27 o                         
 -13   8   3         48.89         51.11         1.96 o                         
 -12   8   3          9.32          7.27         0.51 o                         
 -11   8   3          2.35          2.86         0.48 o                         
 -10   8   3          8.18          8.20         1.96 o                         
  -9   8   3         41.97         40.11         1.72 o                         
  -8   8   3         27.83         27.74         1.41 o                         
  -7   8   3         26.46         32.67         2.10 o                         
  -6   8   3         15.41         16.69         0.90 o                         
  -5   8   3         18.10         20.16         1.10 o                         
  -4   8   3         73.75         63.00         2.34 o                         
  -3   8   3        100.24         91.27         2.49 o                         
  -2   8   3          0.19          0.01         0.52 o                         
  -1   8   3          0.03         -0.26         0.46 o                         
   0   8   3          8.26          6.74         0.80 o                         
   1   8   3          0.88          0.74         0.49 o                         
   2   8   3         39.55         38.93         1.70 o                         
   3   8   3         83.83         82.95         2.79 o                         
   4   8   3         35.21         33.74         2.14 o                         
   5   8   3         83.74         79.22         3.08 o                         
 -13   9   3         18.38         18.55         1.27 o                         
 -12   9   3         12.49         11.42         1.90 o                         
 -11   9   3          7.83          8.25         0.87 o                         
 -10   9   3         15.61         11.08         0.99 o                         
  -9   9   3          0.13          5.69         5.43 o                         
  -8   9   3         26.34         18.09         4.74 o                         
  -7   9   3         51.33         51.80         3.58 o                         
  -6   9   3        213.53        220.27         6.89 o                         
  -5   9   3        211.33        184.57         6.05 o                         
  -4   9   3         64.28         64.14         1.80 o                         
  -3   9   3         84.00         79.67         2.40 o                         
  -2   9   3         91.73         86.66         3.10 o                         
  -1   9   3        113.08        110.14         3.02 o                         
   0   9   3        188.58        194.06         5.59 o                         
   1   9   3        251.05        259.35         7.58 o                         
   2   9   3        107.69        110.60         3.56 o                         
   3   9   3          0.18         -0.17         0.34 o                         
   4   9   3         21.96         22.04         1.23 o                         
 -12  10   3          4.18          2.85         0.63 o                         
 -11  10   3         24.04         22.70         1.22 o                         
 -10  10   3          0.44         -0.02         0.45 o                         
  -9  10   3         93.21         89.04         5.00 o                         
  -8  10   3         69.13         66.48         8.49 o                         
  -7  10   3          8.33         -2.57         6.30 o                         
  -6  10   3         38.84         40.99         1.75 o                         
  -5  10   3        175.00        171.93         5.05 o                         
  -4  10   3        839.87        804.96        17.88 o                         
  -3  10   3        154.53        145.81         3.89 o                         
  -2  10   3         44.61         42.65         1.52 o                         
  -1  10   3         18.53         17.92         2.22 o                         
   0  10   3         73.34         69.81         3.25 o                         
   1  10   3          0.15          0.69         0.37 o                         
   2  10   3          0.05         -0.26         0.26 o                         
   3  10   3         38.70         36.58         2.06 o                         
 -12  11   3          0.02          0.32         0.32 o                         
 -11  11   3          2.91          2.06         0.79 o                         
 -10  11   3         42.51         46.29         3.17 o                         
  -9  11   3        174.92        168.84         6.34 o                         
  -8  11   3          0.02         -0.22         0.61 o                         
  -7  11   3         77.33         76.03         3.42 o                         
  -6  11   3          9.65          8.46         0.84 o                         
  -5  11   3          0.33          0.04         1.53 o                         
  -4  11   3        162.88        153.30         4.57 o                         
  -3  11   3         48.86         40.63         1.68 o                         
  -2  11   3          7.03          3.35         0.57 o                         
  -1  11   3         17.75         16.65         1.57 o                         
   0  11   3         11.92          8.56         1.11 o                         
   1  11   3         56.34         60.99         2.04 o                         
 -11  12   3          1.67          1.74         0.63 o                         
 -10  12   3          0.42         -0.38         0.38 o                         
  -9  12   3         25.72         25.54         1.57 o                         
  -8  12   3          1.92          1.57         0.64 o                         
  -7  12   3          3.52          2.38         0.95 o                         
  -6  12   3         10.10          7.66         1.74 o                         
  -5  12   3         41.36         42.93         3.33 o                         
  -4  12   3          1.86          1.55         0.49 o                         
  -3  12   3         96.64        100.09         3.44 o                         
  -2  12   3         44.01         47.01         2.26 o                         
  -1  12   3          3.60          4.14         0.72 o                         
   0  12   3          0.00          0.18         0.38 o                         
 -10  13   3          0.15         -0.16         0.34 o                         
  -8  13   3         19.19         17.26         1.43 o                         
  -7  13   3          6.71          6.76         0.88 o                         
  -6  13   3          0.14         -0.87         1.03 o                         
  -5  13   3          3.15          3.78         0.95 o                         
  -4  13   3         19.29         19.47         1.59 o                         
  -3  13   3         16.30         21.56         1.58 o                         
  -2  13   3        127.95        144.15         7.14 o                         
  -7  14   3          6.67          5.23         0.79 o                         
  -6  14   3          5.59          3.64         0.63 o                         
  -5  14   3         12.48         11.89         0.95 o                         
   0 -14   4         18.79         24.41         1.59 o                         
   2 -14   4         14.96         13.34         1.43 o                         
   3 -14   4         24.22         24.41         1.74 o                         
   4 -14   4         39.38         36.94         2.38 o                         
   5 -14   4          3.40          1.35         0.45 o                         
   6 -14   4          0.44          0.54         0.63 o                         
  -2 -13   4         40.07         42.02         2.54 o                         
  -1 -13   4          1.96          1.74         0.63 o                         
   0 -13   4          0.00          0.48         0.63 o                         
   1 -13   4          1.57          1.43         0.45 o                         
   2 -13   4          1.51          0.48         0.45 o                         
   3 -13   4         18.65         19.70         1.44 o                         
   4 -13   4         42.34         34.54         1.85 o                         
   5 -13   4          4.12          3.96         0.67 o                         
   6 -13   4         71.12         80.33         3.25 o                         
   7 -13   4         50.49         50.07         2.23 o                         
   8 -13   4          0.59          1.43         0.63 o                         
  -4 -12   4         36.18         32.19         2.06 o                         
  -3 -12   4         69.64         78.43         6.11 o                         
  -2 -12   4          1.03          0.32         0.45 o                         
  -1 -12   4         28.86         25.64         1.74 o                         
   0 -12   4         17.63         16.16         1.74 o                         
   1 -12   4         32.29         28.06         1.90 o                         
   2 -12   4         23.52         31.95         3.57 o                         
   3 -12   4        120.97        130.90         4.45 o                         
   4 -12   4        204.83        212.97         7.80 o                         
   5 -12   4         28.67         28.91         1.79 o                         
   6 -12   4         39.40         38.36         2.07 o                         
   7 -12   4        153.80        163.43        10.40 o                         
   8 -12   4         47.00         45.46         1.58 o                         
   9 -12   4          0.91          0.63         0.48 o                         
  -5 -11   4          1.41          1.11         0.63 o                         
  -4 -11   4          8.63          8.45         0.76 o                         
  -3 -11   4          0.53          0.16         0.49 o                         
  -2 -11   4         52.99         49.68         2.54 o                         
  -1 -11   4        131.21        114.55         3.60 o                         
   0 -11   4          3.57          4.92         0.63 o                         
   1 -11   4        125.97        125.44         4.65 o                         
   2 -11   4         91.90         83.36         3.44 o                         
   3 -11   4        634.23        664.06        19.82 o                         
   4 -11   4         50.86         42.94         3.52 o                         
   5 -11   4          1.00          1.71         1.97 o                         
   6 -11   4         11.30         11.56         1.17 o                         
   7 -11   4          9.51         11.41         1.58 o                         
   8 -11   4          8.70         10.13         0.77 o                         
   9 -11   4          8.95          9.19         0.95 o                         
  -6 -10   4          8.70          9.03         1.27 o                         
  -5 -10   4         15.97         18.39         1.43 o                         
  -3 -10   4         20.33         20.91         1.82 o                         
  -2 -10   4         87.23         86.26         4.51 o                         
  -1 -10   4         81.09         76.10         2.54 o                         
   0 -10   4         24.51         21.92         1.44 o                         
   1 -10   4          0.89          1.70         1.35 o                         
   2 -10   4         33.70         37.05         2.09 o                         
   3 -10   4          9.73          6.92         0.88 o                         
   4 -10   4         39.89         37.77         2.12 o                         
   5 -10   4          2.07          0.19         2.38 o                         
   6 -10   4         37.06         38.39         3.29 o                         
   7 -10   4         12.62         12.32         1.11 o                         
   8 -10   4         97.33         93.71         4.70 o                         
   9 -10   4         13.61         13.58         0.73 o                         
  10 -10   4          0.98          1.43         0.48 o                         
  -7  -9   4         12.04         10.94         1.27 o                         
  -6  -9   4          2.31          2.49         0.56 o                         
  -5  -9   4         77.34         79.14         3.34 o                         
  -4  -9   4          6.06          6.92         0.89 o                         
  -3  -9   4         44.56         52.35         1.93 o                         
  -2  -9   4        230.53        229.13         6.40 o                         
  -1  -9   4          7.26          5.18         0.62 o                         
   0  -9   4         23.96         20.29         1.16 o                         
   1  -9   4         29.87         34.83         1.78 o                         
   2  -9   4         18.58         20.12         1.38 o                         
   3  -9   4        574.46        561.06        13.27 o                         
   4  -9   4         74.06         75.73         2.47 o                         
   5  -9   4        445.98        481.84        13.86 o                         
   6  -9   4        342.44        352.01         9.38 o                         
   7  -9   4         53.70         59.58         1.89 o                         
   8  -9   4          1.49          1.20         0.37 o                         
   9  -9   4         59.03         60.00         3.65 o                         
  10  -9   4          0.00          0.16         0.34 o                         
  -8  -8   4         46.26         43.29         2.70 o                         
  -7  -8   4          1.99          1.30         0.49 o                         
  -6  -8   4         78.30         79.67         3.28 o                         
  -5  -8   4         36.81         39.86         2.14 o                         
  -4  -8   4        214.23        220.07         6.03 o                         
  -3  -8   4         22.13         20.99         1.20 o                         
  -2  -8   4         12.78         18.54         1.04 o                         
  -1  -8   4          2.58          4.17         0.53 o                         
   0  -8   4          8.43         13.11         0.90 o                         
   1  -8   4        172.41        180.82         5.22 o                         
   2  -8   4        447.53        448.27        10.62 o                         
   3  -8   4        567.00        558.17        11.66 o                         
   4  -8   4        261.06        251.06         6.46 o                         
   5  -8   4        213.87        212.71         5.15 o                         
   6  -8   4        119.12        132.38         3.50 o                         
   7  -8   4        125.92        109.18         3.40 o                         
   8  -8   4         75.01         64.74         1.96 o                         
   9  -8   4          3.98          4.97         0.49 o                         
  10  -8   4          7.91          8.33         0.55 o                         
  -9  -7   4         32.83         27.74         2.38 o                         
  -8  -7   4         23.35         22.31         1.44 o                         
  -7  -7   4          0.81         -0.03         0.53 o                         
  -6  -7   4          3.09          4.80         1.27 o                         
  -5  -7   4        407.10        431.64        12.62 o                         
  -4  -7   4        111.40        111.11         4.13 o                         
  -3  -7   4         47.90         55.32         2.86 o                         
  -2  -7   4          2.61          2.88         0.45 o                         
  -1  -7   4        155.65        173.10         9.60 o                         
   0  -7   4         43.87         42.75         1.80 o                         
   1  -7   4         62.88         55.37         2.81 o                         
   2  -7   4        169.93        176.48         4.57 o                         
   3  -7   4         68.42         64.14         1.89 o                         
   4  -7   4         24.11         32.56         1.96 o                         
   5  -7   4        203.05        224.77         4.97 o                         
   6  -7   4        316.48        320.56         8.68 o                         
   7  -7   4        246.96        229.22         6.35 o                         
   8  -7   4          7.63          6.17         1.44 o                         
   9  -7   4          0.87          0.28         0.30 o                         
  10  -7   4          7.38          6.75         0.59 o                         
  -9  -6   4          0.01         -0.09         0.63 o                         
  -8  -6   4         44.78         43.84         3.17 o                         
  -7  -6   4          0.84          0.30         0.63 o                         
  -6  -6   4        366.70        378.79        12.37 o                         
  -5  -6   4        103.05        103.83         3.57 o                         
  -4  -6   4        125.60        127.36         4.46 o                         
  -3  -6   4          3.22          4.77         0.50 o                         
  -2  -6   4         41.01         45.12         2.48 o                         
  -1  -6   4         94.57         99.35         4.23 o                         
   0  -6   4        419.63        441.46        17.10 o                         
   1  -6   4        398.11        371.32        11.91 o                         
   2  -6   4         41.65         37.11         2.20 o                         
   3  -6   4          0.05          2.44         0.48 o                         
   4  -6   4         38.79         31.84         1.31 o                         
   5  -6   4          0.03         -0.69         1.14 o                         
   6  -6   4         58.36         53.48         1.97 o                         
   7  -6   4          9.40          7.43         0.65 o                         
   8  -6   4         30.16         24.54         2.01 o                         
   9  -6   4          7.32          8.17         0.70 o                         
  10  -6   4          0.21          0.52         0.38 o                         
 -10  -5   4         23.79         22.98         1.59 o                         
  -9  -5   4         14.70         15.21         1.22 o                         
  -8  -5   4         16.66         16.64         1.35 o                         
  -7  -5   4        136.40        143.63         8.72 o                         
  -6  -5   4          5.64          5.22         0.86 o                         
  -5  -5   4         60.08         62.15         2.36 o                         
  -4  -5   4        127.67        118.38         4.63 o                         
  -3  -5   4         11.49         14.75         2.50 o                         
  -2  -5   4       1413.22       1592.59        38.67 o                         
  -1  -5   4       1284.62       1457.11        40.83 o                         
   0  -5   4       2387.23       2422.63        67.01 o                         
   1  -5   4         33.04         27.45         2.32 o                         
   2  -5   4        342.65        355.01         9.45 o                         
   3  -5   4        119.38        121.02         6.12 o                         
   4  -5   4         39.67         31.15         1.41 o                         
   5  -5   4         19.43         21.16         2.23 o                         
   6  -5   4         44.83         39.14         1.93 o                         
   7  -5   4         10.81         13.53         0.81 o                         
   8  -5   4         29.95         31.82         1.16 o                         
   9  -5   4         11.94         10.31         0.86 o                         
  10  -5   4          5.26          5.75         0.48 o                         
 -11  -4   4          4.25          4.91         0.63 o                         
 -10  -4   4          8.77          6.85         0.72 o                         
  -9  -4   4         59.60         58.07         2.68 o                         
  -8  -4   4         68.22         72.41         4.68 o                         
  -7  -4   4         22.41         15.87         1.26 o                         
  -6  -4   4        192.39        172.60         5.22 o                         
  -5  -4   4          1.14          1.97         0.96 o                         
  -4  -4   4         18.10          8.60         2.32 o                         
  -3  -4   4         68.03         73.55         5.17 o                         
  -2  -4   4         22.41         26.69         2.40 o                         
  -1  -4   4        218.83        226.40        10.01 o                         
   0  -4   4        528.90        508.39        19.50 o                         
   1  -4   4         11.04         12.72         2.41 o                         
   2  -4   4        261.87        264.33         8.98 o                         
   3  -4   4       3103.71       3415.48        93.88 o                         
   4  -4   4          1.72          2.72         0.43 o                         
   5  -4   4          3.55          3.61         1.37 o                         
   6  -4   4         67.83         71.84         2.11 o                         
   7  -4   4        366.42        354.07         8.12 o                         
   8  -4   4          8.81          6.46         0.75 o                         
   9  -4   4         17.65         15.15         0.91 o                         
  10  -4   4         44.19         45.90         1.58 o                         
 -11  -3   4          2.77          3.01         0.63 o                         
 -10  -3   4         25.05         26.02         2.06 o                         
  -9  -3   4         67.89         67.31         4.21 o                         
  -8  -3   4         12.37         11.85         1.20 o                         
  -7  -3   4          5.74          5.19         0.82 o                         
  -6  -3   4          0.01         -0.20         0.59 o                         
  -5  -3   4        245.93        212.16         9.88 o                         
  -4  -3   4        131.40        124.61         6.74 o                         
  -3  -3   4        414.10        419.14        13.48 o                         
  -2  -3   4       2815.84       2905.59        79.87 o                         
  -1  -3   4        140.49        140.20         5.48 o                         
   0  -3   4        405.32        374.20        14.84 o                         
   1  -3   4         38.41         22.64         2.68 o                         
   2  -3   4         56.25         51.17         2.70 o                         
   3  -3   4        314.31        319.00        13.56 o                         
   4  -3   4       1110.13       1231.76        44.21 o                         
   5  -3   4         24.50         28.02         1.52 o                         
   6  -3   4         85.19         91.42         2.87 o                         
   7  -3   4          6.57          6.31         0.66 o                         
   8  -3   4         23.61         22.48         1.18 o                         
   9  -3   4         18.27         15.33         0.91 o                         
  10  -3   4          9.12          9.50         0.61 o                         
 -11  -2   4          1.23          0.79         0.79 o                         
 -10  -2   4         62.82         54.49         2.77 o                         
  -9  -2   4          1.16          1.94         0.89 o                         
  -8  -2   4        131.60        145.14         7.13 o                         
  -7  -2   4        682.54        714.00        19.32 o                         
  -6  -2   4         38.31         39.94         1.74 o                         
  -5  -2   4          1.66          2.01         1.52 o                         
  -4  -2   4         60.20         54.83         4.06 o                         
  -3  -2   4          0.65          1.68         1.03 o                         
  -2  -2   4        310.50        276.18         8.99 o                         
  -1  -2   4        435.24        451.97        13.68 o                         
   0  -2   4       1390.76       1287.31        44.91 o                         
   1  -2   4        140.82        152.52         8.74 o                         
   2  -2   4        391.36        394.09        22.56 o                         
   3  -2   4        406.62        501.68        13.53 o                         
   4  -2   4          2.21          1.48         0.73 o                         
   5  -2   4          5.93         10.78         1.01 o                         
   6  -2   4          9.54          9.30         0.70 o                         
   7  -2   4          6.07          5.69         0.62 o                         
   8  -2   4         44.63         41.26         1.64 o                         
   9  -2   4          0.47          0.00         0.33 o                         
  10  -2   4          9.94          8.51         1.66 o                         
 -12  -1   4          1.16          2.54         0.63 o                         
 -11  -1   4          3.00          3.01         0.79 o                         
 -10  -1   4          0.05          0.28         0.63 o                         
  -9  -1   4         77.44         73.35         6.74 o                         
  -8  -1   4        100.73        105.06         3.08 o                         
  -7  -1   4        106.03        114.70         3.75 o                         
  -6  -1   4          0.86          1.90         1.58 o                         
  -5  -1   4        428.01        460.28        17.85 o                         
  -4  -1   4        886.99        885.01        25.63 o                         
  -3  -1   4        154.44        137.24         5.23 o                         
  -2  -1   4         76.18         73.99         3.32 o                         
  -1  -1   4       9653.44       9622.46       260.35 o                         
   0  -1   4        917.03        832.99        40.36 o                         
   1  -1   4         75.90         65.83         4.29 o                         
   2  -1   4        263.78        303.43        18.14 o                         
   3  -1   4        698.89        821.67        50.55 o                         
   4  -1   4         77.09         84.22         3.55 o                         
   5  -1   4          7.06         10.35         0.69 o                         
   6  -1   4        135.48        124.44         3.61 o                         
   7  -1   4        322.72        319.93         9.12 o                         
   8  -1   4          0.22         -0.32         0.37 o                         
   9  -1   4          4.70          5.78         0.61 o                         
  10  -1   4          0.79          0.48         0.48 o                         
 -12   0   4         47.02         46.93         2.85 o                         
 -11   0   4         23.69         21.18         1.22 o                         
 -10   0   4         15.31         10.79         2.99 o                         
  -9   0   4         20.20         16.78         0.92 o                         
  -8   0   4         38.06         39.81         2.05 o                         
  -7   0   4          0.12          1.72         1.75 o                         
  -6   0   4        114.34        113.30         6.58 o                         
  -5   0   4        340.25        330.52        12.28 o                         
  -4   0   4        129.49        139.02         5.41 o                         
  -3   0   4       1174.55       1026.67        29.22 o                         
  -2   0   4        829.82        707.74        20.46 o                         
  -1   0   4          0.16          1.02         0.71 o                         
   0   0   4        315.42        297.26        14.99 o                         
   1   0   4        784.74        725.02        26.23 o                         
   2   0   4        485.63        473.18        17.68 o                         
   3   0   4        428.37        418.28        23.90 o                         
   4   0   4       1149.45       1260.26        34.91 o                         
   5   0   4        591.20        624.98        17.15 o                         
   6   0   4        154.40        165.68         4.88 o                         
   7   0   4         18.78         14.98         1.82 o                         
   8   0   4         53.67         55.75         1.97 o                         
   9   0   4          0.03          0.32         0.38 o                         
 -13   1   4          0.46          0.32         0.48 o                         
 -12   1   4         20.91         20.04         1.10 o                         
 -11   1   4         58.44         55.56         3.88 o                         
 -10   1   4          0.15         -0.72         1.99 o                         
  -9   1   4         47.06         43.82         1.58 o                         
  -8   1   4          5.40          6.18         0.64 o                         
  -7   1   4         17.04         18.71         1.04 o                         
  -6   1   4         61.17         85.09         3.16 o                         
  -5   1   4        221.35        228.93         9.94 o                         
  -4   1   4       1478.76       1445.46        40.73 o                         
  -3   1   4          7.50         11.52         1.47 o                         
  -2   1   4         15.53         14.63         2.02 o                         
  -1   1   4       2536.39       2282.06        77.44 o                         
   0   1   4         12.27         13.65         2.38 o                         
   1   1   4         33.46         22.04         3.33 o                         
   2   1   4        335.14        270.80        16.40 o                         
   3   1   4          0.00         -1.74         2.22 o                         
   4   1   4         83.68         85.57         2.28 o                         
   5   1   4        428.23        455.02        10.04 o                         
   6   1   4        109.63        113.68         3.54 o                         
   7   1   4         60.65         67.42         2.28 o                         
   8   1   4          0.98          0.95         0.63 o                         
   9   1   4          3.84          3.49         0.63 o                         
 -13   2   4        107.94        115.69         6.03 o                         
 -12   2   4          6.59          5.52         0.64 o                         
 -11   2   4          1.43          0.47         7.76 o                         
 -10   2   4          9.84         12.38         2.01 o                         
  -9   2   4         40.95         37.63         1.55 o                         
  -8   2   4          0.12          0.61         0.57 o                         
  -7   2   4        119.64        113.37         4.55 o                         
  -6   2   4          9.54         11.02         1.06 o                         
  -5   2   4         37.29         32.63         3.84 o                         
  -4   2   4        676.15        601.11        18.45 o                         
  -3   2   4          0.50          5.23         2.06 o                         
  -2   2   4       1476.49       1252.40        43.70 o                         
  -1   2   4       4577.18       4432.32       148.56 o                         
   0   2   4       1324.98       1412.23        68.62 o                         
   1   2   4        235.57        256.47        15.74 o                         
   2   2   4        107.71         99.18         8.41 o                         
   3   2   4        109.58        135.01         6.98 o                         
   4   2   4          1.08          1.70         0.72 o                         
   5   2   4          7.06          6.28         0.90 o                         
   7   2   4          2.81          2.69         0.95 o                         
   8   2   4          1.96          1.27         0.63 o                         
   9   2   4         16.63         17.59         1.27 o                         
 -13   3   4          1.36          2.44         0.38 o                         
 -12   3   4          7.36          9.32         0.93 o                         
 -11   3   4          0.41          0.84         1.28 o                         
 -10   3   4        109.26        108.68         3.37 o                         
  -9   3   4        216.77        204.21         6.12 o                         
  -8   3   4         16.55         20.81         1.37 o                         
  -7   3   4         95.02         96.30         3.07 o                         
  -6   3   4        127.05        137.92         4.64 o                         
  -5   3   4          3.33          2.56         1.16 o                         
  -4   3   4         37.42         34.40         3.75 o                         
  -3   3   4        213.22        180.54         8.96 o                         
  -2   3   4        266.82        222.24         9.90 o                         
  -1   3   4         62.30         59.47         6.42 o                         
   0   3   4       1612.45       1734.00       145.91 o                         
   1   3   4        333.76        300.65        18.14 o                         
   2   3   4         43.56         43.00         2.55 o                         
   3   3   4          7.31          9.87         0.71 o                         
   4   3   4        215.15        222.24         8.94 o                         
   5   3   4        261.42        262.69         9.44 o                         
   6   3   4         15.78         19.89         1.46 o                         
   7   3   4          0.24          0.00         0.63 o                         
   8   3   4         21.17         19.81         1.59 o                         
 -13   4   4          6.12          7.03         0.48 o                         
 -12   4   4          5.74          6.54         0.91 o                         
 -11   4   4          9.23          9.19         0.75 o                         
 -10   4   4          2.71          0.66         1.66 o                         
  -9   4   4        115.91        110.48         5.06 o                         
  -8   4   4         16.78         12.63         0.96 o                         
  -7   4   4          2.77          2.00         0.83 o                         
  -6   4   4         88.81         94.16         3.58 o                         
  -5   4   4        188.28        191.13        13.35 o                         
  -4   4   4        193.46        212.29        14.68 o                         
  -3   4   4        413.62        427.67        14.22 o                         
  -2   4   4        111.62        153.61         5.51 o                         
  -1   4   4        335.41        336.84        10.54 o                         
   0   4   4       1602.29       1644.68        46.43 o                         
   1   4   4         48.53         53.53         2.12 o                         
   2   4   4         78.34         71.15         2.64 o                         
   3   4   4         35.09         35.02         1.76 o                         
   4   4   4         14.20         13.96         1.29 o                         
   5   4   4        111.98        111.62         4.60 o                         
   6   4   4          0.29          0.16         0.71 o                         
   7   4   4          0.64          0.48         0.63 o                         
 -13   5   4          9.26          9.28         0.73 o                         
 -12   5   4          0.67          0.42         0.37 o                         
 -11   5   4         14.56         14.21         0.98 o                         
 -10   5   4        165.45        150.34         4.18 o                         
  -9   5   4        570.05        526.41        12.38 o                         
  -8   5   4        117.56        124.30         3.49 o                         
  -7   5   4        193.21        202.74         5.88 o                         
  -6   5   4          1.39          0.80         0.48 o                         
  -5   5   4          0.21         -0.33         0.33 o                         
  -4   5   4        704.89        703.28        20.73 o                         
  -3   5   4        115.72        123.98         4.76 o                         
  -2   5   4         58.15         74.13         3.20 o                         
  -1   5   4         24.58         26.10         1.56 o                         
   0   5   4          0.07         -0.33         0.34 o                         
   1   5   4         34.59         34.06         1.62 o                         
   2   5   4          0.84          0.41         0.37 o                         
   3   5   4         14.79         16.60         1.02 o                         
   4   5   4          2.30          3.28         0.57 o                         
   5   5   4        144.47        148.14         5.67 o                         
   6   5   4         21.05         20.49         1.51 o                         
   7   5   4         21.03         18.70         1.90 o                         
 -13   6   4          3.67          3.86         0.42 o                         
 -12   6   4          0.47          1.27         0.37 o                         
 -11   6   4          3.24          3.03         0.48 o                         
 -10   6   4         80.08         72.54         3.08 o                         
  -9   6   4        283.48        266.87         6.79 o                         
  -8   6   4         89.49         80.58         2.78 o                         
  -7   6   4         16.93         21.01         2.38 o                         
  -6   6   4         37.25         37.83         1.93 o                         
  -5   6   4        184.02        193.09         6.86 o                         
  -4   6   4        116.09        116.39         2.84 o                         
  -3   6   4        614.57        652.71        14.72 o                         
  -2   6   4        386.03        427.27         9.99 o                         
  -1   6   4        615.97        631.05        19.95 o                         
   0   6   4         51.51         54.97         1.86 o                         
   1   6   4         99.52         91.73         2.86 o                         
   2   6   4        270.24        257.46         8.33 o                         
   3   6   4         19.44         20.26         1.15 o                         
   4   6   4         38.26         38.95         1.61 o                         
   5   6   4          1.50          1.51         0.61 o                         
   6   6   4          8.72          8.95         0.78 o                         
 -13   7   4          7.29          8.87         0.95 o                         
 -12   7   4          4.74          4.21         0.42 o                         
 -11   7   4          5.61          6.07         1.09 o                         
 -10   7   4         16.41         13.88         2.08 o                         
  -9   7   4        231.66        229.30         7.06 o                         
  -8   7   4          0.34          0.04         0.83 o                         
  -7   7   4         81.57         70.89         5.92 o                         
  -6   7   4         89.61         93.20         3.20 o                         
  -5   7   4         41.97         46.68         2.33 o                         
  -4   7   4       1183.76       1132.51        22.61 o                         
  -3   7   4        586.05        602.29        13.80 o                         
  -2   7   4         32.84         32.07         1.38 o                         
  -1   7   4         56.02         48.71         1.77 o                         
   0   7   4        601.80        589.97        14.84 o                         
   1   7   4         52.45         60.09         2.26 o                         
   2   7   4         83.54         84.34         2.87 o                         
   3   7   4         29.12         29.38         1.40 o                         
   4   7   4          6.85          8.61         0.76 o                         
   5   7   4          2.54          2.99         0.56 o                         
 -13   8   4          0.16         -0.16         0.22 o                         
 -12   8   4          2.07          1.85         0.45 o                         
 -11   8   4         18.08         17.60         1.23 o                         
 -10   8   4        438.38        429.64        12.17 o                         
  -9   8   4        455.15        440.42        10.75 o                         
  -8   8   4         38.17         31.83         1.44 o                         
  -7   8   4         14.48         13.88         1.89 o                         
  -6   8   4         14.44         12.42         1.78 o                         
  -5   8   4         40.14         37.77         1.57 o                         
  -4   8   4         20.51         20.86         1.26 o                         
  -3   8   4        272.37        271.56        21.30 o                         
  -2   8   4         28.60         27.65         1.15 o                         
  -1   8   4          0.80          0.54         1.04 o                         
   0   8   4         40.35         37.96         1.36 o                         
   1   8   4        437.70        407.95        11.69 o                         
   2   8   4          3.01          1.52         0.48 o                         
   3   8   4         49.06         53.99         2.26 o                         
   4   8   4          9.85          9.20         0.75 o                         
 -13   9   4         17.74         16.96         1.11 o                         
 -12   9   4          0.44          0.16         0.34 o                         
 -11   9   4          1.38          1.55         0.49 o                         
 -10   9   4          0.68          1.36         0.51 o                         
  -9   9   4          0.01          6.16         5.44 o                         
  -8   9   4          8.53          8.02         1.78 o                         
  -7   9   4          0.09         -0.26         0.74 o                         
  -6   9   4          5.61          5.67         1.29 o                         
  -5   9   4        253.08        246.25         5.83 o                         
  -4   9   4          2.11          1.68         0.47 o                         
  -3   9   4        201.36        184.49         4.70 o                         
  -2   9   4        508.98        469.20        10.72 o                         
  -1   9   4        311.04        280.55         6.67 o                         
   0   9   4         36.22         39.84         2.11 o                         
   1   9   4        240.19        222.39         6.54 o                         
   2   9   4         95.45         87.74         2.86 o                         
   3   9   4          4.26          4.49         0.48 o                         
   4   9   4          1.97          2.22         0.63 o                         
 -12  10   4         14.61         14.58         1.27 o                         
 -11  10   4         34.46         31.50         1.56 o                         
 -10  10   4         78.85         71.33         3.14 o                         
  -9  10   4         77.28         65.93         3.03 o                         
  -8  10   4         30.43         30.22         2.76 o                         
  -7  10   4          8.86         12.74         1.49 o                         
  -6  10   4         40.98         43.80         1.82 o                         
  -5  10   4          1.56          0.81         0.52 o                         
  -4  10   4        150.81        142.79         3.81 o                         
  -3  10   4          0.06          0.60         0.62 o                         
  -2  10   4         15.12         16.83         0.92 o                         
  -1  10   4          3.89          1.92         0.40 o                         
   0  10   4         17.89         16.94         1.05 o                         
   1  10   4         25.08         22.61         1.98 o                         
   2  10   4          0.10         -0.17         0.30 o                         
 -12  11   4          0.39          0.95         0.48 o                         
 -11  11   4          2.41          2.69         0.79 o                         
 -10  11   4          2.76          3.77         0.67 o                         
  -9  11   4         37.00         40.40         2.23 o                         
  -8  11   4          0.23          0.40         0.67 o                         
  -7  11   4          0.16          1.09         0.61 o                         
  -6  11   4         10.69          9.57         0.84 o                         
  -5  11   4         10.58         12.01         1.51 o                         
  -4  11   4          2.87          3.15         0.66 o                         
  -3  11   4          0.19          0.89         0.41 o                         
  -2  11   4         23.50         24.42         1.30 o                         
  -1  11   4          5.77          5.36         0.64 o                         
   0  11   4          6.23          6.52         0.64 o                         
   1  11   4          0.03          0.32         0.34 o                         
 -11  12   4          5.43          4.91         0.79 o                         
 -10  12   4          1.14          2.11         0.49 o                         
  -9  12   4          1.77          3.07         0.61 o                         
  -8  12   4          1.01          1.03         0.56 o                         
  -7  12   4          1.30          1.27         0.56 o                         
  -6  12   4          0.01         -0.37         0.55 o                         
  -5  12   4          0.85          0.63         0.49 o                         
  -4  12   4          4.86          3.57         0.56 o                         
  -3  12   4          5.54          5.79         0.51 o                         
  -2  12   4         15.50         16.17         1.43 o                         
  -1  12   4          7.64          5.41         0.56 o                         
   0  12   4          0.33          1.58         0.48 o                         
  -9  13   4          2.80          1.95         0.48 o                         
  -8  13   4          0.40         -0.05         0.38 o                         
  -7  13   4          2.18          0.88         1.35 o                         
  -6  13   4          3.70          4.44         0.95 o                         
  -5  13   4         23.99         20.45         1.59 o                         
  -4  13   4        163.91        170.99         6.06 o                         
  -3  13   4         37.90         34.88         2.22 o                         
   2 -14   5         12.86         12.84         1.11 o                         
   3 -14   5         48.00         47.73         2.85 o                         
   4 -14   5          2.95          4.28         0.79 o                         
   5 -14   5          0.48          2.13         0.61 o                         
  -2 -13   5         62.20         65.82         3.65 o                         
  -1 -13   5          2.38          1.11         0.63 o                         
   0 -13   5          4.92          5.20         0.49 o                         
   1 -13   5          2.32          2.98         0.55 o                         
   2 -13   5         29.80         32.97         2.69 o                         
   3 -13   5         33.46         34.13         1.85 o                         
   4 -13   5         17.45         18.01         1.22 o                         
   5 -13   5          1.39          0.99         0.49 o                         
   6 -13   5         10.18         10.88         0.90 o                         
   7 -13   5          2.95          3.17         0.63 o                         
  -4 -12   5          1.06          0.55         0.55 o                         
  -3 -12   5         12.55         13.79         1.27 o                         
  -2 -12   5         72.99         64.08         2.69 o                         
  -1 -12   5          0.12          0.29         0.38 o                         
   0 -12   5          1.10          0.44         0.49 o                         
   1 -12   5         16.26         12.96         1.12 o                         
   2 -12   5         67.92         70.28         3.81 o                         
   3 -12   5         52.43         56.72         2.07 o                         
   4 -12   5         17.45         16.20         3.41 o                         
   5 -12   5          3.70          2.44         0.72 o                         
   6 -12   5          0.35          0.55         0.56 o                         
   7 -12   5          2.63          3.46         0.61 o                         
   8 -12   5         11.41         15.22         1.43 o                         
  -5 -11   5          0.67          1.27         0.63 o                         
  -4 -11   5         55.60         54.70         2.41 o                         
  -3 -11   5         35.56         35.24         1.85 o                         
  -2 -11   5          0.83          0.50         0.37 o                         
  -1 -11   5          6.99          6.59         0.70 o                         
   0 -11   5        142.39        147.75         5.27 o                         
   1 -11   5        230.98        240.57        10.27 o                         
   2 -11   5         22.38         25.48         1.93 o                         
   3 -11   5        673.54        673.05        25.51 o                         
   4 -11   5         41.83         42.43         2.25 o                         
   5 -11   5         90.89         95.12         3.98 o                         
   6 -11   5         19.83         22.53         1.51 o                         
   7 -11   5          3.82          4.15         0.51 o                         
   8 -11   5         18.05         16.54         0.95 o                         
   9 -11   5          4.75          6.18         0.79 o                         
  -6 -10   5          6.53          8.91         1.03 o                         
  -4 -10   5         68.54         77.13         2.59 o                         
  -3 -10   5         22.81         20.38         1.11 o                         
  -2 -10   5          5.63          8.16         1.25 o                         
  -1 -10   5        246.30        254.19         6.96 o                         
   0 -10   5        103.72        115.16         3.69 o                         
   1 -10   5         31.24         37.86         1.70 o                         
   2 -10   5        167.37        181.00         5.27 o                         
   3 -10   5        128.37        137.86         4.96 o                         
   4 -10   5          6.60          8.03         1.10 o                         
   5 -10   5          0.08         -0.77         0.89 o                         
   6 -10   5         24.22         21.25         1.20 o                         
   7 -10   5          8.19          6.99         0.97 o                         
   8 -10   5         11.01         12.68         1.05 o                         
   9 -10   5          0.06          0.32         0.34 o                         
  -7  -9   5        179.06        173.76         8.89 o                         
  -6  -9   5         10.82         11.39         0.86 o                         
  -5  -9   5          5.30          5.72         0.63 o                         
  -4  -9   5        214.00        227.89         6.38 o                         
  -3  -9   5        398.63        411.41        10.60 o                         
  -2  -9   5        150.07        139.35         4.13 o                         
  -1  -9   5          7.82          8.56         1.16 o                         
   0  -9   5        338.74        305.49         8.17 o                         
   1  -9   5        536.38        558.65        13.12 o                         
   2  -9   5       1008.77        997.03        28.30 o                         
   3  -9   5         41.99         41.11         1.66 o                         
   4  -9   5        112.84        115.03         5.40 o                         
   5  -9   5         23.20         22.91         1.26 o                         
   6  -9   5          1.58          0.97         1.24 o                         
   7  -9   5          2.63          2.86         0.55 o                         
   8  -9   5         31.73         32.70         1.75 o                         
   9  -9   5          3.50          2.67         0.37 o                         
  10  -9   5         12.12         10.46         0.95 o                         
  -8  -8   5         41.55         48.47         4.20 o                         
  -7  -8   5          4.14          5.67         0.63 o                         
  -6  -8   5          0.33         -0.20         0.42 o                         
  -5  -8   5          3.30          2.33         0.67 o                         
  -4  -8   5         76.47         81.08         2.70 o                         
  -3  -8   5         23.42         24.29         1.60 o                         
  -2  -8   5         43.68         46.95         1.77 o                         
  -1  -8   5        382.51        383.56         9.95 o                         
   0  -8   5        103.16        100.59         3.05 o                         
   1  -8   5        134.26        138.34         4.49 o                         
   2  -8   5          0.01          0.05         0.77 o                         
   3  -8   5        251.62        255.48         5.83 o                         
   4  -8   5        171.01        184.35         5.91 o                         
   5  -8   5        379.46        362.24         8.12 o                         
   6  -8   5        180.93        158.08         4.08 o                         
   7  -8   5         35.68         27.37         1.14 o                         
   8  -8   5         72.52         72.99         2.47 o                         
   9  -8   5          0.22          0.00         0.23 o                         
  10  -8   5          0.83          0.55         0.34 o                         
  -9  -7   5          5.11          5.29         0.95 o                         
  -8  -7   5        132.36        134.04        13.89 o                         
  -7  -7   5         17.89         16.21         1.69 o                         
  -6  -7   5         44.02         40.88         1.71 o                         
  -5  -7   5          3.02          2.32         0.64 o                         
  -4  -7   5          0.07          1.06         0.39 o                         
  -3  -7   5          7.36          7.31         0.69 o                         
  -2  -7   5         72.18         76.97         2.47 o                         
  -1  -7   5          1.55          2.56         0.91 o                         
   0  -7   5          3.91          6.00         0.89 o                         
   1  -7   5        198.96        225.89         5.95 o                         
   2  -7   5        658.81        664.82        14.70 o                         
   3  -7   5         68.15         56.68         1.67 o                         
   4  -7   5        221.24        218.57         6.19 o                         
   5  -7   5        158.17        166.43         4.12 o                         
   6  -7   5         27.51         30.83         1.88 o                         
   7  -7   5         14.80         14.29         0.90 o                         
   8  -7   5         24.29         25.47         1.03 o                         
   9  -7   5          0.48          0.30         0.35 o                         
  10  -7   5          3.01          2.97         0.49 o                         
 -10  -6   5          7.20          8.31         0.61 o                         
  -9  -6   5          2.38          3.61         0.61 o                         
  -8  -6   5         52.99         53.89         2.57 o                         
  -7  -6   5          7.95          8.97         1.09 o                         
  -6  -6   5        427.68        444.33        12.82 o                         
  -5  -6   5         53.31         43.69         3.42 o                         
  -4  -6   5          0.01          0.22         0.58 o                         
  -3  -6   5         19.45         19.58         1.33 o                         
  -2  -6   5        222.80        230.21         6.97 o                         
  -1  -6   5        728.60        812.26        23.95 o                         
   0  -6   5         41.06         48.51         2.84 o                         
   1  -6   5         36.83         35.28         1.92 o                         
   2  -6   5          1.46          1.97         0.48 o                         
   3  -6   5         35.09         36.58         1.28 o                         
   4  -6   5        330.70        360.18         9.35 o                         
   5  -6   5        195.97        175.07         4.99 o                         
   6  -6   5        263.13        239.99         5.78 o                         
   7  -6   5         22.39         15.59         0.96 o                         
   8  -6   5         32.97         35.61         1.31 o                         
   9  -6   5          4.00          4.86         0.55 o                         
  10  -6   5         51.43         53.01         2.10 o                         
 -10  -5   5          0.10          0.59         0.38 o                         
  -9  -5   5          9.06          7.80         0.88 o                         
  -8  -5   5          0.40          8.40        10.46 o                         
  -7  -5   5          3.48          4.16         0.97 o                         
  -6  -5   5         35.85         33.41         1.51 o                         
  -5  -5   5        915.11        973.82        27.82 o                         
  -4  -5   5        434.93        458.24        12.11 o                         
  -3  -5   5          0.67          0.00         1.23 o                         
  -2  -5   5        143.20        129.38         4.45 o                         
  -1  -5   5        844.90        987.06        41.69 o                         
   0  -5   5        701.13        713.38        21.24 o                         
   1  -5   5          7.19          6.64         0.59 o                         
   2  -5   5         91.43         96.41         3.14 o                         
   3  -5   5          1.68          1.72         0.50 o                         
   4  -5   5        158.94        159.35         4.27 o                         
   5  -5   5        249.57        246.22         5.85 o                         
   6  -5   5          5.66          7.38         0.62 o                         
   7  -5   5         53.34         51.65         1.65 o                         
   8  -5   5         33.92         32.97         1.73 o                         
   9  -5   5         11.97          9.92         0.78 o                         
  10  -5   5          0.22          0.54         0.23 o                         
 -11  -4   5         21.84         22.51         1.59 o                         
 -10  -4   5         22.00         18.62         2.62 o                         
  -9  -4   5         12.56         12.70         1.22 o                         
  -8  -4   5          0.93          2.81         0.78 o                         
  -7  -4   5          6.59          5.53         0.82 o                         
  -6  -4   5         10.73          9.80         0.89 o                         
  -5  -4   5         23.98         19.83         2.29 o                         
  -4  -4   5       1472.18       1474.72        41.71 o                         
  -3  -4   5       2017.97       2186.66        52.52 o                         
  -2  -4   5        431.36        442.86        11.94 o                         
  -1  -4   5        807.83        810.38        23.50 o                         
   0  -4   5        284.24        298.53         9.67 o                         
   1  -4   5          3.24          1.36         1.90 o                         
   2  -4   5       1049.46       1112.17        32.04 o                         
   3  -4   5        210.39        206.27         7.15 o                         
   4  -4   5         15.81         20.14         1.83 o                         
   5  -4   5         12.33          8.33         0.60 o                         
   6  -4   5        152.27        143.10         3.62 o                         
   7  -4   5         73.73         77.96         2.20 o                         
   8  -4   5         40.29         45.47         1.77 o                         
   9  -4   5         96.66         99.91         3.76 o                         
  10  -4   5          0.06         -0.05         0.47 o                         
 -11  -3   5          3.54          2.23         0.56 o                         
 -10  -3   5         93.31         93.72         6.82 o                         
  -9  -3   5         15.76         12.87         1.70 o                         
  -8  -3   5          0.03         -0.44         0.44 o                         
  -7  -3   5        139.46        139.16         3.91 o                         
  -6  -3   5          2.06          1.21         0.59 o                         
  -5  -3   5        240.99        263.07         8.70 o                         
  -4  -3   5        818.28        818.51        24.12 o                         
  -3  -3   5          7.67          7.80         1.68 o                         
  -2  -3   5       2370.46       2397.28        66.70 o                         
  -1  -3   5         92.68        110.45         6.34 o                         
   0  -3   5         83.24         81.66         5.88 o                         
   1  -3   5        397.70        386.36        16.11 o                         
   2  -3   5          3.79          2.26         0.74 o                         
   3  -3   5         62.56         55.55         3.50 o                         
   4  -3   5         66.10         71.10         2.28 o                         
   5  -3   5         73.63         73.05         2.73 o                         
   6  -3   5         41.91         44.48         1.48 o                         
   7  -3   5        113.09        121.27         4.36 o                         
   8  -3   5         43.02         38.61         1.55 o                         
   9  -3   5         15.06         18.29         0.88 o                         
  10  -3   5          1.27          2.22         0.48 o                         
 -12  -2   5          1.10          1.43         0.63 o                         
 -11  -2   5         25.07         22.67         1.90 o                         
 -10  -2   5         12.37         14.88         1.57 o                         
  -9  -2   5         10.48          5.48         0.67 o                         
  -8  -2   5         14.45         14.38         0.94 o                         
  -7  -2   5         71.11         76.95         2.54 o                         
  -6  -2   5        108.42        112.54         3.72 o                         
  -5  -2   5          6.69          4.10         1.90 o                         
  -4  -2   5        106.21        109.54         4.92 o                         
  -3  -2   5         19.10         15.94         1.91 o                         
  -2  -2   5        486.19        433.86        13.58 o                         
  -1  -2   5         37.97         36.87         2.60 o                         
   0  -2   5       2658.18       2715.43       188.70 o                         
   1  -2   5       2229.58       2294.01        66.51 o                         
   2  -2   5         58.16         63.81         2.90 o                         
   3  -2   5          9.25          9.71         1.17 o                         
   4  -2   5        418.97        492.53        14.55 o                         
   5  -2   5         12.19         11.25         0.67 o                         
   6  -2   5         36.24         30.22         1.32 o                         
   7  -2   5        343.50        342.88         9.91 o                         
   8  -2   5         35.62         37.39         1.49 o                         
   9  -2   5         12.53         12.65         0.70 o                         
 -12  -1   5          2.28          3.17         0.79 o                         
 -11  -1   5         43.46         36.62         2.70 o                         
 -10  -1   5         74.30         78.36         4.85 o                         
  -9  -1   5          4.26          5.75         0.93 o                         
  -8  -1   5        323.79        349.75        10.20 o                         
  -7  -1   5          0.54          0.13         0.75 o                         
  -6  -1   5         60.22         54.47         3.72 o                         
  -5  -1   5       3970.82       4229.44       161.67 o                         
  -4  -1   5       2628.66       2766.43       111.49 o                         
  -3  -1   5        728.08        641.49        19.20 o                         
  -2  -1   5          9.42          3.67         1.09 o                         
  -1  -1   5        986.40        936.71        26.80 o                         
   0  -1   5        962.06        916.50        41.54 o                         
   1  -1   5        332.29        332.32        25.16 o                         
   2  -1   5        433.77        471.29        14.33 o                         
   3  -1   5        113.00        124.28         7.85 o                         
   4  -1   5          0.51          0.23         0.62 o                         
   5  -1   5          1.17          1.48         1.20 o                         
   6  -1   5         98.01         93.03         2.89 o                         
   7  -1   5         40.35         41.63         1.70 o                         
   8  -1   5          5.26          4.98         0.87 o                         
   9  -1   5         72.47         81.87         9.99 o                         
 -12   0   5          0.03         -0.57         0.71 o                         
 -11   0   5        102.40         91.37         5.23 o                         
 -10   0   5         12.22          8.09         1.98 o                         
  -9   0   5          0.09          0.48         0.62 o                         
  -8   0   5         68.56         73.53         2.00 o                         
  -7   0   5         36.36         29.12         1.22 o                         
  -6   0   5         10.90         17.33         2.91 o                         
  -5   0   5        449.98        397.28        12.98 o                         
  -4   0   5        740.17        721.90        21.51 o                         
  -3   0   5       1233.26       1080.51        38.42 o                         
  -2   0   5        713.02        725.14        22.19 o                         
  -1   0   5       2641.54       2524.90        85.96 o                         
   0   0   5       1330.98       1261.30        44.41 o                         
   1   0   5        949.35        942.68        33.96 o                         
   2   0   5         33.46         37.81         2.12 o                         
   3   0   5         22.46         27.75         1.40 o                         
   4   0   5          1.80          3.78         0.53 o                         
   5   0   5         18.17         16.66         1.01 o                         
   6   0   5        273.96        280.57         9.05 o                         
   7   0   5         26.76         25.81         1.65 o                         
   8   0   5         49.27         57.72         2.24 o                         
   9   0   5         57.79         56.62         3.17 o                         
 -13   1   5         11.64         13.63         1.27 o                         
 -12   1   5          0.99         -0.34         0.71 o                         
 -11   1   5          0.19         -0.61         0.61 o                         
 -10   1   5         63.53         58.30         3.28 o                         
  -9   1   5         21.34         20.02         0.88 o                         
  -8   1   5         82.75         90.10         2.67 o                         
  -7   1   5        100.12         97.25         3.22 o                         
  -6   1   5         29.78         28.04         1.57 o                         
  -5   1   5        854.55       1002.44        42.84 o                         
  -4   1   5        189.51        165.31         6.54 o                         
  -3   1   5        199.77        174.44         6.62 o                         
  -2   1   5       3901.28       3863.45       105.84 o                         
  -1   1   5        291.80        299.43         9.71 o                         
   0   1   5        124.78        129.69         8.26 o                         
   1   1   5       1395.42       1448.82        40.48 o                         
   2   1   5         28.58         29.01         1.80 o                         
   3   1   5         26.07         24.72         1.04 o                         
   4   1   5         12.19         12.97         0.74 o                         
   5   1   5          3.06          2.77         0.64 o                         
   6   1   5          8.11          8.23         0.98 o                         
   7   1   5          4.90          5.84         0.71 o                         
   8   1   5          2.95          3.96         0.79 o                         
 -13   2   5         10.58         12.55         0.83 o                         
 -12   2   5          0.37         -0.50         0.71 o                         
 -11   2   5          3.99          1.79         1.85 o                         
 -10   2   5          0.42          0.53         1.05 o                         
  -9   2   5          2.17          2.93         0.62 o                         
  -8   2   5         42.10         50.29         2.76 o                         
  -7   2   5         73.00         69.80         2.46 o                         
  -6   2   5        353.45        339.92         9.59 o                         
  -5   2   5        474.84        449.88        19.62 o                         
  -4   2   5          9.99         13.28         2.02 o                         
  -3   2   5        213.64        226.25        12.01 o                         
  -2   2   5         64.94         62.93         4.54 o                         
  -1   2   5       3693.36       3909.38       230.36 o                         
   0   2   5       1866.81       1970.53        75.81 o                         
   1   2   5          0.14         -0.02         0.95 o                         
   2   2   5          1.98          1.16         0.42 o                         
   3   2   5          8.77          9.20         0.82 o                         
   4   2   5        127.92        132.10         4.19 o                         
   5   2   5          4.61          5.20         0.64 o                         
   6   2   5         43.89         49.74         3.73 o                         
   7   2   5          9.06          7.84         1.03 o                         
   8   2   5         25.26         23.78         1.74 o                         
 -13   3   5          0.40          0.71         0.34 o                         
 -12   3   5          1.06          1.01         0.51 o                         
 -11   3   5         29.08         29.70         1.64 o                         
 -10   3   5        117.63        114.76         4.28 o                         
  -9   3   5        642.37        643.68        20.08 o                         
  -8   3   5        138.17        128.44         3.56 o                         
  -7   3   5        467.65        459.30        12.20 o                         
  -6   3   5        466.19        467.30        12.76 o                         
  -5   3   5        323.37        303.69         8.71 o                         
  -4   3   5        131.80        115.03         3.69 o                         
  -3   3   5       1223.89       1179.32        33.53 o                         
  -2   3   5       1999.77       2103.77        58.38 o                         
  -1   3   5       1150.94       1185.39        33.65 o                         
   0   3   5        516.33        508.56        17.19 o                         
   1   3   5         30.74         28.95         1.36 o                         
   2   3   5         30.27         27.77         1.13 o                         
   3   3   5        447.11        459.02        11.57 o                         
   4   3   5          3.75          4.00         0.76 o                         
   5   3   5        103.99        109.26         3.52 o                         
   6   3   5         24.20         27.04         1.37 o                         
   7   3   5          1.23          0.95         0.63 o                         
 -13   4   5          0.16         -0.08         0.34 o                         
 -12   4   5          5.28          5.04         0.61 o                         
 -11   4   5         10.00          8.53         0.90 o                         
 -10   4   5         26.54         25.95         1.24 o                         
  -9   4   5          0.35          0.54         0.51 o                         
  -8   4   5         49.89         41.23         1.97 o                         
  -7   4   5         87.81         85.11         3.10 o                         
  -6   4   5        686.88        750.62        17.22 o                         
  -5   4   5         53.00         58.56         2.07 o                         
  -4   4   5        195.02        159.37         5.87 o                         
  -3   4   5        208.03        235.95         8.02 o                         
  -2   4   5         42.86         67.09         3.71 o                         
  -1   4   5        233.96        264.93         9.29 o                         
   0   4   5          0.02          1.27         2.54 o                         
   1   4   5         12.32         17.12         1.90 o                         
   2   4   5          0.26         -0.61         0.83 o                         
   3   4   5         42.09         46.58         1.77 o                         
   4   4   5         41.60         47.17         1.89 o                         
   5   4   5         44.63         53.23         1.93 o                         
   6   4   5         59.88         65.97         3.81 o                         
   7   4   5          0.10          0.00         0.48 o                         
 -13   5   5          6.63          6.42         0.48 o                         
 -12   5   5          4.07          4.05         0.48 o                         
 -11   5   5         56.89         58.68         2.57 o                         
 -10   5   5        267.58        262.84         6.73 o                         
  -9   5   5         63.85         70.24         2.80 o                         
  -8   5   5          3.39          4.74         0.70 o                         
  -7   5   5         73.65         79.97         2.45 o                         
  -6   5   5        336.27        383.98        25.61 o                         
  -5   5   5         11.20         16.11         1.23 o                         
  -4   5   5        106.91         99.05         3.23 o                         
  -3   5   5          1.25          0.60         0.51 o                         
  -2   5   5         46.36         58.08         2.38 o                         
  -1   5   5        348.19        339.74        13.34 o                         
   0   5   5        100.46        110.85         3.25 o                         
   1   5   5          0.36         -0.44         0.97 o                         
   2   5   5        473.21        429.95        10.99 o                         
   3   5   5        987.92        968.26        26.61 o                         
   4   5   5         79.87         80.87         2.67 o                         
   5   5   5          1.18          1.74         0.49 o                         
   6   5   5         24.05         27.74         1.40 o                         
 -13   6   5          0.02          0.32         0.75 o                         
 -12   6   5         25.13         27.91         1.01 o                         
 -11   6   5          1.12          1.41         2.26 o                         
 -10   6   5          5.55          4.99         0.59 o                         
  -9   6   5          6.68          7.45         1.31 o                         
  -8   6   5         30.72         31.27         1.70 o                         
  -7   6   5          0.74          2.29         0.45 o                         
  -6   6   5        333.95        559.22        19.53 o                         
  -5   6   5        146.01        148.06         3.31 o                         
  -4   6   5        339.21        344.35         8.91 o                         
  -3   6   5        102.61        111.05         4.22 o                         
  -2   6   5          7.01          5.37         0.55 o                         
  -1   6   5         76.83         86.52         2.67 o                         
   0   6   5         68.44         64.82         2.20 o                         
   1   6   5          2.70          3.05         0.63 o                         
   2   6   5         20.54         18.43         1.05 o                         
   3   6   5          0.33          0.40         0.67 o                         
   4   6   5         87.59         87.57         3.33 o                         
   5   6   5         94.23         94.59         6.74 o                         
 -13   7   5         18.51         20.45         1.01 o                         
 -12   7   5          0.26         -0.05         0.38 o                         
 -11   7   5          0.23         -0.32         0.79 o                         
 -10   7   5         27.38         26.11         4.06 o                         
  -9   7   5        129.14        136.73         4.00 o                         
  -8   7   5         93.71         86.64         3.65 o                         
  -7   7   5        153.83        175.57         5.75 o                         
  -6   7   5         12.90         12.42         0.80 o                         
  -5   7   5        119.72        100.38         2.71 o                         
  -4   7   5        130.45        123.78         3.20 o                         
  -3   7   5         46.67         47.49         1.77 o                         
  -2   7   5         13.87         15.62         1.04 o                         
  -1   7   5         22.58         17.98         1.83 o                         
   0   7   5         19.47         21.36         1.73 o                         
   1   7   5        144.01        133.09         4.05 o                         
   2   7   5        385.60        352.75        10.10 o                         
   3   7   5         92.70         78.48         2.61 o                         
   4   7   5          9.90          9.83         0.67 o                         
   5   7   5          2.67          2.99         0.45 o                         
 -13   8   5          0.08          0.03         0.26 o                         
 -12   8   5          0.95          1.27         0.45 o                         
 -11   8   5         22.31         24.16         3.01 o                         
 -10   8   5          0.08          1.01         0.60 o                         
  -9   8   5         13.85         13.01         1.73 o                         
  -8   8   5         24.22         23.02         1.61 o                         
  -7   8   5          2.16         15.62         4.80 o                         
  -6   8   5        125.91        128.15         3.77 o                         
  -5   8   5         94.19         94.87         3.84 o                         
  -4   8   5         39.68         43.42         1.54 o                         
  -3   8   5         29.35         27.23         2.25 o                         
  -2   8   5          3.93          1.93         0.77 o                         
  -1   8   5        136.81        118.17         3.19 o                         
   0   8   5        133.89        132.61         4.07 o                         
   1   8   5          2.76          1.87         0.61 o                         
   2   8   5         31.46         31.71         1.42 o                         
   3   8   5         14.53         14.46         0.87 o                         
   4   8   5         18.78         21.89         1.17 o                         
 -13   9   5          0.15          0.00         0.32 o                         
 -12   9   5         58.03         51.22         3.01 o                         
 -11   9   5          2.20          1.39         0.49 o                         
 -10   9   5         49.08         52.82         3.59 o                         
  -9   9   5        296.74        293.22        10.00 o                         
  -8   9   5          2.33          2.22         1.35 o                         
  -7   9   5         27.89         26.93         1.83 o                         
  -6   9   5        401.10        400.98        11.88 o                         
  -5   9   5        443.51        417.59         9.72 o                         
  -4   9   5        459.10        427.46         9.92 o                         
  -3   9   5         16.76         14.64         1.86 o                         
  -2   9   5         16.65         19.20         1.01 o                         
  -1   9   5         16.14         24.35         1.24 o                         
   0   9   5          5.62          8.76         0.79 o                         
   1   9   5          3.69          3.09         0.58 o                         
   2   9   5         27.36         32.51         1.30 o                         
   3   9   5         60.97         66.94         3.65 o                         
 -12  10   5          1.05          0.79         0.48 o                         
 -11  10   5         19.67         19.51         1.29 o                         
 -10  10   5          5.01          5.20         1.03 o                         
  -9  10   5         10.81          9.43         1.12 o                         
  -8  10   5          2.44          3.24         0.72 o                         
  -7  10   5          2.69          3.31         2.47 o                         
  -6  10   5         27.75         27.56         1.69 o                         
  -5  10   5         12.69         13.21         1.99 o                         
  -4  10   5         41.37         44.37         1.60 o                         
  -3  10   5          0.31         -0.10         0.41 o                         
  -2  10   5        125.94        118.83         3.37 o                         
  -1  10   5        103.11         95.28         3.14 o                         
   0  10   5          0.25         -0.29         0.45 o                         
   1  10   5          1.09          0.56         0.34 o                         
   2  10   5          1.07          1.39         0.40 o                         
 -11  11   5          7.03          9.61         1.05 o                         
 -10  11   5         25.85         22.87         1.40 o                         
  -9  11   5         22.06         22.23         1.82 o                         
  -8  11   5         49.43         50.01         2.41 o                         
  -7  11   5        220.78        208.49         7.64 o                         
  -6  11   5         48.55         45.85         2.21 o                         
  -5  11   5         78.72         76.33         2.56 o                         
  -4  11   5          2.06          3.69         0.57 o                         
  -3  11   5          4.55          4.74         0.67 o                         
  -2  11   5          0.01          0.06         0.36 o                         
  -1  11   5          3.33          1.66         0.56 o                         
   0  11   5          4.68          2.39         0.45 o                         
 -10  12   5         12.36          9.78         0.78 o                         
  -9  12   5         51.15         53.09         2.30 o                         
  -8  12   5        146.66        141.25         5.28 o                         
  -7  12   5          1.64          0.81         0.55 o                         
  -6  12   5         46.51         50.07         2.48 o                         
  -5  12   5          0.01         -0.52         0.87 o                         
  -4  12   5         19.36         17.56         1.06 o                         
  -3  12   5         13.56         12.13         0.90 o                         
  -2  12   5          1.20          1.03         0.34 o                         
  -1  12   5          0.00          0.95         0.63 o                         
  -9  13   5          9.05          9.69         0.78 o                         
  -8  13   5          3.12          2.41         0.55 o                         
  -7  13   5          3.49          2.54         0.63 o                         
  -6  13   5         19.36         19.50         1.43 o                         
  -5  13   5          9.69         10.78         0.95 o                         
   1 -14   6          3.82          2.69         0.48 o                         
   2 -14   6          0.46          0.79         0.63 o                         
   3 -14   6          1.50          1.43         0.63 o                         
   4 -14   6         20.06         22.19         2.38 o                         
  -2 -13   6         24.80         27.11         1.74 o                         
  -1 -13   6         56.29         52.81         3.01 o                         
   0 -13   6          3.69          2.10         0.45 o                         
   1 -13   6          7.21          6.13         0.67 o                         
   2 -13   6         53.96         50.85         2.18 o                         
   3 -13   6          2.16          3.17         0.95 o                         
   4 -13   6         49.18         48.52         3.17 o                         
   5 -13   6          0.52          0.79         0.63 o                         
   6 -13   6         66.08         68.05         3.81 o                         
  -3 -12   6         30.93         34.19         3.41 o                         
  -2 -12   6          5.72          4.30         1.03 o                         
  -1 -12   6         10.68         10.54         0.99 o                         
   0 -12   6          3.57          3.34         0.56 o                         
   1 -12   6          4.03          3.64         0.67 o                         
   2 -12   6         14.41         18.32         1.33 o                         
   3 -12   6         12.72          8.91         1.90 o                         
   4 -12   6         30.97         28.69         1.79 o                         
   5 -12   6         39.28         38.18         1.96 o                         
   6 -12   6         60.35         60.13         2.58 o                         
   7 -12   6         60.46         77.85         3.18 o                         
  -5 -11   6          0.80          1.60         0.49 o                         
  -4 -11   6         22.07         22.60         1.12 o                         
  -3 -11   6          0.06          0.25         0.35 o                         
  -2 -11   6         45.22         43.76         1.40 o                         
  -1 -11   6          0.07         -0.34         0.49 o                         
   0 -11   6         66.84         68.45         2.88 o                         
   1 -11   6        307.11        291.80         7.96 o                         
   2 -11   6        170.88        160.42         4.73 o                         
   3 -11   6         40.79         39.37         2.18 o                         
   4 -11   6         25.93         27.49         1.73 o                         
   5 -11   6          0.61          1.22         0.61 o                         
   6 -11   6         35.23         39.48         2.02 o                         
   7 -11   6         31.68         33.77         2.38 o                         
   8 -11   6         42.35         38.53         2.38 o                         
  -7 -10   6         62.35         64.88         3.65 o                         
  -6 -10   6          8.25          6.11         0.62 o                         
  -5 -10   6         11.91         12.09         0.84 o                         
  -4 -10   6          4.49          5.71         0.59 o                         
  -3 -10   6         91.26         91.84         3.94 o                         
  -2 -10   6         17.19         20.15         1.50 o                         
  -1 -10   6         25.58         26.85         1.35 o                         
   0 -10   6          0.88          2.63         0.72 o                         
   1 -10   6          9.52         10.92         2.17 o                         
   2 -10   6          0.47          0.02         1.09 o                         
   3 -10   6        577.02        632.59        25.61 o                         
   4 -10   6         94.57         95.27         8.84 o                         
   5 -10   6        177.06        192.74         6.06 o                         
   6 -10   6          0.03          0.24         0.44 o                         
   7 -10   6         69.66         71.89         2.75 o                         
   8 -10   6          0.52          0.43         0.55 o                         
  -8  -9   6          0.03         -0.16         0.48 o                         
  -7  -9   6         18.84         20.13         3.72 o                         
  -6  -9   6          1.88          0.40         0.35 o                         
  -5  -9   6         16.28         19.63         1.16 o                         
  -4  -9   6          0.26          1.17         0.91 o                         
  -3  -9   6          5.22          5.07         1.03 o                         
  -2  -9   6         36.27         46.55         1.82 o                         
  -1  -9   6        194.18        223.40         6.63 o                         
   0  -9   6         98.72         99.30         3.85 o                         
   1  -9   6          4.35          8.29         4.83 o                         
   2  -9   6          7.28          6.06         1.53 o                         
   3  -9   6          7.84         10.41         1.15 o                         
   4  -9   6        282.49        302.08         7.78 o                         
   5  -9   6          3.51          3.20         0.49 o                         
   6  -9   6         19.15         22.83         1.06 o                         
   7  -9   6          7.70          7.61         1.11 o                         
   8  -9   6          7.96          5.77         0.50 o                         
   9  -9   6          2.81          3.01         0.63 o                         
  -8  -8   6         13.16         11.55         0.88 o                         
  -7  -8   6         28.18         30.22         1.88 o                         
  -6  -8   6        158.66        159.34         4.88 o                         
  -5  -8   6          2.06          2.73         0.79 o                         
  -4  -8   6        126.14        130.10         4.95 o                         
  -3  -8   6        211.16        205.85         5.76 o                         
  -2  -8   6        132.16        136.69         4.24 o                         
  -1  -8   6        166.13        171.53         4.95 o                         
   0  -8   6          5.79          6.24         0.78 o                         
   1  -8   6          0.00         -0.14         0.68 o                         
   2  -8   6        377.09        399.06         9.76 o                         
   3  -8   6         58.68         60.64         2.11 o                         
   4  -8   6          1.31          2.44         0.58 o                         
   5  -8   6          0.34         -0.36         0.52 o                         
   6  -8   6         78.44         72.28         4.03 o                         
   7  -8   6          9.09          8.28         0.83 o                         
   8  -8   6          6.55          8.89         1.05 o                         
   9  -8   6          1.84          1.85         0.34 o                         
  -9  -7   6         30.25         36.87         1.82 o                         
  -8  -7   6         21.38         22.63         1.63 o                         
  -7  -7   6         17.27         17.29         1.37 o                         
  -6  -7   6        100.71        101.37         3.35 o                         
  -5  -7   6        126.44        121.32         3.68 o                         
  -4  -7   6          4.87          4.31         0.57 o                         
  -3  -7   6         36.27         35.11         1.46 o                         
  -2  -7   6         20.01         24.93         1.19 o                         
  -1  -7   6         12.03         14.95         1.05 o                         
   0  -7   6         26.24         25.11         1.20 o                         
   1  -7   6         43.10         47.47         1.47 o                         
   2  -7   6          0.61          0.18         0.50 o                         
   3  -7   6        457.63        455.71        10.93 o                         
   4  -7   6         54.81         55.15         1.80 o                         
   5  -7   6         64.33         66.20         2.14 o                         
   6  -7   6         19.99         25.65         1.13 o                         
   7  -7   6         34.54         27.53         1.11 o                         
   8  -7   6          2.35          1.71         0.59 o                         
   9  -7   6         33.23         34.43         1.46 o                         
 -10  -6   6         28.35         26.16         2.06 o                         
  -9  -6   6          7.84          5.55         0.95 o                         
  -8  -6   6          2.30          2.54         0.51 o                         
  -7  -6   6        142.02        137.17         4.28 o                         
  -6  -6   6         19.70         20.93         1.33 o                         
  -5  -6   6        704.35        689.53        15.69 o                         
  -4  -6   6         72.85         81.72         3.21 o                         
  -3  -6   6          6.82          6.88         0.59 o                         
  -2  -6   6          0.57          2.75         0.50 o                         
  -1  -6   6        196.29        237.49         9.76 o                         
   0  -6   6          4.55          6.69         1.08 o                         
   1  -6   6          7.28          9.19         0.61 o                         
   2  -6   6        196.60        209.42         5.20 o                         
   3  -6   6        396.42        408.34        11.07 o                         
   4  -6   6         33.83         29.44         1.32 o                         
   5  -6   6         41.93         41.46         1.67 o                         
   6  -6   6          9.90          9.84         1.01 o                         
   7  -6   6         20.33         17.74         0.88 o                         
   8  -6   6         41.18         36.28         1.40 o                         
   9  -6   6          4.74          3.36         0.45 o                         
 -11  -5   6          0.50          0.16         0.32 o                         
 -10  -5   6          3.17          1.74         0.49 o                         
  -9  -5   6          1.34          0.69         0.41 o                         
  -8  -5   6         18.75         16.98         1.15 o                         
  -7  -5   6        522.46        552.52        14.17 o                         
  -6  -5   6        103.50        106.65         3.19 o                         
  -5  -5   6        186.99        198.29         5.10 o                         
  -4  -5   6        112.48        125.06         5.32 o                         
  -3  -5   6        153.38        163.29         4.07 o                         
  -2  -5   6        233.58        214.56         7.90 o                         
  -1  -5   6        601.63        671.55        20.19 o                         
   0  -5   6        118.47        123.64         4.29 o                         
   1  -5   6       1200.64       1334.08        32.71 o                         
   2  -5   6       1333.91       1408.99        34.67 o                         
   3  -5   6        206.46        225.22         5.12 o                         
   4  -5   6         57.67         67.45         1.96 o                         
   5  -5   6         12.94         13.64         1.14 o                         
   6  -5   6         24.49         18.25         0.91 o                         
   7  -5   6         59.16         59.90         1.80 o                         
   8  -5   6         99.53        105.51         3.27 o                         
   9  -5   6          0.45          0.53         0.42 o                         
 -11  -4   6         11.68         11.25         0.83 o                         
 -10  -4   6          2.03          3.68         1.03 o                         
  -9  -4   6         10.34          8.09         1.44 o                         
  -8  -4   6         37.86         38.93         1.90 o                         
  -7  -4   6        318.10        306.16         7.57 o                         
  -6  -4   6        863.18        875.30        17.66 o                         
  -5  -4   6        444.19        446.40        11.24 o                         
  -4  -4   6       1031.42       1113.25        27.50 o                         
  -3  -4   6         73.04         85.35         3.38 o                         
  -2  -4   6          5.21          2.83         0.91 o                         
  -1  -4   6        148.67        175.71         7.28 o                         
   0  -4   6        206.45        191.59         5.98 o                         
   1  -4   6         41.50         53.58         2.04 o                         
   2  -4   6       1040.08       1111.87        24.35 o                         
   3  -4   6         33.31         33.44         1.15 o                         
   4  -4   6         66.92         67.15         2.36 o                         
   5  -4   6        228.81        225.56         5.70 o                         
   6  -4   6          2.75          4.73         0.54 o                         
   7  -4   6          3.10          3.29         0.55 o                         
   8  -4   6         20.93         21.38         1.06 o                         
   9  -4   6          9.14         10.78         0.61 o                         
 -12  -3   6          4.65          3.33         0.63 o                         
 -11  -3   6          0.02          0.28         0.49 o                         
 -10  -3   6         55.66         54.31         2.41 o                         
  -9  -3   6         27.43         29.80         1.69 o                         
  -8  -3   6         26.27         29.06         1.44 o                         
  -7  -3   6        126.18        120.99         3.46 o                         
  -6  -3   6         12.96         11.16         0.63 o                         
  -5  -3   6          0.02          1.11         0.98 o                         
  -4  -3   6        347.00        340.78        14.61 o                         
  -3  -3   6         86.67         91.05         3.85 o                         
  -2  -3   6        260.79        223.01         8.48 o                         
  -1  -3   6          0.55          2.37         0.60 o                         
   0  -3   6        279.56        256.73         7.11 o                         
   1  -3   6        553.81        601.80        18.30 o                         
   2  -3   6        699.37        768.79        22.97 o                         
   3  -3   6        159.01        161.54         4.66 o                         
   4  -3   6        565.08        584.75        12.99 o                         
   5  -3   6         50.19         50.20         1.56 o                         
   6  -3   6         11.78         10.28         0.93 o                         
   7  -3   6         15.82         15.78         0.97 o                         
   8  -3   6         62.50         65.87         2.24 o                         
   9  -3   6          0.84         -0.13         0.26 o                         
 -12  -2   6          6.02          4.28         0.79 o                         
 -11  -2   6         36.01         40.53         1.51 o                         
 -10  -2   6          4.64          3.24         0.64 o                         
  -9  -2   6         24.34         24.43         1.24 o                         
  -8  -2   6         66.88         59.58         2.56 o                         
  -7  -2   6          9.95          9.60         0.62 o                         
  -6  -2   6        330.50        327.77        10.74 o                         
  -5  -2   6       1336.11       1410.07        39.94 o                         
  -4  -2   6        421.05        429.32        11.66 o                         
  -3  -2   6          2.26          2.24         2.04 o                         
  -2  -2   6         34.75         30.56         3.43 o                         
  -1  -2   6         18.45         28.34         1.95 o                         
   0  -2   6       1466.85       1429.02        51.02 o                         
   1  -2   6        495.02        579.60        17.70 o                         
   2  -2   6         50.64         37.43         2.25 o                         
   3  -2   6          0.01          0.83         0.32 o                         
   4  -2   6         34.53         33.71         1.17 o                         
   5  -2   6         15.33         12.67         0.80 o                         
   6  -2   6         36.53         32.65         1.41 o                         
   7  -2   6        245.65        242.64         9.33 o                         
   8  -2   6          1.06          1.33         0.43 o                         
   9  -2   6          0.46          1.27         0.79 o                         
 -12  -1   6          0.06          0.48         0.48 o                         
 -11  -1   6         34.46         31.10         3.09 o                         
 -10  -1   6        220.93        234.18         8.41 o                         
  -9  -1   6          2.62          1.53         0.61 o                         
  -8  -1   6          6.23          9.81         0.60 o                         
  -7  -1   6        124.23        130.10         3.57 o                         
  -6  -1   6         11.87         10.05         1.01 o                         
  -5  -1   6        956.73        950.06        23.93 o                         
  -4  -1   6        851.73        883.47        22.22 o                         
  -3  -1   6       4427.74       4255.48       116.95 o                         
  -2  -1   6        515.58        487.92        15.19 o                         
  -1  -1   6        776.25        770.05        36.12 o                         
   0  -1   6        254.02        254.54        11.92 o                         
   1  -1   6         43.96         29.27         3.09 o                         
   2  -1   6        266.02        278.18         9.37 o                         
   3  -1   6         67.89         75.17         2.09 o                         
   4  -1   6        176.23        187.78         4.52 o                         
   5  -1   6        149.80        143.09         4.26 o                         
   6  -1   6         67.22         65.31         2.75 o                         
   7  -1   6          2.33          1.90         0.42 o                         
   8  -1   6          3.49          4.40         0.39 o                         
 -13   0   6         20.50         20.45         1.43 o                         
 -12   0   6          1.47          0.00         0.63 o                         
 -11   0   6          0.01         -0.11         0.44 o                         
 -10   0   6          0.08         -0.25         0.59 o                         
  -9   0   6         87.51        105.34         3.29 o                         
  -8   0   6        270.21        289.93         7.44 o                         
  -7   0   6        184.92        190.89         5.15 o                         
  -6   0   6         80.85         96.54         3.75 o                         
  -5   0   6          0.47          1.64         0.58 o                         
  -4   0   6         66.49         61.88         2.62 o                         
  -3   0   6         26.00         21.86         1.34 o                         
  -2   0   6        345.80        333.56        11.38 o                         
  -1   0   6        253.45        248.64         8.34 o                         
   0   0   6        362.12        365.29        11.58 o                         
   1   0   6         38.21         29.74         2.00 o                         
   2   0   6        622.79        670.47        22.47 o                         
   3   0   6       2402.07       2619.53        55.35 o                         
   4   0   6        239.56        240.04         5.60 o                         
   5   0   6         18.67         19.08         1.04 o                         
   6   0   6         18.32         13.29         1.06 o                         
   7   0   6          3.70          3.22         0.71 o                         
   8   0   6         32.46         32.66         2.06 o                         
 -13   1   6          0.61          0.54         0.48 o                         
 -12   1   6         29.87         32.98         1.56 o                         
 -11   1   6         12.66         -1.58         7.45 o                         
 -10   1   6         69.09         74.91         2.88 o                         
  -9   1   6        265.15        261.91         9.39 o                         
  -8   1   6         61.51         82.36         2.75 o                         
  -7   1   6          0.56          1.54         0.31 o                         
  -6   1   6        157.37        165.51         5.48 o                         
  -5   1   6        545.15        546.60        14.51 o                         
  -4   1   6         32.84         30.11         2.92 o                         
  -3   1   6        662.64        626.44        16.16 o                         
  -2   1   6        433.84        481.18        17.84 o                         
  -1   1   6        454.78        448.37        20.39 o                         
   0   1   6       1871.29       1860.47        52.01 o                         
   1   1   6        467.13        498.31        15.86 o                         
   2   1   6        117.91        129.97         4.51 o                         
   3   1   6         12.77         10.00         1.01 o                         
   4   1   6        264.71        266.22         7.71 o                         
   6   1   6        151.92        150.08         5.50 o                         
   7   1   6         40.15         43.62         2.06 o                         
   8   1   6          2.15          3.01         0.95 o                         
 -13   2   6          9.51          9.86         0.72 o                         
 -12   2   6          3.83          5.74         0.67 o                         
 -11   2   6          0.11         11.25         7.92 o                         
 -10   2   6          8.62          5.36         3.90 o                         
  -9   2   6         41.95         45.68         1.94 o                         
  -8   2   6          0.00          6.31         2.58 o                         
  -7   2   6        395.64        373.47        10.79 o                         
  -6   2   6        246.21        241.00         7.41 o                         
  -5   2   6        244.31        232.59         7.07 o                         
  -4   2   6        356.45        357.80        10.37 o                         
  -3   2   6        304.50        270.18         9.70 o                         
  -2   2   6        601.67        615.05        18.51 o                         
  -1   2   6        187.02        230.88         7.94 o                         
   0   2   6        653.43        600.87        18.08 o                         
   1   2   6        327.50        341.24         8.77 o                         
   2   2   6        425.75        454.13        11.44 o                         
   3   2   6        246.95        236.51         7.56 o                         
   4   2   6          1.11          1.09         0.46 o                         
   5   2   6         22.43         20.45         1.66 o                         
   6   2   6         28.02         25.20         1.33 o                         
   7   2   6         46.05         43.92         2.70 o                         
 -13   3   6          5.52          4.46         0.55 o                         
 -12   3   6          8.74          9.73         0.88 o                         
 -11   3   6         11.63          8.19         0.98 o                         
 -10   3   6         12.22         11.34         1.20 o                         
  -9   3   6         55.42         48.05         2.61 o                         
  -8   3   6         53.18         57.74         2.89 o                         
  -7   3   6         39.02         42.64         2.06 o                         
  -6   3   6          0.99         -0.64         0.64 o                         
  -5   3   6        295.53        294.34         7.35 o                         
  -4   3   6        145.18        153.07         4.96 o                         
  -3   3   6        572.36        616.95        18.67 o                         
  -2   3   6         26.05         28.48         2.34 o                         
  -1   3   6         21.74         27.57         1.60 o                         
   0   3   6        313.77        352.35         9.02 o                         
   1   3   6        417.25        376.37         9.57 o                         
   2   3   6        118.02        130.20         4.36 o                         
   3   3   6         36.41         34.38         1.44 o                         
   4   3   6        287.85        298.03        10.39 o                         
   5   3   6         20.16         19.71         1.05 o                         
   6   3   6          3.27          3.12         0.55 o                         
   7   3   6          0.52          0.79         0.63 o                         
 -13   4   6          0.55          2.04         0.79 o                         
 -12   4   6          2.29          1.85         0.49 o                         
 -11   4   6          5.52          7.21         1.12 o                         
 -10   4   6          1.12          0.84         0.94 o                         
  -9   4   6        313.62        285.39        10.26 o                         
  -8   4   6          0.21          0.38         0.80 o                         
  -7   4   6         16.71         19.26         1.13 o                         
  -6   4   6         12.80         11.79         1.35 o                         
  -5   4   6        111.40        113.57         3.59 o                         
  -4   4   6         82.24         70.14         2.82 o                         
  -3   4   6          9.72          6.58         1.70 o                         
  -2   4   6        869.44        902.36        22.55 o                         
  -1   4   6          0.96          5.11         1.94 o                         
   0   4   6        140.45        157.30         4.40 o                         
   1   4   6         80.10         85.49         2.62 o                         
   2   4   6         17.91         17.09         1.26 o                         
   3   4   6         45.31         42.69         1.70 o                         
   4   4   6          2.60          2.39         0.46 o                         
   5   4   6         16.18         13.78         1.42 o                         
   6   4   6          2.51          3.49         0.79 o                         
 -13   5   6         12.82         16.17         1.43 o                         
 -12   5   6         29.04         26.08         2.08 o                         
 -11   5   6        128.50        129.59         3.73 o                         
 -10   5   6          0.98         -0.16         1.17 o                         
  -9   5   6          2.65          3.80         1.21 o                         
  -8   5   6        181.54        184.18         5.85 o                         
  -7   5   6         49.71         51.82         2.46 o                         
  -6   5   6          0.60          1.58         0.61 o                         
  -5   5   6         71.77         65.83         1.91 o                         
  -4   5   6          5.96          6.68         0.73 o                         
  -3   5   6         12.70         15.84         2.06 o                         
  -2   5   6        222.85        224.33         5.70 o                         
  -1   5   6         33.68         31.17         1.29 o                         
   0   5   6        197.66        198.08         6.42 o                         
   1   5   6        183.31        206.80         6.76 o                         
   2   5   6          7.10          6.03         2.20 o                         
   3   5   6        241.12        226.78         6.66 o                         
   4   5   6         43.61         40.34         1.56 o                         
   5   5   6         59.78         62.96         2.04 o                         
 -13   6   6          7.46          8.60         0.67 o                         
 -12   6   6          1.84          1.90         0.41 o                         
 -11   6   6         85.12         85.07         3.42 o                         
 -10   6   6        143.28        135.02         4.64 o                         
  -9   6   6        206.56        196.98         5.39 o                         
  -8   6   6          1.38          1.81         0.51 o                         
  -7   6   6         21.73         35.94         2.30 o                         
  -6   6   6         67.75         66.26         3.04 o                         
  -5   6   6         15.16         18.66         0.91 o                         
  -4   6   6         94.29         91.10         5.02 o                         
  -3   6   6          0.25          1.10         0.43 o                         
  -2   6   6          8.45          8.22         1.01 o                         
  -1   6   6         93.83         82.57         2.69 o                         
   0   6   6        307.19        285.04         7.62 o                         
   1   6   6        123.22        122.22         3.78 o                         
   2   6   6         22.46         18.33         1.12 o                         
   3   6   6         37.00         37.43         1.51 o                         
   4   6   6          0.49         -0.45         0.45 o                         
   5   6   6          0.71          1.27         0.49 o                         
 -13   7   6         18.25         18.42         0.95 o                         
 -12   7   6         40.42         39.48         2.54 o                         
 -11   7   6          7.10          5.04         0.79 o                         
 -10   7   6        105.44         98.50         3.97 o                         
  -9   7   6         98.41         94.71         3.03 o                         
  -8   7   6         16.56         22.33         1.43 o                         
  -7   7   6        184.84        306.06        10.28 o                         
  -6   7   6        167.72        167.66         5.40 o                         
  -5   7   6          5.51          6.71         0.69 o                         
  -4   7   6          7.90          5.57         1.17 o                         
  -3   7   6         20.51         19.25         1.14 o                         
  -2   7   6        159.37        144.83         4.30 o                         
  -1   7   6        989.47        933.05        23.02 o                         
   0   7   6        263.40        242.59         5.85 o                         
   1   7   6          1.79          0.64         0.48 o                         
   2   7   6         10.41          9.22         0.78 o                         
   3   7   6         49.53         55.71         1.91 o                         
   4   7   6          1.20          1.11         0.45 o                         
 -13   8   6         12.77          9.99         1.11 o                         
 -12   8   6         33.15         35.80         1.74 o                         
 -11   8   6          2.15          1.76         0.49 o                         
 -10   8   6        128.11        122.05         4.06 o                         
  -9   8   6         55.04         50.47         2.26 o                         
  -8   8   6        237.30        290.07        10.12 o                         
  -7   8   6        543.19        625.72        33.01 o                         
  -6   8   6        348.07        348.93        10.15 o                         
  -5   8   6         46.64         47.18         1.70 o                         
  -4   8   6        372.74        326.52         7.76 o                         
  -3   8   6        382.62        345.64         9.23 o                         
  -2   8   6          2.94          2.27         0.46 o                         
  -1   8   6        106.15         85.79         2.87 o                         
   0   8   6         75.88         64.52         3.89 o                         
   1   8   6          1.63          1.53         0.55 o                         
   2   8   6          9.57          7.11         0.59 o                         
   3   8   6         11.66         11.53         0.90 o                         
 -12   9   6         75.01         67.61         4.92 o                         
 -11   9   6         35.29         38.86         1.78 o                         
 -10   9   6          9.90          9.51         1.06 o                         
  -9   9   6         40.16         38.03         2.18 o                         
  -8   9   6          0.13          1.22         2.68 o                         
  -7   9   6        110.98        122.77         6.22 o                         
  -6   9   6         13.62         13.32         1.47 o                         
  -5   9   6        478.78        467.19        12.28 o                         
  -4   9   6        110.40         97.92         2.81 o                         
  -3   9   6        143.58        141.36         3.81 o                         
  -2   9   6         85.25         88.01         2.55 o                         
  -1   9   6          6.72          4.86         0.77 o                         
   0   9   6          4.83          2.33         0.48 o                         
   1   9   6          3.08          2.32         0.37 o                         
   2   9   6         43.86         34.73         1.28 o                         
 -12  10   6         27.42         29.01         1.90 o                         
 -11  10   6          2.76          2.47         0.61 o                         
 -10  10   6          8.06          4.57         0.72 o                         
  -9  10   6         30.04         31.85         1.91 o                         
  -8  10   6        116.50        114.13         4.60 o                         
  -7  10   6        105.75         98.60         4.15 o                         
  -6  10   6          0.00         -0.43         0.43 o                         
  -5  10   6        103.25         93.23         2.75 o                         
  -4  10   6         75.05         57.06         2.19 o                         
  -3  10   6          2.48          3.95         0.48 o                         
  -2  10   6         44.41         40.30         1.40 o                         
  -1  10   6          0.67          2.64         0.53 o                         
   0  10   6         16.65         19.52         0.93 o                         
   1  10   6          2.81          3.80         0.56 o                         
 -11  11   6         16.44         19.81         1.59 o                         
 -10  11   6          2.28          3.01         0.95 o                         
  -9  11   6         21.74         18.55         1.34 o                         
  -8  11   6          0.23          0.46         0.49 o                         
  -7  11   6          8.96          8.52         0.95 o                         
  -6  11   6         52.91         57.55         3.06 o                         
  -5  11   6         55.28         55.61         2.94 o                         
  -4  11   6         40.06         38.25         1.49 o                         
  -3  11   6         10.84         10.27         1.00 o                         
  -2  11   6         30.44         28.78         1.40 o                         
  -1  11   6          1.32          0.71         0.41 o                         
 -10  12   6          1.32          3.04         0.45 o                         
  -9  12   6         12.27         14.90         1.43 o                         
  -8  12   6          7.54          7.53         1.19 o                         
  -7  12   6          6.22          5.09         1.27 o                         
  -6  12   6         15.27         14.58         1.43 o                         
  -5  12   6          1.31          1.02         0.63 o                         
  -4  12   6         33.66         44.58         1.73 o                         
  -7  13   6          0.77          1.11         0.48 o                         
  -6  13   6          5.87          6.50         0.63 o                         
   2 -14   7         15.19         14.42         1.11 o                         
   3 -14   7         18.88         18.55         1.43 o                         
  -1 -13   7          1.10          0.00         0.48 o                         
   0 -13   7         24.59         17.86         1.43 o                         
   1 -13   7         44.62         44.48         2.05 o                         
   2 -13   7         34.82         42.17         2.70 o                         
   3 -13   7          0.90          1.19         0.71 o                         
   4 -13   7          4.33          4.13         0.56 o                         
   5 -13   7          1.61          1.06         0.38 o                         
  -4 -12   7         19.54         20.29         1.90 o                         
  -3 -12   7          8.71          9.51         1.11 o                         
  -2 -12   7         28.51         28.28         1.98 o                         
  -1 -12   7         51.91         54.14         2.23 o                         
   0 -12   7          4.17          3.96         0.61 o                         
   1 -12   7         25.63         23.67         1.40 o                         
   2 -12   7          1.19          0.79         0.87 o                         
   3 -12   7         16.28         15.17         1.23 o                         
   4 -12   7          0.95          0.79         0.79 o                         
   5 -12   7         29.46         29.01         1.57 o                         
   6 -12   7         31.28         39.97         1.79 o                         
   7 -12   7         16.57         16.01         1.27 o                         
  -5 -11   7         23.72         26.90         1.37 o                         
  -4 -11   7         16.90         16.02         0.83 o                         
  -3 -11   7         89.08         85.88         3.65 o                         
  -2 -11   7          8.28          6.68         0.72 o                         
  -1 -11   7        211.80        181.04         6.99 o                         
   0 -11   7         49.47         41.53         3.09 o                         
   1 -11   7         20.00         19.01         1.51 o                         
   2 -11   7        216.15        219.96         8.03 o                         
   3 -11   7         88.34         95.32         3.98 o                         
   4 -11   7        112.78        124.05         4.88 o                         
   5 -11   7          1.64          2.06         0.95 o                         
   6 -11   7         16.91         18.78         1.23 o                         
   7 -11   7          0.32          0.95         0.63 o                         
  -7 -10   7          0.17          0.95         0.63 o                         
  -6 -10   7         19.16         21.27         1.09 o                         
  -5 -10   7         79.58         87.42         2.85 o                         
  -4 -10   7          0.87          1.99         0.44 o                         
  -3 -10   7        127.16        133.08         4.16 o                         
  -2 -10   7        217.96        213.87         5.99 o                         
  -1 -10   7          0.30          0.29         0.93 o                         
   0 -10   7        350.07        354.21        11.43 o                         
   1 -10   7        339.55        328.69        10.56 o                         
   2 -10   7        240.22        169.66         8.74 o                         
   3 -10   7        176.34        180.53         6.15 o                         
   4 -10   7        160.31        163.55         6.17 o                         
   5 -10   7         22.69         19.97         1.46 o                         
   6 -10   7          0.32          1.19         0.56 o                         
   7 -10   7         10.97         10.78         1.27 o                         
   8 -10   7         29.43         29.65         1.74 o                         
  -8  -9   7         28.42         25.84         1.90 o                         
  -7  -9   7          2.47          2.33         0.35 o                         
  -6  -9   7        113.04        113.23         4.37 o                         
  -5  -9   7        200.35        206.91         6.96 o                         
  -4  -9   7          7.53         10.45         1.37 o                         
  -3  -9   7        239.11        201.33         5.66 o                         
  -2  -9   7         45.55         44.97         1.79 o                         
  -1  -9   7         33.95         39.47         3.18 o                         
   0  -9   7         11.73         10.15         2.06 o                         
   1  -9   7         60.12         51.91         2.13 o                         
   2  -9   7        344.44        358.16        10.55 o                         
   3  -9   7        626.54        629.91        33.19 o                         
   4  -9   7         85.33        113.07         5.99 o                         
   5  -9   7         41.81         44.73         3.41 o                         
   6  -9   7         60.82         64.36         2.15 o                         
   7  -9   7         34.15         33.40         2.14 o                         
   8  -9   7         34.12         34.56         2.06 o                         
  -9  -8   7         15.75         17.75         1.43 o                         
  -8  -8   7          4.58          3.44         0.53 o                         
  -7  -8   7         32.16         30.22         1.32 o                         
  -6  -8   7         59.79         66.31         2.39 o                         
  -5  -8   7          8.83          6.86         0.75 o                         
  -4  -8   7         26.76         25.29         1.25 o                         
  -3  -8   7        113.83        101.36         3.21 o                         
  -2  -8   7          7.01          6.50         0.93 o                         
  -1  -8   7        153.83        149.17         4.41 o                         
   0  -8   7         50.22         47.73         2.81 o                         
   1  -8   7          0.58         -0.18         1.29 o                         
   2  -8   7         75.16         70.89         3.00 o                         
   3  -8   7        770.12        798.94        20.41 o                         
   4  -8   7         79.37         74.94         2.52 o                         
   5  -8   7          0.12          0.11         1.71 o                         
   6  -8   7          6.41          8.74         0.73 o                         
   7  -8   7         31.53         32.07         2.16 o                         
   8  -8   7         14.94         17.79         0.72 o                         
  -9  -7   7         19.99         18.99         1.10 o                         
  -8  -7   7         37.81         39.61         1.54 o                         
  -7  -7   7          1.48          2.36         0.50 o                         
  -6  -7   7        783.58        819.37        22.87 o                         
  -5  -7   7         38.80         39.29         1.54 o                         
  -4  -7   7         21.72         17.63         1.25 o                         
  -3  -7   7         55.02         51.98         2.40 o                         
  -2  -7   7          0.34          0.00         1.10 o                         
  -1  -7   7         66.31         78.29         3.00 o                         
   0  -7   7        223.22        237.58         7.25 o                         
   1  -7   7          0.56          0.91         0.73 o                         
   2  -7   7        131.63        135.99         3.90 o                         
   3  -7   7         35.81         30.15         2.06 o                         
   4  -7   7          0.01         -0.26         0.38 o                         
   5  -7   7         28.58         22.65         1.38 o                         
   6  -7   7         64.02         65.46         2.26 o                         
   7  -7   7          4.62          3.86         0.71 o                         
   8  -7   7         13.44         17.68         1.10 o                         
 -10  -6   7         10.80         10.07         1.19 o                         
  -9  -6   7          1.36          0.72         0.69 o                         
  -8  -6   7         24.36         26.76         1.32 o                         
  -7  -6   7         22.27         17.56         4.18 o                         
  -6  -6   7         64.42         64.25         2.68 o                         
  -5  -6   7         48.80         53.57         1.90 o                         
  -4  -6   7         44.09         41.59         1.65 o                         
  -3  -6   7         93.58         93.31         2.96 o                         
  -2  -6   7        106.33        120.91         3.47 o                         
  -1  -6   7         91.07         86.76         3.11 o                         
   0  -6   7         30.01         20.17         0.91 o                         
   1  -6   7        281.77        269.04         6.01 o                         
   2  -6   7         75.01         68.03         2.22 o                         
   3  -6   7        192.84        194.90         5.26 o                         
   4  -6   7         17.68         17.22         0.82 o                         
   5  -6   7          6.29          5.24         0.90 o                         
   6  -6   7          2.79          1.04         0.56 o                         
   7  -6   7          0.68          0.26         0.29 o                         
   8  -6   7          0.04          0.00         0.34 o                         
   9  -6   7          8.65          6.81         0.50 o                         
 -11  -5   7          8.55          9.29         0.76 o                         
 -10  -5   7          0.20          0.10         0.41 o                         
  -9  -5   7          3.50          4.64         0.87 o                         
  -8  -5   7         60.57         61.39         2.75 o                         
  -7  -5   7          1.26          1.32         1.29 o                         
  -6  -5   7        346.76        333.87         8.24 o                         
  -5  -5   7          3.54          2.77         0.80 o                         
  -4  -5   7        264.60        234.50         6.89 o                         
  -3  -5   7        121.92        112.72         3.83 o                         
  -2  -5   7          0.23          0.04         0.46 o                         
  -1  -5   7        132.67        138.44         4.40 o                         
   0  -5   7         34.00         32.75         1.91 o                         
   1  -5   7          3.48          2.55         0.48 o                         
   2  -5   7         82.19         95.42         3.36 o                         
   3  -5   7          3.20          2.98         0.63 o                         
   4  -5   7          0.90          1.05         0.58 o                         
   5  -5   7          9.78         12.20         0.92 o                         
   6  -5   7         23.25         22.49         1.00 o                         
   7  -5   7        131.11        140.82         4.21 o                         
   8  -5   7          9.80         11.41         0.90 o                         
   9  -5   7         19.30         19.15         1.98 o                         
 -11  -4   7          0.10         -0.26         0.55 o                         
 -10  -4   7          1.04          0.86         0.87 o                         
  -9  -4   7          0.54         16.64        10.78 o                         
  -8  -4   7        144.76        141.15         4.27 o                         
  -7  -4   7        180.48        174.05         6.48 o                         
  -6  -4   7        324.15        326.42         7.97 o                         
  -5  -4   7        169.21        196.69         5.09 o                         
  -4  -4   7         13.26         11.20         1.27 o                         
  -3  -4   7        256.01        279.12         7.16 o                         
  -2  -4   7         98.70        106.20         4.87 o                         
  -1  -4   7        359.09        377.35        12.13 o                         
   0  -4   7       1136.76       1202.39        29.71 o                         
   1  -4   7        107.77        101.39        11.11 o                         
   2  -4   7          1.19          1.00         0.81 o                         
   3  -4   7         71.79         78.18         3.20 o                         
   4  -4   7          0.77          0.00         0.33 o                         
   5  -4   7          7.51          4.45         0.70 o                         
   6  -4   7         20.23         15.05         0.91 o                         
   7  -4   7          1.19          2.96         0.51 o                         
   8  -4   7         30.50         24.40         2.69 o                         
 -12  -3   7          4.36          2.85         0.63 o                         
 -11  -3   7          0.17          0.07         0.34 o                         
 -10  -3   7          5.03          2.94         0.51 o                         
  -9  -3   7         21.89         27.25         3.25 o                         
  -8  -3   7          5.78          7.39         0.73 o                         
  -7  -3   7        355.80        345.45         9.49 o                         
  -6  -3   7         31.40         34.73         2.08 o                         
  -5  -3   7          0.11         -0.18         0.89 o                         
  -4  -3   7        141.95        168.28         5.77 o                         
  -3  -3   7        585.27        583.54        21.94 o                         
  -2  -3   7         18.36         17.42         1.41 o                         
  -1  -3   7        149.95        137.04         4.80 o                         
   0  -3   7        324.91        320.45         8.80 o                         
   1  -3   7         61.03         73.21         4.75 o                         
   2  -3   7        103.58        115.54         3.36 o                         
   3  -3   7        225.19        230.62         6.55 o                         
   4  -3   7          5.42          5.14         0.72 o                         
   5  -3   7          0.51          1.68         0.85 o                         
   6  -3   7        128.34        138.67         4.24 o                         
   7  -3   7         28.24         33.20         1.59 o                         
   8  -3   7          0.10          0.40         0.34 o                         
 -12  -2   7          5.34          3.80         0.79 o                         
 -11  -2   7         12.28         11.92         0.81 o                         
 -10  -2   7         34.90         32.88         2.18 o                         
  -9  -2   7         42.58         45.22         2.21 o                         
  -8  -2   7         14.68         12.66         1.42 o                         
  -7  -2   7          3.74          6.25         0.91 o                         
  -6  -2   7        122.59        125.49         3.51 o                         
  -5  -2   7         20.64         23.55         1.31 o                         
  -4  -2   7         17.85         15.74         1.21 o                         
  -3  -2   7         52.05         60.69         3.08 o                         
  -2  -2   7        526.70        530.14        12.18 o                         
  -1  -2   7        564.10        571.44        14.68 o                         
   0  -2   7          1.36          8.31         0.89 o                         
   1  -2   7        177.24        206.51         6.83 o                         
   2  -2   7         36.42         39.97         1.55 o                         
   3  -2   7        472.91        471.11        11.33 o                         
   4  -2   7         57.83         60.45         2.35 o                         
   5  -2   7        137.54        156.49         3.90 o                         
   6  -2   7         23.27         33.08         1.74 o                         
   7  -2   7          0.75          1.44         0.48 o                         
   8  -2   7          7.20          5.71         0.71 o                         
 -13  -1   7          1.27          0.63         0.48 o                         
 -12  -1   7          1.35          1.86         0.41 o                         
 -11  -1   7         10.74          7.93         0.67 o                         
 -10  -1   7         42.77         32.04         2.68 o                         
  -9  -1   7        104.80        105.34         3.23 o                         
  -8  -1   7         40.83         43.24         1.51 o                         
  -7  -1   7         43.77         42.15         1.42 o                         
  -6  -1   7        970.96        969.45        19.39 o                         
  -5  -1   7       1742.30       1731.72        42.37 o                         
  -4  -1   7        391.00        420.73        11.62 o                         
  -3  -1   7        822.79        804.87        20.49 o                         
  -2  -1   7        276.25        317.98        19.27 o                         
  -1  -1   7       1608.16       1657.10        46.94 o                         
   0  -1   7         57.62         50.28         2.91 o                         
   1  -1   7          0.00          0.16         0.80 o                         
   2  -1   7          6.67          4.79         0.88 o                         
   3  -1   7         15.15         17.35         0.82 o                         
   4  -1   7         49.57         56.57         1.69 o                         
   5  -1   7         35.82         34.11         1.51 o                         
   6  -1   7          7.22          6.39         0.72 o                         
   7  -1   7         14.14         15.53         1.43 o                         
 -13   0   7         12.67         11.09         1.11 o                         
 -12   0   7          0.84          0.79         0.48 o                         
 -11   0   7          3.55          4.44         0.72 o                         
 -10   0   7         15.18         16.57         1.54 o                         
  -9   0   7          5.26          1.92         0.47 o                         
  -8   0   7         12.29         15.21         1.05 o                         
  -7   0   7          1.35          3.65         0.56 o                         
  -6   0   7        550.13        548.50        11.64 o                         
  -5   0   7         26.54         33.00         1.83 o                         
  -4   0   7         32.26         38.74         3.08 o                         
  -3   0   7        185.04        195.51         5.07 o                         
  -2   0   7         20.53         13.14         0.75 o                         
  -1   0   7       1212.80       1269.89        36.51 o                         
   0   0   7        110.44        105.76         4.46 o                         
   1   0   7         32.13         27.77         1.80 o                         
   2   0   7          5.10          6.44         0.78 o                         
   3   0   7          8.57         10.55         0.80 o                         
   5   0   7         80.89         86.76         6.74 o                         
   6   0   7         39.76         42.61         1.90 o                         
   7   0   7          0.37          0.74         0.40 o                         
 -13   1   7          0.00         -0.26         0.26 o                         
 -12   1   7          0.21          0.34         0.38 o                         
 -11   1   7          3.01          3.53         0.74 o                         
 -10   1   7         41.07         34.21         2.60 o                         
  -9   1   7         18.33         16.43         0.89 o                         
  -8   1   7         27.98         27.35         1.08 o                         
  -7   1   7          0.17          0.74         0.42 o                         
  -6   1   7        524.87        521.99        11.16 o                         
  -5   1   7        377.77        428.11        11.94 o                         
  -4   1   7        153.77        169.47         4.99 o                         
  -3   1   7         69.80         61.52         2.61 o                         
  -2   1   7        464.07        502.45        15.70 o                         
  -1   1   7        151.96        136.21         5.33 o                         
   0   1   7        113.51        121.25         7.95 o                         
   1   1   7        281.55        289.62         7.85 o                         
   2   1   7         44.60         45.02         1.64 o                         
   3   1   7          0.00          0.01         0.68 o                         
   4   1   7        414.40        412.65        15.08 o                         
   5   1   7         16.03         16.33         1.74 o                         
   6   1   7          3.70          2.23         0.63 o                         
   7   1   7         41.50         37.89         2.38 o                         
 -13   2   7          0.03          0.40         0.34 o                         
 -12   2   7         14.67         15.98         1.06 o                         
 -11   2   7         50.61         51.37         2.24 o                         
 -10   2   7         67.11         66.13         2.16 o                         
  -9   2   7         19.22         18.55         1.03 o                         
  -8   2   7         12.87         12.99         0.89 o                         
  -7   2   7        137.45        166.44         4.39 o                         
  -6   2   7        187.43        206.48         5.75 o                         
  -5   2   7        444.52        471.84        11.29 o                         
  -4   2   7        132.15        154.97         4.29 o                         
  -3   2   7        223.23        211.37         5.52 o                         
  -2   2   7        480.71        508.46        19.83 o                         
  -1   2   7        408.50        443.71        12.64 o                         
   0   2   7         82.43         94.21         3.35 o                         
   1   2   7        274.89        269.59         7.13 o                         
   2   2   7        267.24        271.68         8.71 o                         
   3   2   7         16.15         20.41         1.50 o                         
   4   2   7         50.91         50.02         1.91 o                         
   5   2   7          2.29          2.18         0.53 o                         
   6   2   7          3.15          3.03         0.41 o                         
   7   2   7          5.48          5.39         0.79 o                         
 -13   3   7         10.89         15.92         0.95 o                         
 -12   3   7          0.04          0.16         0.38 o                         
 -11   3   7         13.49         11.69         2.13 o                         
 -10   3   7        106.03         95.81         4.98 o                         
  -9   3   7        259.05        248.75         6.48 o                         
  -8   3   7        583.23        565.49        13.10 o                         
  -7   3   7        612.19        622.59        14.83 o                         
  -6   3   7         34.82        135.22         8.96 o                         
  -5   3   7       1121.01       1129.65        22.80 o                         
  -4   3   7        982.43       1001.74        22.96 o                         
  -3   3   7        205.55        197.29         5.86 o                         
  -2   3   7         46.93         52.88         2.78 o                         
  -1   3   7        128.53        126.02         4.79 o                         
   0   3   7        148.17        135.46         3.86 o                         
   1   3   7        238.72        237.36         7.87 o                         
   2   3   7         33.89         34.37         2.56 o                         
   3   3   7        532.63        554.35        15.45 o                         
   4   3   7         97.06        109.39         4.32 o                         
   5   3   7          8.59         11.22         0.88 o                         
   6   3   7         12.02         10.14         1.11 o                         
 -12   4   7          2.78          3.17         0.79 o                         
 -11   4   7         33.63         38.60         3.32 o                         
 -10   4   7         42.60         42.78         1.64 o                         
  -9   4   7        148.91        147.41         6.37 o                         
  -8   4   7          0.71         -1.77         1.77 o                         
  -7   4   7        324.60        305.41         8.20 o                         
  -6   4   7       1155.23       1166.11        21.78 o                         
  -5   4   7        119.48        133.77         3.92 o                         
  -4   4   7          5.05          7.66         0.58 o                         
  -3   4   7         18.25         17.23         1.30 o                         
  -2   4   7         33.04         21.22         1.46 o                         
  -1   4   7        130.05        115.48         3.44 o                         
   0   4   7        140.95        136.67         4.70 o                         
   1   4   7         58.35         52.72         1.82 o                         
   2   4   7          0.64         -0.28         2.62 o                         
   3   4   7          5.39          4.50         0.57 o                         
   4   4   7         23.51         24.31         1.29 o                         
   5   4   7          7.65          6.97         0.95 o                         
 -12   5   7         19.53         18.63         1.12 o                         
 -11   5   7         70.22         63.83         2.17 o                         
 -10   5   7          8.25          7.87         1.53 o                         
  -9   5   7          0.00         -0.11         0.52 o                         
  -8   5   7        118.85        130.15         3.68 o                         
  -7   5   7        259.22        256.00         6.23 o                         
  -6   5   7        200.23        191.62         4.31 o                         
  -5   5   7         13.64         17.28         0.74 o                         
  -4   5   7        518.50        502.33        12.13 o                         
  -3   5   7         70.66         70.04         3.86 o                         
  -2   5   7         36.60         31.44         1.34 o                         
  -1   5   7        463.94        450.20        14.63 o                         
   0   5   7         33.13         33.90         1.43 o                         
   1   5   7        164.08        154.22         4.55 o                         
   2   5   7          0.04         -0.37         0.37 o                         
   3   5   7         38.18         37.60         1.56 o                         
   4   5   7         12.33         14.95         0.79 o                         
 -13   6   7          6.46          6.50         0.95 o                         
 -12   6   7          7.33          8.06         0.83 o                         
 -11   6   7          1.01          1.19         0.71 o                         
 -10   6   7        223.31        215.95         8.71 o                         
  -9   6   7          6.91          8.26         0.82 o                         
  -8   6   7        164.92        166.38         5.08 o                         
  -7   6   7        203.71        208.78         7.13 o                         
  -6   6   7          2.49          2.03         1.55 o                         
  -5   6   7         22.07         23.40         1.36 o                         
  -4   6   7         13.81         12.47         1.69 o                         
  -3   6   7         74.42         74.81         4.05 o                         
  -2   6   7         25.90         25.07         1.30 o                         
  -1   6   7         10.13          7.56         0.68 o                         
   0   6   7         89.10         84.34         2.69 o                         
   1   6   7          4.84          3.05         0.57 o                         
   2   6   7          2.83          2.84         0.49 o                         
   3   6   7         20.83         18.69         0.92 o                         
   4   6   7         62.03         62.20         4.04 o                         
 -13   7   7          2.25          1.90         0.48 o                         
 -12   7   7          1.52          0.81         0.95 o                         
 -11   7   7          0.15          0.49         0.55 o                         
 -10   7   7          5.44          7.07         1.50 o                         
  -9   7   7          6.78          7.58         2.06 o                         
  -8   7   7         32.78         47.17         2.45 o                         
  -7   7   7        133.84        146.30         5.19 o                         
  -6   7   7          8.62         10.36         1.13 o                         
  -5   7   7         36.10         39.63         1.74 o                         
  -4   7   7         23.16         24.27         1.78 o                         
  -3   7   7         22.14         13.96         1.60 o                         
  -2   7   7          8.36         11.17         1.17 o                         
  -1   7   7         84.41         81.96         2.67 o                         
   0   7   7         23.24         22.73         1.25 o                         
   1   7   7         17.99         16.18         1.00 o                         
   2   7   7         48.44         48.43         2.78 o                         
   3   7   7          0.66         -0.08         0.28 o                         
 -12   8   7         16.56         20.45         2.54 o                         
 -11   8   7         31.30         31.02         2.06 o                         
 -10   8   7          6.05          4.51         0.67 o                         
  -9   8   7          0.01         -0.35         0.77 o                         
  -8   8   7        167.92        292.24        20.53 o                         
  -7   8   7          6.05          3.37         1.64 o                         
  -6   8   7          3.21          0.67         4.04 o                         
  -5   8   7          0.16         -0.56         0.56 o                         
  -4   8   7         27.92         27.13         2.55 o                         
  -3   8   7          0.00          0.18         0.44 o                         
  -2   8   7          9.04          8.98         0.69 o                         
  -1   8   7         41.21         44.75         1.78 o                         
   0   8   7          2.94          3.86         0.57 o                         
   1   8   7          1.64          2.30         0.46 o                         
   2   8   7          0.02         -0.34         0.34 o                         
 -12   9   7         13.22         14.11         1.27 o                         
 -11   9   7         41.77         43.73         4.12 o                         
 -10   9   7         56.97         60.39         2.75 o                         
  -9   9   7         58.14         83.16         9.04 o                         
  -8   9   7         69.56         85.29         7.06 o                         
  -7   9   7        147.44        144.46         6.54 o                         
  -6   9   7        174.71        163.52         7.67 o                         
  -5   9   7         24.53         22.93         1.27 o                         
  -4   9   7         45.22         40.17         2.40 o                         
  -3   9   7          0.20          0.19         0.37 o                         
  -2   9   7          0.08          0.31         0.36 o                         
  -1   9   7          7.20          5.80         0.73 o                         
   0   9   7         15.17         15.97         1.01 o                         
   1   9   7         12.71         10.89         2.30 o                         
 -11  10   7          0.22          0.00         0.79 o                         
 -10  10   7          0.20          0.24         0.45 o                         
  -9  10   7         48.95         51.06         4.84 o                         
  -8  10   7         56.78         60.24         4.60 o                         
  -7  10   7          0.19          0.27         0.61 o                         
  -6  10   7          1.50          0.28         0.49 o                         
  -5  10   7         93.31         95.58         3.11 o                         
  -4  10   7          3.31          3.11         0.48 o                         
  -3  10   7          0.64          1.03         0.41 o                         
  -2  10   7          5.71          5.08         0.56 o                         
  -1  10   7         59.90         66.07         2.19 o                         
   0  10   7         13.26         13.72         0.77 o                         
 -11  11   7         32.32         39.42         1.78 o                         
 -10  11   7         72.03         76.45         3.08 o                         
  -9  11   7          1.35          1.58         0.56 o                         
  -8  11   7         82.77         78.22         3.14 o                         
  -7  11   7         34.79         34.68         1.73 o                         
  -6  11   7          6.27          4.36         0.64 o                         
  -5  11   7        117.83        122.86         6.05 o                         
  -4  11   7          1.71          2.78         0.39 o                         
  -3  11   7         25.13         24.57         1.23 o                         
  -2  11   7          6.18          9.11         0.67 o                         
  -9  12   7          2.29          4.23         0.49 o                         
  -8  12   7         27.64         30.12         2.06 o                         
  -7  12   7          5.40          5.55         0.79 o                         
  -6  12   7         12.12         12.36         1.11 o                         
  -5  12   7         30.30         36.30         2.06 o                         
  -1 -13   8          2.33          2.38         0.95 o                         
   0 -13   8          6.27          8.17         0.63 o                         
   1 -13   8         54.57         60.90         3.49 o                         
   2 -13   8         10.77          7.92         0.95 o                         
   3 -13   8         21.99         24.50         1.29 o                         
   4 -13   8          0.06          0.24         0.55 o                         
  -4 -12   8          1.16          3.80         0.63 o                         
  -3 -12   8          0.57          0.48         0.48 o                         
  -2 -12   8         22.91         20.68         1.10 o                         
  -1 -12   8          1.90          0.32         0.48 o                         
   0 -12   8         26.13         31.70         2.54 o                         
   1 -12   8         13.39         11.69         1.09 o                         
   2 -12   8         15.28         19.34         1.90 o                         
   3 -12   8          0.58          1.03         0.56 o                         
   4 -12   8         15.90         17.28         1.17 o                         
   5 -12   8        108.57        119.70         4.43 o                         
   6 -12   8         32.43         31.08         1.90 o                         
  -5 -11   8         15.92         16.80         1.20 o                         
  -4 -11   8         10.07          9.00         0.68 o                         
  -3 -11   8          9.44          8.99         0.81 o                         
  -2 -11   8         26.06         21.30         1.29 o                         
  -1 -11   8          2.35          1.58         0.56 o                         
   0 -11   8          8.24          5.55         0.78 o                         
   1 -11   8          6.39          4.44         0.63 o                         
   2 -11   8          5.22          4.05         0.83 o                         
   3 -11   8         97.58         95.74         3.93 o                         
   4 -11   8          9.27          9.26         1.10 o                         
   5 -11   8         84.13         81.15         3.25 o                         
   6 -11   8         34.49         36.10         1.68 o                         
  -7 -10   8          2.69          3.64         0.79 o                         
  -6 -10   8         33.00         32.59         1.55 o                         
  -5 -10   8          0.71          0.90         0.35 o                         
  -4 -10   8          0.00          0.01         0.34 o                         
  -3 -10   8         12.08         13.08         1.36 o                         
  -2 -10   8          8.87          9.59         0.81 o                         
  -1 -10   8         15.50         13.69         1.11 o                         
   0 -10   8          3.00          4.51         0.65 o                         
   1 -10   8         72.24         82.74         6.16 o                         
   2 -10   8          5.73         33.12        15.37 o                         
   3 -10   8        176.04        168.28         9.05 o                         
   4 -10   8         28.65         28.31         1.79 o                         
   5 -10   8         79.96         97.94         3.93 o                         
   6 -10   8         13.04          9.67         1.27 o                         
   7 -10   8         34.78         34.40         2.06 o                         
  -8  -9   8          5.01          3.64         0.79 o                         
  -7  -9   8          1.67          1.87         0.49 o                         
  -6  -9   8         31.31         32.07         1.90 o                         
  -5  -9   8         10.91          8.56         0.74 o                         
  -4  -9   8         11.98         12.36         0.88 o                         
  -3  -9   8         66.16         57.29         3.27 o                         
  -2  -9   8         96.60         86.08         2.87 o                         
  -1  -9   8          0.02         -0.20         0.55 o                         
   0  -9   8         76.03         83.85         2.85 o                         
   1  -9   8         36.90         35.52         1.88 o                         
   2  -9   8        586.47        707.13        40.96 o                         
   3  -9   8          0.76         -0.97         1.01 o                         
   4  -9   8        281.04        285.52        10.23 o                         
   5  -9   8        174.00        188.11         5.56 o                         
   6  -9   8          0.53         -0.32         0.45 o                         
   7  -9   8         22.40         19.77         1.01 o                         
  -9  -8   8         17.24         15.79         0.88 o                         
  -8  -8   8         49.86         48.06         1.67 o                         
  -7  -8   8          4.48          3.73         0.51 o                         
  -6  -8   8         53.91         50.02         1.91 o                         
  -5  -8   8        133.21        128.92         4.32 o                         
  -4  -8   8        195.79        205.69         5.80 o                         
  -3  -8   8         98.98         95.84         3.11 o                         
  -2  -8   8          6.30          5.45         1.10 o                         
  -1  -8   8         84.15         85.01         2.54 o                         
   0  -8   8         21.30         23.08         1.38 o                         
   1  -8   8         86.81        103.03         6.78 o                         
   2  -8   8        597.98        654.59        18.34 o                         
   3  -8   8        341.48        380.12        11.12 o                         
   4  -8   8         45.82         48.50         1.90 o                         
   5  -8   8         71.11         85.03         2.89 o                         
   6  -8   8         80.03         77.66         3.08 o                         
   7  -8   8          2.00          0.63         0.34 o                         
  -9  -7   8         42.98         43.81         1.57 o                         
  -8  -7   8          3.09          2.51         0.45 o                         
  -7  -7   8        195.88        194.72         5.80 o                         
  -6  -7   8        202.05        192.88         6.51 o                         
  -5  -7   8        182.91        180.21         5.16 o                         
  -4  -7   8         33.88         33.90         2.65 o                         
  -3  -7   8         63.67         54.87         2.11 o                         
  -2  -7   8          5.93          5.27         0.68 o                         
  -1  -7   8        165.00        173.30         4.26 o                         
   0  -7   8        132.69        117.78         4.00 o                         
   1  -7   8        133.86        136.57         4.63 o                         
   2  -7   8        301.26        339.64        15.23 o                         
   3  -7   8         10.79         11.73         1.09 o                         
   4  -7   8        113.13        110.92         4.16 o                         
   5  -7   8          6.47         10.31         4.30 o                         
   6  -7   8          4.09          4.60         0.51 o                         
   7  -7   8         13.94         15.54         0.72 o                         
   8  -7   8         16.01         14.58         1.43 o                         
 -10  -6   8         21.89         24.60         1.29 o                         
  -9  -6   8         83.41         85.89         2.90 o                         
  -8  -6   8          0.00          0.50         0.48 o                         
  -7  -6   8         39.40         37.21         1.65 o                         
  -6  -6   8         39.55         40.73         2.19 o                         
  -5  -6   8          0.00         -0.14         0.69 o                         
  -4  -6   8          9.84          8.13         0.84 o                         
  -3  -6   8          8.24          8.25         0.87 o                         
  -2  -6   8        159.48        170.24         4.12 o                         
  -1  -6   8        160.30        147.84         5.02 o                         
   0  -6   8        120.87        113.57         2.91 o                         
   1  -6   8          0.45         -0.66         2.05 o                         
   2  -6   8        135.11        136.71         6.05 o                         
   3  -6   8         37.51         40.10         3.39 o                         
   4  -6   8         35.36         39.14         1.55 o                         
   5  -6   8         38.34         36.15         1.51 o                         
   6  -6   8         25.09         29.17         1.25 o                         
   7  -6   8          0.02          0.16         0.34 o                         
   8  -6   8          0.03          0.79         0.32 o                         
 -11  -5   8          4.75          4.41         0.63 o                         
 -10  -5   8          1.30          0.97         0.35 o                         
  -9  -5   8          0.07          0.69         0.41 o                         
  -8  -5   8        125.55        128.71         3.97 o                         
  -7  -5   8          1.01          0.50         1.07 o                         
  -6  -5   8        576.70        564.36        13.27 o                         
  -5  -5   8        154.38        159.28         4.50 o                         
  -4  -5   8          0.86          1.84         0.98 o                         
  -3  -5   8         32.67         27.02         1.42 o                         
  -2  -5   8         92.13        103.91         3.09 o                         
  -1  -5   8        142.28        135.53         3.03 o                         
   0  -5   8        300.75        321.49         7.08 o                         
   1  -5   8        296.46        277.07         7.03 o                         
   2  -5   8        164.19        176.28         5.70 o                         
   3  -5   8        424.79        466.82        14.32 o                         
   4  -5   8         63.11         64.35         2.57 o                         
   5  -5   8         14.93         16.23         1.40 o                         
   6  -5   8         18.97         18.60         0.97 o                         
   7  -5   8         18.78         17.77         1.01 o                         
   8  -5   8          2.19          0.95         0.32 o                         
 -11  -4   8         23.97         36.03         1.77 o                         
 -10  -4   8          6.31          5.19         0.55 o                         
  -9  -4   8          0.22          0.32         0.64 o                         
  -8  -4   8          0.78          1.67         1.31 o                         
  -7  -4   8         98.05         89.90         2.50 o                         
  -6  -4   8          3.82          6.19         0.65 o                         
  -5  -4   8         16.43         16.44         1.41 o                         
  -4  -4   8         13.90         14.75         1.48 o                         
  -3  -4   8        160.94        163.41         5.52 o                         
  -2  -4   8        199.57        201.83         7.26 o                         
  -1  -4   8          6.68          7.49         1.32 o                         
   0  -4   8         51.44         60.67         3.72 o                         
   1  -4   8         99.96        102.49         3.36 o                         
   2  -4   8        143.66        161.30         6.13 o                         
   3  -4   8        117.28        113.88         3.56 o                         
   4  -4   8        113.24        119.02         3.12 o                         
   5  -4   8        129.79        140.12         3.59 o                         
   6  -4   8          0.16          0.16         0.45 o                         
   7  -4   8         48.00         54.30         2.62 o                         
   8  -4   8          0.72          1.17         0.26 o                         
 -12  -3   8          0.17          0.48         0.48 o                         
 -11  -3   8          0.01         -0.35         0.61 o                         
 -10  -3   8          5.81          6.72         0.66 o                         
  -9  -3   8          1.89          2.75         0.59 o                         
  -8  -3   8          9.71          6.24         1.61 o                         
  -7  -3   8        368.70        368.84         8.09 o                         
  -6  -3   8        475.74        458.32        10.86 o                         
  -5  -3   8          0.20          0.39         1.02 o                         
  -4  -3   8         44.17         38.30         2.08 o                         
  -3  -3   8        325.18        347.41         7.80 o                         
  -2  -3   8         40.27         45.09         1.98 o                         
  -1  -3   8        291.95        313.84         6.84 o                         
   0  -3   8          1.81          0.87         0.55 o                         
   1  -3   8         67.88         74.39         2.85 o                         
   2  -3   8        236.08        258.57         6.39 o                         
   3  -3   8         67.67         74.23         3.14 o                         
   4  -3   8          5.76          3.13         0.46 o                         
   5  -3   8        227.49        216.52         5.78 o                         
   6  -3   8        107.38         98.94         3.81 o                         
   7  -3   8          2.21          1.74         0.71 o                         
 -12  -2   8          0.02          0.16         0.48 o                         
 -11  -2   8         21.09         24.27         1.56 o                         
 -10  -2   8          2.32          2.19         0.79 o                         
  -9  -2   8          0.01         -0.10         2.62 o                         
  -8  -2   8         27.38         27.19         1.96 o                         
  -7  -2   8         20.19         17.51         1.12 o                         
  -6  -2   8        276.93        265.13         6.62 o                         
  -5  -2   8         70.67         74.40         2.33 o                         
  -4  -2   8         71.75         70.56         2.56 o                         
  -3  -2   8        242.47        234.74         5.46 o                         
  -2  -2   8         63.74         60.51         2.20 o                         
  -1  -2   8          0.00          0.77         0.85 o                         
   0  -2   8         14.09         14.37         2.42 o                         
   1  -2   8        109.26        124.28         4.14 o                         
   2  -2   8         90.38         93.59         5.36 o                         
   3  -2   8        196.48        195.69         5.44 o                         
   4  -2   8         49.00         46.31         1.52 o                         
   5  -2   8         24.83         24.33         1.16 o                         
   6  -2   8         33.27         34.33         1.62 o                         
   7  -2   8         85.61         85.16         4.20 o                         
 -13  -1   8          3.10          2.54         0.48 o                         
 -12  -1   8         10.50          7.13         0.95 o                         
 -11  -1   8          5.18          3.50         0.90 o                         
 -10  -1   8         22.29         25.33         2.50 o                         
  -9  -1   8          0.51         -0.45         0.45 o                         
  -8  -1   8         80.18         90.69         2.48 o                         
  -7  -1   8        374.27        356.68         7.76 o                         
  -6  -1   8        494.21        500.94        10.94 o                         
  -5  -1   8          0.45          0.71         1.33 o                         
  -4  -1   8         66.46         57.71         1.87 o                         
  -3  -1   8         17.28         23.38         1.12 o                         
  -2  -1   8         86.08         98.35         4.19 o                         
  -1  -1   8        140.24        131.26         4.25 o                         
   0  -1   8          0.21          0.35         0.50 o                         
   1  -1   8          2.73          4.34         0.80 o                         
   2  -1   8         80.07         84.65         3.19 o                         
   3  -1   8         48.23         46.73         1.50 o                         
   4  -1   8          0.11          0.11         0.84 o                         
   5  -1   8        100.54         95.66         5.55 o                         
   6  -1   8          8.48          6.18         0.79 o                         
   7  -1   8         58.59         58.77         2.24 o                         
 -13   0   8          1.99          1.27         0.38 o                         
 -12   0   8         14.77         12.36         1.43 o                         
 -11   0   8          7.57          9.60         0.83 o                         
 -10   0   8         51.05         51.95         2.15 o                         
  -9   0   8          1.06          1.25         1.25 o                         
  -8   0   8          2.24          1.30         1.74 o                         
  -7   0   8          6.75         10.61         0.70 o                         
  -6   0   8        150.29        172.43         4.27 o                         
  -5   0   8          2.62          2.39         0.79 o                         
  -4   0   8        130.74        116.53         3.18 o                         
  -3   0   8          2.27          1.24         0.63 o                         
  -2   0   8         28.84         28.82         2.30 o                         
  -1   0   8        315.56        327.71        11.15 o                         
   0   0   8          2.82          1.96         0.89 o                         
   1   0   8          0.43         -0.20         0.46 o                         
   2   0   8          1.27          1.97         2.78 o                         
   3   0   8        210.03        221.71         7.08 o                         
   4   0   8        387.30        403.89        12.32 o                         
   5   0   8          0.11          1.04         0.49 o                         
   6   0   8        135.66        139.35         4.99 o                         
   7   0   8         41.81         43.45         2.38 o                         
 -13   1   8         11.20         12.62         0.78 o                         
 -12   1   8         27.88         24.17         1.33 o                         
 -11   1   8        170.63        163.27         6.00 o                         
 -10   1   8         16.55         15.68         1.74 o                         
  -9   1   8         11.58         12.26         1.09 o                         
  -8   1   8         42.45         39.87         1.59 o                         
  -7   1   8          3.23          4.24         0.89 o                         
  -6   1   8         64.70         68.15         2.81 o                         
  -5   1   8         24.83         28.57         1.55 o                         
  -4   1   8         23.47         28.48         1.09 o                         
  -3   1   8        704.22        771.69        19.69 o                         
  -2   1   8        171.90        153.11         6.23 o                         
  -1   1   8       1833.55       1866.18        60.71 o                         
   0   1   8        340.57        320.83         8.44 o                         
   1   1   8        385.11        378.35         9.82 o                         
   2   1   8          5.07          4.45         0.55 o                         
   3   1   8        240.45        255.44         8.24 o                         
   4   1   8         80.30         78.16         5.23 o                         
   5   1   8          3.09          1.97         0.49 o                         
   6   1   8          0.87          0.32         0.28 o                         
 -13   2   8          3.23          4.75         0.56 o                         
 -12   2   8         12.89         12.47         1.08 o                         
 -11   2   8         15.88         17.48         0.88 o                         
 -10   2   8         97.16         88.09         4.58 o                         
  -9   2   8         22.21         20.76         1.19 o                         
  -8   2   8        107.96        109.82         3.33 o                         
  -7   2   8          5.90          3.07         0.81 o                         
  -6   2   8         26.90         25.28         1.17 o                         
  -5   2   8        974.42       1056.30        23.82 o                         
  -4   2   8        142.07        143.13         3.29 o                         
  -3   2   8        233.77        222.03         9.14 o                         
  -2   2   8        151.65        153.64         4.84 o                         
  -1   2   8         17.06         17.55         0.91 o                         
   0   2   8          5.47          3.42         0.61 o                         
   1   2   8        495.54        500.59        12.74 o                         
   2   2   8        206.22        223.21         6.11 o                         
   3   2   8        163.09        177.37         6.53 o                         
   4   2   8        175.24        179.42         6.40 o                         
   5   2   8          0.10         -0.32         0.34 o                         
   6   2   8          0.41          0.32         0.48 o                         
 -13   3   8         14.10         13.91         1.27 o                         
 -12   3   8         58.41         53.32         2.24 o                         
 -11   3   8         11.14         11.83         0.79 o                         
 -10   3   8         49.77         43.64         3.32 o                         
  -9   3   8          4.07          2.80         0.55 o                         
  -8   3   8         89.91         94.36         3.45 o                         
  -7   3   8         50.11         58.86         2.58 o                         
  -6   3   8         25.54         21.55         1.09 o                         
  -5   3   8         51.12         49.62         1.75 o                         
  -4   3   8         40.51         43.52         2.42 o                         
  -3   3   8         76.68         65.29         1.92 o                         
  -2   3   8         17.44         22.11         1.02 o                         
  -1   3   8         24.17         23.98         1.12 o                         
   0   3   8        167.16        157.39         4.45 o                         
   1   3   8         40.32         40.23         1.52 o                         
   2   3   8         37.44         36.08         1.54 o                         
   3   3   8          2.97          2.22         0.46 o                         
   4   3   8         18.21         18.04         1.60 o                         
   5   3   8         10.71          7.45         0.95 o                         
 -13   4   8         12.31         13.79         1.27 o                         
 -12   4   8          5.90          4.03         0.61 o                         
 -11   4   8         27.58         30.50         1.31 o                         
 -10   4   8        222.40        220.73        10.12 o                         
  -9   4   8         51.74         52.62         2.35 o                         
  -8   4   8         13.07         20.34         1.87 o                         
  -7   4   8         39.05         39.50         1.94 o                         
  -6   4   8        109.87        118.73         2.95 o                         
  -5   4   8         80.06         75.22         1.97 o                         
  -4   4   8          5.16          4.15         0.48 o                         
  -3   4   8        168.70        180.58         4.34 o                         
  -2   4   8        565.10        586.67        14.85 o                         
  -1   4   8         19.52         22.49         1.10 o                         
   0   4   8        936.07        901.52        22.26 o                         
   1   4   8        527.76        555.12        14.08 o                         
   2   4   8        206.17        207.75         6.17 o                         
   3   4   8          2.41          1.74         0.46 o                         
   4   4   8         13.17         14.74         0.79 o                         
   5   4   8         15.90         16.48         1.27 o                         
 -13   5   8          2.22          2.69         0.63 o                         
 -12   5   8         11.22          8.24         1.11 o                         
 -11   5   8          0.01          0.04         0.49 o                         
 -10   5   8         43.68         41.03         5.37 o                         
  -9   5   8        276.48        296.81         7.63 o                         
  -8   5   8         96.18        101.78         7.00 o                         
  -7   5   8          0.57          0.49         1.41 o                         
  -6   5   8         24.62         24.71         1.63 o                         
  -5   5   8         30.48         29.22         1.16 o                         
  -4   5   8          7.27          7.58         0.71 o                         
  -3   5   8         43.68         45.25         1.81 o                         
  -2   5   8         27.74         26.19         1.38 o                         
  -1   5   8          9.99          8.27         0.89 o                         
   0   5   8         55.95         47.27         2.65 o                         
   1   5   8        142.44        136.00         4.26 o                         
   2   5   8         23.96         23.64         1.17 o                         
   3   5   8          7.65          7.89         0.59 o                         
   4   5   8         33.82         37.57         2.38 o                         
 -13   6   8          0.96          0.16         0.48 o                         
 -12   6   8          5.59          6.51         0.79 o                         
 -11   6   8         79.98         73.20         3.02 o                         
 -10   6   8         13.49         14.90         1.35 o                         
  -9   6   8         89.49         98.53         5.19 o                         
  -8   6   8         23.94         26.93         1.61 o                         
  -7   6   8         79.58         77.74         3.17 o                         
  -6   6   8        147.86        147.65         4.12 o                         
  -5   6   8         73.98         74.71         2.25 o                         
  -4   6   8         50.24         55.71         1.80 o                         
  -3   6   8         50.08         57.61         2.12 o                         
  -2   6   8         83.61         90.50         5.40 o                         
  -1   6   8        233.84        216.87         6.04 o                         
   0   6   8         18.86         14.39         1.13 o                         
   1   6   8          5.38          5.30         0.57 o                         
   2   6   8         49.56         48.64         1.72 o                         
   3   6   8         26.35         23.15         1.23 o                         
 -12   7   8          1.03          0.63         0.48 o                         
 -11   7   8          3.15          2.94         0.61 o                         
 -10   7   8         64.18         72.38         3.76 o                         
  -9   7   8         33.71         34.51         2.74 o                         
  -8   7   8         87.09         88.78         3.72 o                         
  -7   7   8          7.65         11.18         2.39 o                         
  -6   7   8         87.03         92.78         3.53 o                         
  -5   7   8          7.94          8.18         1.04 o                         
  -4   7   8        206.30        202.24         5.76 o                         
  -3   7   8        239.60        226.56         6.50 o                         
  -2   7   8         73.26         76.35         5.61 o                         
  -1   7   8         25.69         27.39         1.10 o                         
   0   7   8          2.09          0.28         0.37 o                         
   1   7   8         81.76         87.92         2.83 o                         
   2   7   8         28.24         29.73         1.12 o                         
 -12   8   8          3.11          0.42         1.66 o                         
 -11   8   8         15.46         16.24         1.52 o                         
 -10   8   8         62.29         64.28         2.97 o                         
  -9   8   8          0.65          0.71         0.67 o                         
  -8   8   8         21.21         23.41         1.73 o                         
  -7   8   8         91.74         92.22         4.26 o                         
  -6   8   8        364.15        389.45        15.47 o                         
  -5   8   8        426.51        445.42        10.55 o                         
  -4   8   8         98.51         90.14         4.12 o                         
  -3   8   8         37.12         32.61         1.45 o                         
  -2   8   8         11.90          8.79         0.64 o                         
  -1   8   8          1.88          2.60         0.51 o                         
   0   8   8        168.88        175.68         6.11 o                         
   1   8   8         27.70         31.03         1.78 o                         
 -12   9   8          0.39          0.16         0.48 o                         
 -11   9   8          7.11          9.33         0.90 o                         
 -10   9   8         17.79         24.37         1.57 o                         
  -9   9   8        124.75        180.60         8.65 o                         
  -8   9   8         31.40         30.78         1.91 o                         
  -7   9   8          0.60          0.95         0.67 o                         
  -6   9   8          7.09          5.21         0.64 o                         
  -5   9   8         29.08         33.57         1.51 o                         
  -4   9   8        167.43        160.15         4.20 o                         
  -3   9   8         29.31         27.41         1.09 o                         
  -2   9   8         28.04         24.73         1.74 o                         
  -1   9   8          5.30          3.69         0.46 o                         
   0   9   8          0.34          0.39         0.43 o                         
 -11  10   8          2.24          1.35         0.45 o                         
 -10  10   8         29.29         47.95         5.47 o                         
  -9  10   8          0.74          1.03         0.56 o                         
  -8  10   8          1.34          0.38         0.53 o                         
  -7  10   8         12.42         11.30         1.06 o                         
  -6  10   8         44.08         43.83         2.04 o                         
  -5  10   8         10.67         10.02         0.70 o                         
  -4  10   8         24.38         24.45         1.06 o                         
  -3  10   8         21.18         18.51         1.10 o                         
  -2  10   8         21.44         18.78         1.06 o                         
  -1  10   8          8.87         11.41         1.11 o                         
 -10  11   8          8.32          9.33         1.11 o                         
  -9  11   8          5.43          4.56         0.61 o                         
  -8  11   8          7.17          7.00         0.87 o                         
  -7  11   8          0.11         -0.71         0.87 o                         
  -6  11   8          0.21         -0.16         0.48 o                         
  -5  11   8          0.30          2.22         1.74 o                         
  -4  11   8          0.84          1.27         0.34 o                         
  -3  11   8         21.96         23.14         1.90 o                         
   0 -13   9         25.40         22.28         1.06 o                         
   1 -13   9          7.88          5.86         1.11 o                         
   3 -13   9         52.56         52.02         3.01 o                         
  -3 -12   9          0.09         -0.32         0.40 o                         
  -2 -12   9          1.59          1.47         0.29 o                         
  -1 -12   9          1.66          0.79         0.63 o                         
   0 -12   9          0.57         -0.76         2.14 o                         
   1 -12   9         78.34         82.57         3.25 o                         
   2 -12   9        180.92        200.15        12.86 o                         
   3 -12   9         36.04         39.79         1.79 o                         
   4 -12   9         41.40         44.40         2.70 o                         
  -5 -11   9          2.14          3.15         0.63 o                         
  -4 -11   9         28.12         25.86         1.07 o                         
  -3 -11   9         40.41         43.58         1.86 o                         
  -2 -11   9         19.92         25.99         1.90 o                         
  -1 -11   9         12.93         11.58         1.03 o                         
   0 -11   9         66.16         71.15         2.41 o                         
   1 -11   9         12.86          9.40         0.95 o                         
   2 -11   9          2.84          3.00         0.72 o                         
   3 -11   9          0.20          0.35         0.49 o                         
   4 -11   9         34.57         33.81         1.73 o                         
   5 -11   9         55.85         57.25         2.35 o                         
  -6 -10   9          0.37         -0.03         0.30 o                         
  -5 -10   9          2.12          2.52         0.44 o                         
  -4 -10   9         75.90         71.52         3.16 o                         
  -3 -10   9         11.51         13.04         0.93 o                         
  -2 -10   9        141.27        125.15         6.43 o                         
  -1 -10   9        107.22         94.17         3.76 o                         
   0 -10   9         95.41        103.85         3.79 o                         
   1 -10   9        283.56        292.84        10.45 o                         
   2 -10   9          8.62         11.72         1.82 o                         
   3 -10   9         30.67         31.71         1.91 o                         
   4 -10   9          1.93          0.40         0.63 o                         
   5 -10   9         12.27         15.47         1.12 o                         
   6 -10   9          5.17          3.80         0.63 o                         
  -8  -9   9         10.14         11.09         1.27 o                         
  -7  -9   9          7.79         11.43         0.70 o                         
  -6  -9   9          3.63          3.17         0.50 o                         
  -5  -9   9         13.57         13.99         0.91 o                         
  -4  -9   9          0.00          0.92         0.55 o                         
  -3  -9   9         81.94         73.69         3.41 o                         
  -2  -9   9        275.70        252.06        10.21 o                         
  -1  -9   9          1.40          2.00         0.91 o                         
   0  -9   9         44.76         42.92         1.83 o                         
   1  -9   9        297.70        298.88         9.41 o                         
   2  -9   9        428.07        431.09        15.02 o                         
   3  -9   9        378.20        375.62        13.16 o                         
   4  -9   9        102.52        121.78         6.82 o                         
   5  -9   9        133.64        150.51        15.79 o                         
   6  -9   9         13.81         16.96         1.43 o                         
  -8  -8   9         81.99         78.25         2.46 o                         
  -7  -8   9         53.98         53.78         1.94 o                         
  -6  -8   9          2.34          2.01         0.51 o                         
  -5  -8   9         34.23         33.12         1.46 o                         
  -4  -8   9         59.05         49.48         1.93 o                         
  -3  -8   9          9.39         10.67         0.92 o                         
  -2  -8   9        527.40        513.64        13.25 o                         
  -1  -8   9        328.26        311.29         8.47 o                         
   0  -8   9         64.92         64.13         2.30 o                         
   1  -8   9          2.46          1.98         1.83 o                         
   2  -8   9          1.78          0.02         2.17 o                         
   3  -8   9         80.80         84.87         2.76 o                         
   4  -8   9          2.02          0.92         0.45 o                         
   5  -8   9          1.59          2.15         0.49 o                         
   6  -8   9          0.01         -0.32         0.48 o                         
  -9  -7   9         20.55         16.66         0.83 o                         
  -8  -7   9         60.01         60.97         2.15 o                         
  -7  -7   9         20.14         17.97         1.04 o                         
  -6  -7   9          2.28          3.29         0.44 o                         
  -5  -7   9          0.51          1.27         0.46 o                         
  -4  -7   9          0.80          0.25         1.05 o                         
  -3  -7   9          0.27         -0.17         0.50 o                         
  -2  -7   9         21.80         18.27         1.02 o                         
  -1  -7   9        294.61        300.69         6.92 o                         
   0  -7   9        191.03        185.71         6.20 o                         
   1  -7   9         37.81         47.47         2.47 o                         
   2  -7   9        345.91        380.76         9.59 o                         
   3  -7   9        248.27        243.34         8.09 o                         
   4  -7   9          6.96          9.12         0.77 o                         
   5  -7   9          5.48          3.18         0.49 o                         
   6  -7   9         30.90         24.08         2.06 o                         
   7  -7   9         12.74          8.72         0.95 o                         
 -10  -6   9         14.99         16.50         1.06 o                         
  -9  -6   9         47.27         53.02         2.75 o                         
  -8  -6   9         33.20         28.32         1.33 o                         
  -7  -6   9        230.44        214.80         8.37 o                         
  -6  -6   9        265.50        262.34        12.18 o                         
  -5  -6   9        219.04        210.32         5.94 o                         
  -4  -6   9        119.10        102.99         3.76 o                         
  -3  -6   9         54.67         54.10         2.02 o                         
  -2  -6   9        134.97        122.22         3.21 o                         
  -1  -6   9        179.15        186.09         4.54 o                         
   0  -6   9        211.72        224.46         6.70 o                         
   1  -6   9        104.54        108.71         3.83 o                         
   2  -6   9        197.94        188.80         5.44 o                         
   3  -6   9          1.70          2.30         1.10 o                         
   4  -6   9          7.31          6.53         1.07 o                         
   5  -6   9         38.71         37.73         1.79 o                         
   6  -6   9          2.25          3.24         0.48 o                         
   7  -6   9         62.64         59.95         3.17 o                         
 -11  -5   9         22.02         24.73         1.17 o                         
 -10  -5   9          2.15          1.61         0.35 o                         
  -9  -5   9         81.99         78.52         2.64 o                         
  -8  -5   9         33.29         30.32         1.41 o                         
  -7  -5   9          7.03          7.20         0.61 o                         
  -6  -5   9         47.14         48.81         2.92 o                         
  -5  -5   9         56.83         47.94         3.10 o                         
  -4  -5   9        201.49        197.86         6.65 o                         
  -3  -5   9         97.64         89.41         2.49 o                         
  -2  -5   9        219.74        193.92         4.64 o                         
  -1  -5   9       1439.65       1411.99        28.25 o                         
   0  -5   9        543.09        550.05        13.00 o                         
   1  -5   9        216.41        228.27         7.09 o                         
   2  -5   9         77.38         78.26         3.56 o                         
   3  -5   9        140.73        126.62         4.62 o                         
   4  -5   9         16.54         13.27         0.88 o                         
   5  -5   9         87.10         85.30         3.89 o                         
   6  -5   9         49.38         55.60         2.38 o                         
   7  -5   9          1.54          2.06         0.48 o                         
 -11  -4   9          0.62          0.36         0.41 o                         
 -10  -4   9          2.49          0.93         0.42 o                         
  -9  -4   9          1.64          1.94         0.51 o                         
  -8  -4   9          0.03          0.82         1.81 o                         
  -7  -4   9       1360.34       1317.68        26.38 o                         
  -6  -4   9         17.50         16.18         1.49 o                         
  -5  -4   9        203.91        199.31         7.74 o                         
  -4  -4   9         18.46         16.13         2.00 o                         
  -3  -4   9         30.74         32.35         1.24 o                         
  -2  -4   9        448.79        413.58         8.97 o                         
  -1  -4   9         52.01         50.11         1.50 o                         
   0  -4   9        400.72        409.00        10.64 o                         
   1  -4   9         65.81         67.19         3.56 o                         
   2  -4   9         23.69         23.93         1.26 o                         
   3  -4   9         69.36         64.71         2.24 o                         
   4  -4   9        102.74        102.31         3.15 o                         
   5  -4   9        102.62        101.64         3.08 o                         
   6  -4   9          7.34          9.70         1.03 o                         
   7  -4   9         18.93         18.55         1.27 o                         
 -11  -3   9          0.03         -0.32         0.35 o                         
 -10  -3   9          0.34          0.10         0.41 o                         
  -9  -3   9         28.32         24.11         1.67 o                         
  -8  -3   9          9.24          9.68         0.65 o                         
  -7  -3   9        414.52        420.18        10.75 o                         
  -6  -3   9         64.47         71.96         2.97 o                         
  -5  -3   9        385.04        371.62         9.08 o                         
  -4  -3   9          1.95          4.62         0.63 o                         
  -3  -3   9         40.22         36.15         1.47 o                         
  -2  -3   9        198.73        202.72         4.29 o                         
  -1  -3   9         23.18         22.32         1.39 o                         
   0  -3   9          7.81          6.24         0.60 o                         
   1  -3   9        102.51        108.31         3.26 o                         
   2  -3   9          0.12          4.60         5.86 o                         
   3  -3   9          4.15          7.46         1.49 o                         
   4  -3   9         38.93         35.79         1.42 o                         
   5  -3   9          5.19          6.18         0.71 o                         
   6  -3   9         46.62         47.78         1.91 o                         
   7  -3   9          0.04          0.16         0.32 o                         
 -12  -2   9          7.41          6.06         0.95 o                         
 -11  -2   9         53.35         56.73         4.14 o                         
 -10  -2   9         19.56         22.15         1.22 o                         
  -9  -2   9          1.29          1.84         1.35 o                         
  -8  -2   9          6.33          8.04         0.83 o                         
  -7  -2   9          0.04         -0.16         0.82 o                         
  -6  -2   9        441.92        409.34         9.84 o                         
  -5  -2   9         33.35         29.98         1.31 o                         
  -4  -2   9        114.13        128.48         3.93 o                         
  -3  -2   9        334.58        323.51         7.10 o                         
  -2  -2   9         18.29         20.29         0.94 o                         
  -1  -2   9          2.82          1.72         0.66 o                         
   0  -2   9         48.23         44.70         1.68 o                         
   1  -2   9         51.70         51.31         4.16 o                         
   2  -2   9        448.17        423.34        11.83 o                         
   3  -2   9        255.14        232.41         6.34 o                         
   4  -2   9          4.23          2.79         0.42 o                         
   5  -2   9         10.34         11.33         0.90 o                         
   6  -2   9          0.40          0.32         0.34 o                         
 -13  -1   9          0.02         -0.32         0.32 o                         
 -12  -1   9          0.96          0.91         0.38 o                         
 -11  -1   9         14.57         13.97         0.93 o                         
 -10  -1   9         13.08         12.14         0.95 o                         
  -9  -1   9          0.00          0.09         0.61 o                         
  -8  -1   9         68.64         67.86         3.12 o                         
  -7  -1   9        142.89        150.96         4.41 o                         
  -6  -1   9        236.00        228.51         6.22 o                         
  -5  -1   9         19.57         21.46         1.14 o                         
  -4  -1   9         11.87         11.91         0.83 o                         
  -3  -1   9        425.05        450.55         9.80 o                         
  -2  -1   9        722.39        764.42        17.37 o                         
  -1  -1   9        228.07        233.29         7.00 o                         
   0  -1   9          2.93          2.57         0.97 o                         
   1  -1   9        148.33        147.37         4.27 o                         
   2  -1   9        101.42        108.05         3.41 o                         
   3  -1   9         12.35         10.25         0.75 o                         
   4  -1   9          0.00         -0.34         0.34 o                         
   5  -1   9         23.38         23.35         1.23 o                         
   6  -1   9          0.84          0.90         0.28 o                         
 -13   0   9          7.92          9.36         0.61 o                         
 -12   0   9         51.52         41.54         2.70 o                         
 -11   0   9          2.38          3.08         0.55 o                         
 -10   0   9         21.94         19.24         1.06 o                         
  -9   0   9          3.71          5.64         0.70 o                         
  -8   0   9        193.45        193.51         5.24 o                         
  -7   0   9         67.23         69.42         2.02 o                         
  -6   0   9          5.65          7.00         0.57 o                         
  -5   0   9        597.75        595.54        12.39 o                         
  -4   0   9        167.46        178.45         4.21 o                         
  -3   0   9         54.36         38.66         1.39 o                         
  -2   0   9         13.60         12.67         2.36 o                         
  -1   0   9         45.61         45.59         1.68 o                         
   0   0   9        280.33        283.08         7.58 o                         
   1   0   9        446.66        403.52        12.52 o                         
   2   0   9        565.28        572.90        14.55 o                         
   3   0   9          9.59          8.36         0.66 o                         
   4   0   9         27.99         29.74         1.51 o                         
   5   0   9          0.80          0.88         0.38 o                         
   6   0   9          2.10          2.48         0.38 o                         
 -13   1   9          2.44          3.40         0.48 o                         
 -12   1   9          0.68          0.95         0.38 o                         
 -11   1   9          3.91          2.91         0.71 o                         
 -10   1   9         12.49          8.01         2.70 o                         
  -9   1   9         35.41         33.59         1.29 o                         
  -8   1   9         14.14         14.24         1.03 o                         
  -7   1   9          4.94          3.71         0.75 o                         
  -6   1   9        267.53        269.15         5.84 o                         
  -5   1   9          1.45          1.47         0.37 o                         
  -4   1   9         12.23         15.24         0.86 o                         
  -3   1   9          1.35         -0.18         1.34 o                         
  -2   1   9        255.64        259.16         7.67 o                         
  -1   1   9         46.39         53.06         1.86 o                         
   0   1   9        263.51        262.27         7.08 o                         
   1   1   9         21.91         21.57         1.09 o                         
   2   1   9          8.87          8.87         0.68 o                         
   3   1   9          1.57          1.36         0.63 o                         
   4   1   9         56.74         57.19         2.35 o                         
   5   1   9          7.17          6.76         0.61 o                         
 -13   2   9          9.35          9.91         0.67 o                         
 -12   2   9          4.31          4.01         1.03 o                         
 -11   2   9          3.86          1.56         0.48 o                         
 -10   2   9          0.01         -0.27         0.77 o                         
  -9   2   9         98.23         92.13         2.86 o                         
  -8   2   9          0.57         11.38         4.19 o                         
  -7   2   9         54.86         57.51         3.79 o                         
  -6   2   9          0.85          0.94         0.99 o                         
  -5   2   9          4.45          6.25         0.72 o                         
  -4   2   9        151.65        148.53         3.60 o                         
  -3   2   9        112.38        116.62         3.47 o                         
  -2   2   9        165.88        166.86         4.05 o                         
  -1   2   9        111.93         97.83         4.47 o                         
   0   2   9        214.46        190.78         9.22 o                         
   1   2   9        385.39        401.36        10.47 o                         
   2   2   9          7.10          6.90         0.55 o                         
   3   2   9         11.70         12.87         1.03 o                         
   4   2   9          5.86          4.28         0.53 o                         
   5   2   9          6.83          5.99         0.50 o                         
 -13   3   9          0.22          1.11         0.48 o                         
 -12   3   9          0.08         -0.36         0.38 o                         
 -11   3   9         14.46         12.81         1.60 o                         
 -10   3   9         24.95         29.17         2.22 o                         
  -9   3   9         15.69         16.01         1.78 o                         
  -8   3   9        110.40        119.23         3.49 o                         
  -7   3   9          0.04         -0.09         0.64 o                         
  -6   3   9          5.64          6.23         0.91 o                         
  -5   3   9          0.63          0.90         0.86 o                         
  -4   3   9          5.80          5.95         0.52 o                         
  -3   3   9         69.81         70.92         2.06 o                         
  -2   3   9        286.72        306.36         8.19 o                         
  -1   3   9         48.13         49.21         1.80 o                         
   0   3   9         60.70         63.14         2.16 o                         
   1   3   9         79.68         82.98         2.66 o                         
   2   3   9          0.18          0.27         0.36 o                         
   3   3   9         41.93         40.67         2.04 o                         
   4   3   9          0.20          0.57         0.38 o                         
 -13   4   9         16.82         15.37         1.27 o                         
 -12   4   9         16.40         18.54         1.06 o                         
 -11   4   9          0.13         -0.03         0.55 o                         
 -10   4   9         48.35         54.04         2.84 o                         
  -9   4   9         69.02         66.35         4.19 o                         
  -8   4   9          2.25          0.93         1.39 o                         
  -7   4   9        112.70        104.93         3.48 o                         
  -6   4   9         99.96        101.63         5.55 o                         
  -5   4   9         34.08         32.83         1.25 o                         
  -4   4   9        528.42        519.14        11.14 o                         
  -3   4   9        186.41        188.92         6.32 o                         
  -2   4   9         41.49         39.50         1.62 o                         
  -1   4   9         35.19         33.43         1.44 o                         
   0   4   9        296.68        290.58        12.21 o                         
   1   4   9          2.19          2.72         0.49 o                         
   2   4   9         57.40         60.82         2.12 o                         
   3   4   9          0.00         -0.26         0.26 o                         
   4   4   9          1.30          1.27         0.48 o                         
 -13   5   9         16.46         17.12         1.27 o                         
 -12   5   9          0.18          0.50         0.38 o                         
 -11   5   9         35.76         32.69         1.67 o                         
 -10   5   9        241.64        250.32         7.94 o                         
  -9   5   9          0.22         -0.10         1.29 o                         
  -8   5   9          3.48          3.21         1.90 o                         
  -7   5   9          1.36          0.19         0.69 o                         
  -6   5   9        187.18        186.42         4.95 o                         
  -5   5   9        356.09        354.64        11.15 o                         
  -4   5   9         15.11         11.20         0.92 o                         
  -3   5   9        492.75        486.44        12.64 o                         
  -2   5   9        468.38        440.32        11.47 o                         
  -1   5   9        374.24        363.71        15.43 o                         
   0   5   9          0.09         -0.22         0.58 o                         
   1   5   9          6.05          5.18         0.57 o                         
   2   5   9          0.51         -0.26         0.26 o                         
   3   5   9         21.13         24.60         1.30 o                         
 -13   6   9          4.23          3.64         0.63 o                         
 -12   6   9          2.83          2.32         0.49 o                         
 -11   6   9         43.32         37.02         1.78 o                         
 -10   6   9         30.65         33.43         1.53 o                         
  -9   6   9        192.77        198.30         6.17 o                         
  -8   6   9        396.90        434.93        15.66 o                         
  -7   6   9         25.32         24.63         1.74 o                         
  -6   6   9        259.95        266.69         7.26 o                         
  -5   6   9          0.63         -0.03         0.52 o                         
  -4   6   9          0.24          0.05         0.42 o                         
  -3   6   9         67.44         73.71         2.51 o                         
  -2   6   9        190.10        187.04         5.32 o                         
  -1   6   9         27.63         26.53         1.20 o                         
   0   6   9          5.88          4.13         0.56 o                         
   1   6   9         37.28         35.60         1.42 o                         
   2   6   9         27.76         33.92         2.46 o                         
 -12   7   9          0.05          0.75         0.87 o                         
 -11   7   9        105.32        104.55         5.87 o                         
 -10   7   9          0.92          0.77         0.90 o                         
  -9   7   9        102.27        107.87         4.49 o                         
  -8   7   9         30.71         35.88         5.44 o                         
  -7   7   9         16.36         17.57         1.56 o                         
  -6   7   9         83.66         93.97         3.16 o                         
  -5   7   9          0.36          0.28         0.88 o                         
  -4   7   9         22.03         18.71         1.11 o                         
  -3   7   9         45.29         39.23         1.60 o                         
  -2   7   9         76.33         69.59         2.37 o                         
  -1   7   9         27.82         26.94         1.53 o                         
   0   7   9          4.59          4.63         0.56 o                         
   1   7   9          2.87          2.55         0.34 o                         
 -12   8   9          8.85          8.24         1.11 o                         
 -11   8   9          0.30         -0.08         0.56 o                         
 -10   8   9          3.72          5.23         0.78 o                         
  -9   8   9        129.89        143.03         6.11 o                         
  -8   8   9         16.21         14.27         1.29 o                         
  -7   8   9         33.18         32.77         2.02 o                         
  -6   8   9         62.08         79.88         4.72 o                         
  -5   8   9          0.88          1.30         0.53 o                         
  -4   8   9          1.69          3.91         0.55 o                         
  -3   8   9         24.55         27.65         1.13 o                         
  -2   8   9         43.20         43.57         1.42 o                         
  -1   8   9          0.29          0.08         0.45 o                         
   0   8   9          0.06         -0.05         0.24 o                         
 -12   9   9          2.15          1.11         0.48 o                         
 -11   9   9         20.45         19.08         1.51 o                         
 -10   9   9         57.00         71.18         2.97 o                         
  -9   9   9        121.89        131.46         4.99 o                         
  -8   9   9         21.41         23.18         1.62 o                         
  -7   9   9         19.66         18.94         1.46 o                         
  -6   9   9          5.31          2.88         0.53 o                         
  -5   9   9         16.82         17.31         1.51 o                         
  -4   9   9          9.33         10.30         0.72 o                         
  -3   9   9          5.60          6.18         0.42 o                         
  -2   9   9          2.65          3.50         0.44 o                         
  -1   9   9          0.27         -0.09         0.23 o                         
 -11  10   9         13.07         21.01         1.12 o                         
 -10  10   9         34.27         47.28         2.07 o                         
  -9  10   9         44.54         46.92         2.22 o                         
  -8  10   9         22.01         18.31         1.23 o                         
  -7  10   9          8.39         11.41         1.01 o                         
  -6  10   9          0.29          0.46         0.49 o                         
  -5  10   9         27.53         25.87         1.29 o                         
  -4  10   9          2.11          2.79         0.51 o                         
  -3  10   9          0.12          0.16         0.48 o                         
  -9  11   9          5.04          5.09         0.71 o                         
  -8  11   9          2.06          2.85         0.79 o                         
  -7  11   9          5.59          4.75         0.79 o                         
  -6  11   9         26.54         32.66         1.90 o                         
  -3 -12  10          0.05         -0.16         0.32 o                         
  -2 -12  10         31.73         26.33         1.06 o                         
  -1 -12  10         41.41         39.32         2.38 o                         
   0 -12  10         91.50        104.56         5.55 o                         
   1 -12  10         11.96          9.03         1.11 o                         
   2 -12  10          7.11          9.58         1.19 o                         
   3 -12  10         11.59         12.31         0.83 o                         
  -5 -11  10          0.13          0.19         0.26 o                         
  -4 -11  10          4.50          2.38         0.38 o                         
  -3 -11  10          1.59          1.46         0.30 o                         
  -2 -11  10          0.71          0.48         0.45 o                         
  -1 -11  10          3.67          4.29         0.71 o                         
   0 -11  10          9.14         11.55         1.66 o                         
   1 -11  10         74.17         75.47         3.08 o                         
   2 -11  10         14.22         14.19         1.12 o                         
   3 -11  10         25.13         28.36         1.90 o                         
   4 -11  10          0.17          0.75         0.38 o                         
  -6 -10  10          5.65          6.50         0.61 o                         
  -5 -10  10         11.87         14.33         0.84 o                         
  -4 -10  10         29.29         25.52         0.92 o                         
  -3 -10  10          3.77          3.18         0.56 o                         
  -2 -10  10         41.41         39.14         1.85 o                         
  -1 -10  10          2.32          0.37         0.44 o                         
   0 -10  10         16.01         10.62         1.43 o                         
   1 -10  10         15.63         14.35         1.23 o                         
   2 -10  10         50.35         46.79         2.48 o                         
   3 -10  10        139.98        149.76         5.50 o                         
   4 -10  10          0.34          0.55         0.55 o                         
   5 -10  10          0.65          0.95         0.48 o                         
  -7  -9  10         35.13         33.58         1.52 o                         
  -6  -9  10          0.79          0.22         0.47 o                         
  -5  -9  10          2.75          3.59         0.36 o                         
  -4  -9  10          5.58          6.43         0.63 o                         
  -3  -9  10         24.23         23.31         1.24 o                         
  -2  -9  10          0.00          0.24         0.56 o                         
  -1  -9  10          3.97          5.23         1.51 o                         
   0  -9  10         21.76         24.13         1.68 o                         
   1  -9  10          9.20         10.88         2.54 o                         
   2  -9  10        213.78        210.76         7.64 o                         
   3  -9  10          8.90          8.26         1.11 o                         
   4  -9  10          1.11          1.98         0.56 o                         
   5  -9  10         64.43         67.88         3.81 o                         
   6  -9  10         50.13         47.58         2.54 o                         
  -8  -8  10          5.26          4.67         0.44 o                         
  -7  -8  10          3.80          3.24         0.50 o                         
  -6  -8  10        122.12        120.50         3.75 o                         
  -5  -8  10         30.61         30.94         1.41 o                         
  -4  -8  10         17.60         18.93         2.20 o                         
  -3  -8  10         85.14         80.27         3.18 o                         
  -2  -8  10         60.60         58.65         3.02 o                         
  -1  -8  10        390.80        399.96        16.42 o                         
   0  -8  10        100.70        106.30         4.24 o                         
   1  -8  10         67.29         66.85         2.89 o                         
   2  -8  10         30.47         25.29         1.68 o                         
   3  -8  10          2.65          0.49         0.42 o                         
   4  -8  10          1.01          2.33         0.46 o                         
   5  -8  10         22.81         28.56         1.51 o                         
   6  -8  10         61.64         58.69         2.86 o                         
  -9  -7  10         14.21         17.64         0.83 o                         
  -8  -7  10          1.34          2.48         0.47 o                         
  -7  -7  10          0.23          0.77         0.42 o                         
  -6  -7  10         14.14         13.71         0.78 o                         
  -5  -7  10        145.43        147.55         5.69 o                         
  -4  -7  10        209.23        208.29         7.24 o                         
  -3  -7  10         38.33         36.40         2.45 o                         
  -2  -7  10          1.61          0.79         0.45 o                         
  -1  -7  10          2.51          3.95         1.26 o                         
   0  -7  10         22.67         22.89         1.64 o                         
   1  -7  10         56.23         61.00         4.23 o                         
   2  -7  10          0.71         -0.36         1.57 o                         
   3  -7  10        159.06        174.80         5.98 o                         
   4  -7  10          6.03          7.50         1.35 o                         
   5  -7  10          7.35          7.66         1.27 o                         
   6  -7  10          4.60          5.55         0.63 o                         
 -10  -6  10         78.11         70.68         2.19 o                         
  -9  -6  10        100.37         91.64         3.63 o                         
  -8  -6  10        128.29        127.16         3.96 o                         
  -7  -6  10         60.57         62.06         2.30 o                         
  -6  -6  10         24.68         26.29         4.08 o                         
  -5  -6  10         96.99         84.52         2.86 o                         
  -4  -6  10        430.23        423.42        11.13 o                         
  -3  -6  10        398.65        398.81         9.27 o                         
  -2  -6  10          8.89          7.90         1.51 o                         
  -1  -6  10         52.93         51.43         2.86 o                         
   0  -6  10          2.42          2.48         3.16 o                         
   1  -6  10         16.43         15.87         1.06 o                         
   2  -6  10        216.16        252.48        10.28 o                         
   3  -6  10         89.23         78.25         2.65 o                         
   4  -6  10         62.34         58.99         2.52 o                         
   5  -6  10          0.66          1.66         0.45 o                         
   6  -6  10         26.47         27.42         1.74 o                         
 -11  -5  10         86.80         93.90         5.08 o                         
 -10  -5  10          2.69          1.66         0.41 o                         
  -9  -5  10         15.20         11.14         0.80 o                         
  -8  -5  10          0.15          1.06         0.61 o                         
  -7  -5  10         30.73         33.33         2.83 o                         
  -6  -5  10          3.17          3.49         0.57 o                         
  -5  -5  10         72.74         67.23         2.41 o                         
  -4  -5  10          1.54          1.83         0.96 o                         
  -3  -5  10        152.80        150.67         4.05 o                         
  -2  -5  10         84.16         72.92         2.48 o                         
  -1  -5  10         84.31         90.01         3.56 o                         
   0  -5  10         98.44         96.99         3.74 o                         
   1  -5  10        109.46        113.27         4.22 o                         
   2  -5  10        156.92        150.01         4.49 o                         
   3  -5  10         25.29         27.30         3.88 o                         
   4  -5  10          7.83          6.38         0.72 o                         
   5  -5  10         62.96         70.51         4.12 o                         
   6  -5  10         18.11         18.39         1.27 o                         
 -11  -4  10          4.11          3.35         0.35 o                         
 -10  -4  10          0.33          0.86         0.53 o                         
  -9  -4  10          4.17          3.20         0.55 o                         
  -8  -4  10          0.01          0.06         0.89 o                         
  -7  -4  10        265.97        261.13         6.07 o                         
  -6  -4  10        514.24        508.78        12.31 o                         
  -5  -4  10         29.14         24.31         1.50 o                         
  -4  -4  10         78.56         71.39         3.74 o                         
  -3  -4  10         30.00         27.44         1.17 o                         
  -2  -4  10         47.18         48.14         1.92 o                         
  -1  -4  10        180.77        179.28         5.72 o                         
   0  -4  10        178.24        184.03         7.23 o                         
   1  -4  10          0.31          1.15         0.71 o                         
   2  -4  10         12.57         11.79         1.92 o                         
   3  -4  10         44.17         31.44         3.75 o                         
   4  -4  10        117.47        107.64         3.98 o                         
   5  -4  10          0.44          0.95         0.48 o                         
   6  -4  10          7.36          5.71         0.63 o                         
 -12  -3  10         16.45         17.44         1.27 o                         
 -11  -3  10         48.94         51.19         2.57 o                         
 -10  -3  10         69.43         66.45         2.34 o                         
  -9  -3  10          0.52         -0.14         0.34 o                         
  -8  -3  10        101.97        100.68         2.74 o                         
  -7  -3  10        105.24        109.72         5.21 o                         
  -6  -3  10         13.07         15.85         1.07 o                         
  -5  -3  10         96.52         98.85         2.77 o                         
  -4  -3  10          3.18          3.46         1.04 o                         
  -3  -3  10         56.73         45.88         1.53 o                         
  -2  -3  10        612.63        638.41        13.38 o                         
  -1  -3  10          1.20          0.55         1.42 o                         
   0  -3  10         82.23         79.85         2.62 o                         
   1  -3  10        225.22        222.56         6.57 o                         
   2  -3  10          9.53          6.63         1.56 o                         
   3  -3  10         24.39         22.74         1.09 o                         
   4  -3  10         42.01         48.84         1.68 o                         
   5  -3  10          3.33          3.86         0.71 o                         
   6  -3  10         21.53         23.30         1.43 o                         
 -12  -2  10          0.85         -0.03         0.95 o                         
 -11  -2  10          0.01          0.28         0.35 o                         
 -10  -2  10         33.55         34.17         1.50 o                         
  -9  -2  10         80.67         82.47         2.45 o                         
  -8  -2  10          2.60          2.53         0.48 o                         
  -7  -2  10        660.85        663.18        14.09 o                         
  -6  -2  10        229.77        229.92         6.07 o                         
  -5  -2  10        128.17        135.87         4.09 o                         
  -4  -2  10        544.56        528.66        11.32 o                         
  -3  -2  10          9.61          7.96         1.00 o                         
  -2  -2  10        305.24        308.44         7.82 o                         
  -1  -2  10        242.96        232.51         6.16 o                         
   0  -2  10         11.60         11.83         2.56 o                         
   1  -2  10          2.69          2.22         1.83 o                         
   2  -2  10         69.19         63.71         2.67 o                         
   3  -2  10          0.07          0.87         0.39 o                         
   4  -2  10         51.37         53.36         2.24 o                         
   5  -2  10          6.47          6.97         0.95 o                         
   6  -2  10          5.35          4.60         0.48 o                         
 -12  -1  10         10.48          9.23         0.72 o                         
 -11  -1  10          2.10          3.81         0.57 o                         
 -10  -1  10          8.02          7.33         0.72 o                         
  -9  -1  10        178.99        188.91         6.99 o                         
  -8  -1  10         10.41          9.66         1.69 o                         
  -7  -1  10         41.52         43.06         1.51 o                         
  -6  -1  10          9.64          8.53         0.69 o                         
  -5  -1  10        238.86        249.48         5.81 o                         
  -4  -1  10          0.49          1.57         0.78 o                         
  -3  -1  10         58.15         65.03         1.88 o                         
  -2  -1  10         14.55         11.58         1.27 o                         
  -1  -1  10         12.41         11.77         1.52 o                         
   0  -1  10        191.71        184.67         6.32 o                         
   1  -1  10         75.17         76.02         2.45 o                         
   2  -1  10        357.91        366.67        10.37 o                         
   3  -1  10         18.83         19.03         1.10 o                         
   4  -1  10         98.38        107.16         5.79 o                         
   5  -1  10         36.43         39.90         1.62 o                         
 -13   0  10         31.22         31.99         2.70 o                         
 -12   0  10          9.72          8.40         0.95 o                         
 -11   0  10         76.48         82.80         3.25 o                         
 -10   0  10         70.87         69.89         2.11 o                         
  -9   0  10         56.69         55.36         2.77 o                         
  -8   0  10          2.83          3.70         0.53 o                         
  -7   0  10        174.63        176.40         4.93 o                         
  -6   0  10         27.46         28.22         1.36 o                         
  -5   0  10         58.32         61.70         2.30 o                         
  -4   0  10         29.89         27.99         1.60 o                         
  -3   0  10         11.45         11.33         2.07 o                         
  -2   0  10          8.03         10.83         1.83 o                         
  -1   0  10        724.34        683.69        19.46 o                         
   0   0  10          2.84          1.61         1.21 o                         
   1   0  10         80.02         83.19         2.65 o                         
   2   0  10         54.83         52.33         1.83 o                         
   3   0  10        154.43        151.75         6.98 o                         
   4   0  10         19.28         16.77         1.01 o                         
   5   0  10          0.31          0.41         0.26 o                         
 -13   1  10          0.15         -0.48         0.63 o                         
 -12   1  10          0.06          0.24         0.40 o                         
 -11   1  10          4.06          3.41         0.42 o                         
 -10   1  10          2.36          2.98         1.98 o                         
  -9   1  10         29.14         30.63         1.51 o                         
  -8   1  10         44.21         44.52         2.59 o                         
  -7   1  10        125.58        118.50         4.05 o                         
  -6   1  10         11.03         13.23         1.62 o                         
  -5   1  10        132.21        122.62         4.58 o                         
  -4   1  10         25.57         23.03         2.26 o                         
  -3   1  10         13.11         10.76         2.33 o                         
  -2   1  10         32.19         37.08         2.79 o                         
  -1   1  10        952.67        926.78        23.01 o                         
   0   1  10         62.13         61.90         3.98 o                         
   1   1  10          5.11          3.09         0.84 o                         
   2   1  10         32.54         31.37         1.30 o                         
   3   1  10         36.24         36.28         1.67 o                         
   4   1  10         34.97         37.59         1.62 o                         
 -13   2  10          6.07          5.71         0.79 o                         
 -12   2  10          8.65          7.07         0.79 o                         
 -11   2  10          2.05          2.20         0.64 o                         
 -10   2  10          0.84         -0.26         0.91 o                         
  -9   2  10          1.87          1.67         0.61 o                         
  -8   2  10          3.61          0.74         2.76 o                         
  -7   2  10        114.45        120.83         4.45 o                         
  -6   2  10          7.51          9.62         1.00 o                         
  -5   2  10        103.92        104.73         3.63 o                         
  -4   2  10         58.55         60.13         3.46 o                         
  -3   2  10         30.39         31.15         1.72 o                         
  -2   2  10        358.40        361.74         9.58 o                         
  -1   2  10          9.50          8.90         0.75 o                         
   0   2  10         77.67         76.08         2.61 o                         
   1   2  10          5.27          7.58         1.83 o                         
   2   2  10          0.14          0.10         0.36 o                         
   3   2  10         18.22         17.08         1.66 o                         
   4   2  10          7.30          7.62         1.35 o                         
 -13   3  10          2.09          1.58         0.48 o                         
 -12   3  10          0.09          0.16         0.63 o                         
 -11   3  10          4.04          2.88         0.79 o                         
 -10   3  10         93.48         90.08         5.19 o                         
  -9   3  10          0.83          5.42         9.82 o                         
  -8   3  10         26.03         24.61         2.33 o                         
  -7   3  10         87.80         95.45         7.32 o                         
  -6   3  10         50.93         52.19         1.90 o                         
  -5   3  10          9.04          7.70         1.19 o                         
  -4   3  10          5.14          0.11         4.41 o                         
  -3   3  10         23.67         34.89         1.32 o                         
  -2   3  10        249.34        238.29         6.61 o                         
  -1   3  10        211.50        204.24         5.75 o                         
   0   3  10         15.03         16.29         1.29 o                         
   1   3  10         82.36         70.06         2.43 o                         
   2   3  10         14.18         13.01         0.97 o                         
   3   3  10         26.18         25.92         2.22 o                         
 -13   4  10          0.14          0.32         0.32 o                         
 -12   4  10         10.11          9.77         0.79 o                         
 -11   4  10         72.10         73.49         2.97 o                         
 -10   4  10         15.12         16.99         1.29 o                         
  -9   4  10        133.76        150.15         5.38 o                         
  -8   4  10         11.51         11.03         3.01 o                         
  -7   4  10         94.45         84.19        11.95 o                         
  -6   4  10         44.78         49.31         3.71 o                         
  -5   4  10        602.68        619.31        14.70 o                         
  -4   4  10         14.04         13.08         1.81 o                         
  -3   4  10          6.30          7.21         1.99 o                         
  -2   4  10         77.64         70.58         3.13 o                         
  -1   4  10         25.06         22.01         1.08 o                         
   0   4  10         97.91         96.63         3.04 o                         
   1   4  10         87.84         89.55         3.00 o                         
   2   4  10          4.57          5.01         0.44 o                         
   3   4  10         20.41         21.40         1.43 o                         
 -13   5  10         14.50         13.47         1.27 o                         
 -12   5  10          6.26          6.02         0.79 o                         
 -11   5  10         68.23         68.60         2.80 o                         
 -10   5  10          0.00         -0.57         0.57 o                         
  -9   5  10         35.94         41.18         1.94 o                         
  -8   5  10        227.06        224.29        10.87 o                         
  -7   5  10        117.39        130.57         6.02 o                         
  -6   5  10         51.92         47.41         2.37 o                         
  -5   5  10          6.28          8.23         2.69 o                         
  -4   5  10         30.39         34.79         1.97 o                         
  -3   5  10         41.99         33.02         2.70 o                         
  -2   5  10          0.15          0.41         0.62 o                         
  -1   5  10          2.37          1.72         0.53 o                         
   0   5  10         24.02         23.17         1.17 o                         
   1   5  10         10.85          8.95         0.70 o                         
   2   5  10         17.60         18.60         0.85 o                         
 -12   6  10         15.40         12.36         0.83 o                         
 -11   6  10          3.39          3.83         0.67 o                         
 -10   6  10         13.59         11.88         0.86 o                         
  -9   6  10        129.54        133.69         5.22 o                         
  -8   6  10        136.78        142.02         9.35 o                         
  -7   6  10          0.98          0.47         2.88 o                         
  -6   6  10         31.09         30.01         3.18 o                         
  -5   6  10         70.34         68.35         2.70 o                         
  -4   6  10          6.37          8.27         0.72 o                         
  -3   6  10          0.90          1.07         0.44 o                         
  -2   6  10         14.26         10.87         0.95 o                         
  -1   6  10          0.25          1.09         0.35 o                         
   0   6  10         46.84         42.43         2.64 o                         
   1   6  10         18.37         20.79         0.91 o                         
 -12   7  10         22.84         22.19         1.74 o                         
 -11   7  10         28.91         30.41         1.73 o                         
 -10   7  10          2.49          3.43         0.72 o                         
  -9   7  10         32.70         35.18         2.07 o                         
  -8   7  10          2.19          1.40         0.72 o                         
  -7   7  10          3.27          2.81         0.87 o                         
  -6   7  10          0.47          0.97         0.48 o                         
  -5   7  10          8.29         11.92         0.91 o                         
  -4   7  10          1.87          2.50         0.59 o                         
  -3   7  10         33.92         36.36         1.43 o                         
  -2   7  10          7.43          5.44         0.48 o                         
  -1   7  10         58.33         61.75         2.07 o                         
   0   7  10          9.31         12.93         0.65 o                         
 -12   8  10         29.09         27.90         2.06 o                         
 -11   8  10         52.77         57.43         2.47 o                         
 -10   8  10          0.61          0.08         0.56 o                         
  -9   8  10        226.58        230.09        28.36 o                         
  -8   8  10         55.72         60.61         2.86 o                         
  -7   8  10         89.33         96.69         4.03 o                         
  -6   8  10        185.29        210.75         7.10 o                         
  -5   8  10         58.59         64.43         5.39 o                         
  -4   8  10          2.76          2.85         0.50 o                         
  -3   8  10         45.52         45.31         1.39 o                         
  -2   8  10        114.62        105.09         3.20 o                         
  -1   8  10         19.82         23.01         0.91 o                         
 -11   9  10         22.02         21.74         1.23 o                         
 -10   9  10          1.04          1.19         0.45 o                         
  -9   9  10          1.94          3.27         0.56 o                         
  -8   9  10          2.41          2.95         0.61 o                         
  -7   9  10         24.37         27.44         1.25 o                         
  -6   9  10         16.10         15.46         1.12 o                         
  -5   9  10          0.83          2.86         0.41 o                         
  -4   9  10         69.09         79.96         2.47 o                         
  -3   9  10          3.22          2.59         1.11 o                         
 -10  10  10          1.07          1.03         0.34 o                         
  -9  10  10         32.33         33.49         1.64 o                         
  -8  10  10          4.15          4.91         0.79 o                         
  -7  10  10         47.66         55.34         3.17 o                         
  -6  10  10         16.15         19.34         1.43 o                         
  -5  10  10          0.36          0.25         0.26 o                         
  -1 -12  11          0.00          0.48         0.48 o                         
   0 -12  11         18.36         20.92         1.43 o                         
   1 -12  11         11.60         11.09         1.11 o                         
  -4 -11  11          9.36         11.41         0.95 o                         
  -3 -11  11         28.19         30.54         1.67 o                         
  -2 -11  11         34.48         31.23         2.06 o                         
  -1 -11  11        122.41        125.23         6.51 o                         
   0 -11  11         64.86         72.01         2.86 o                         
   1 -11  11          1.36          1.98         0.56 o                         
   2 -11  11         18.66         19.15         1.98 o                         
   3 -11  11          0.55          0.16         0.34 o                         
  -6 -10  11         19.44         19.99         0.95 o                         
  -5 -10  11          1.43          1.51         0.54 o                         
  -4 -10  11          0.08         -0.23         0.23 o                         
  -3 -10  11         56.80         50.90         3.01 o                         
  -2 -10  11         17.29         21.64         1.49 o                         
  -1 -10  11         19.43         22.70         3.17 o                         
   0 -10  11          0.01         -0.29         0.55 o                         
   1 -10  11         56.46         54.06         2.41 o                         
   2 -10  11         64.02         62.01         2.58 o                         
   3 -10  11          0.08          0.27         0.38 o                         
   4 -10  11          0.25         -0.32         0.48 o                         
  -7  -9  11         61.90         68.51         2.19 o                         
  -6  -9  11          0.12          0.96         0.31 o                         
  -5  -9  11         30.17         29.86         1.01 o                         
  -4  -9  11         18.30         12.87         0.81 o                         
  -3  -9  11         23.43         19.91         1.29 o                         
  -2  -9  11         28.05         31.21         1.72 o                         
  -1  -9  11         48.81         45.23         2.35 o                         
   0  -9  11        115.84        110.83         4.38 o                         
   1  -9  11          4.94          4.20         0.78 o                         
   2  -9  11         84.21         82.74         3.61 o                         
   3  -9  11         17.83         21.25         1.29 o                         
   4  -9  11          6.97          8.24         1.11 o                         
  -8  -8  11          0.00          0.09         0.28 o                         
  -7  -8  11          6.24          8.56         0.69 o                         
  -6  -8  11         26.98         24.82         1.17 o
[truncated: 78,652 more chars]
